# Supplementary material for: Phase transition and structures of the twinned low-temperature phases of (Et4N)[ReS4]
Source: Acta Crystallogr C Struct Chem. 2020 Feb 7;76(Pt 3):231–5. doi: 10.1107/S205322961901725X (PMC7057183; doi:10.1107/S205322961901725X)
Supplement: Supplementary file 1 [file c-76-00231-sup1.cif]

##############################################################################
#                                                                            #
# This CIF contains the data in a paper accepted for publication in          #
# Acta Crystallographica Section C. It conforms to the requirements of       #
# Notes for Authors for Acta Crystallographica Section C, and has been       #
# peer reviewed under the auspices of the IUCr Commission on Journals.       #
#                                                                            #
# Full details of the Crystallographic Information File format               #
# are given in the paper "The Crystallographic Information File (CIF):       #
# a New Standard Archive File for Crystallography" by S. R. Hall, F. H.      #
# Allen and I. D. Brown [Acta Cryst. (1991), A47, 655-685].                  #
#                                                                            #
# The current version of the core CIF dictionary is obtainable from          #
# ftp://ftp.iucr.org/pub/cif_core.dic.                                       #
#                                                                            #
# Software is freely available for graphical display of the structure(s)     #
# in this CIF. For information consult the CIF software page                 #
# http://www.iucr.org/resources/cif/software.                                #
#                                                                            #
# This file may be used for bona fide research purposes within the           #
# scientific community so long as proper attribution is given to the journal # 
# article from which it was obtained.                                        #
#                                                                            #
##############################################################################
data_Ia
_audit_creation_method     SHELXL-2013
_database_code_depnum_ccdc_archive     'CCDC 1974401'
_chemical_name_systematic
;
Tetraethylammonium tetrathiorhenate
;
_chemical_name_common     ?
_chemical_formula_moiety     'C8 H20 N +, Re S4 -'
_chemical_formula_sum     'C8 H20 N Re S4'
_chemical_formula_iupac     '(C8 H20 N) [Re S4]'
_chemical_formula_weight     444.69
_chemical_melting_point     ?
_chemical_absolute_configuration     ?
_space_group_crystal_system     hexagonal
_space_group_name_H-M_alt     'P 63 m c'
_space_group_name_Hall     'P 6c -2c'
loop_
    _space_group_symop_operation_xyz
    'x, y, z'
    '-y, x-y, z'
    '-x+y, -x, z'
    '-x, -y, z+1/2'
    'y, -x+y, z+1/2'
    'x-y, x, z+1/2'
    '-y, -x, z'
    '-x+y, y, z'
    'x, x-y, z'
    'y, x, z+1/2'
    'x-y, -y, z+1/2'
    '-x, -x+y, z+1/2'
_cell_length_a     8.150(2)
_cell_length_b     8.150(3)
_cell_length_c     13.092(3)
_cell_angle_alpha     90
_cell_angle_beta     90
_cell_angle_gamma     120
_cell_volume     753.1(4)
_cell_formula_units_Z     2
_cell_measurement_reflns_used     687
_cell_measurement_theta_min     2.8550
_cell_measurement_theta_max     24.8930
_cell_measurement_temperature     297(2)
_exptl_crystal_description     prism
_exptl_crystal_colour     black
_exptl_crystal_size_max     0.3177
_exptl_crystal_size_mid     0.0331
_exptl_crystal_size_min     0.0256
_exptl_crystal_density_diffrn     1.961
_exptl_crystal_density_meas     ?
_exptl_crystal_density_method     ?
_exptl_crystal_F_000     428
loop_
    _exptl_crystal_face_index_h
    _exptl_crystal_face_index_k
    _exptl_crystal_face_index_l
    _exptl_crystal_face_perp_dist
    0 1 0 0.0128
    1 5 1 0.0187
    1 -1 0 0.0125
    -1 1 0 0.0147
    1 0 0 0.0151
    -1 0 0 0.0151
    3 -7 14 0.1296
    1 -6 -15 0.1099
    0 -1 0 0.0128
_exptl_absorpt_coefficient_mu     8.592
_exptl_absorpt_correction_type     analytical
_exptl_absorpt_process_details
;
[CrysAlis PRO (Agilent, 2013), based on expressions derived by
Clark & Reid (1995)]
;
_exptl_absorpt_correction_T_min     0.599
_exptl_absorpt_correction_T_max     0.829
_diffrn_ambient_temperature     297(2)
_diffrn_radiation_type     MoK\a
_diffrn_radiation_wavelength     0.71073
_diffrn_radiation_source     'fine-focus sealed tube Enhanced (Mo)'
_diffrn_radiation_monochromator     graphite
_diffrn_measurement_device_type
       'Oxford Diffraction Gemini E Ultra diffractometer with an EOS CCD camera'
_diffrn_measurement_method     '\w scans'
_diffrn_detector_area_resol_mean     16.2705
_diffrn_reflns_number     1804
_diffrn_reflns_av_R_equivalents     0.0285
_diffrn_reflns_av_unetI/netI     0.0244
_diffrn_reflns_theta_min     2.886
_diffrn_reflns_theta_max     26.702
_diffrn_reflns_theta_full     26.400
_diffrn_measured_fraction_theta_max     1.003
_diffrn_measured_fraction_theta_full     0.997
_diffrn_reflns_limit_h_min     -10
_diffrn_reflns_limit_h_max     5
_diffrn_reflns_limit_k_min     -7
_diffrn_reflns_limit_k_max     10
_diffrn_reflns_limit_l_min     -8
_diffrn_reflns_limit_l_max     16
_refine_special_details
;
Refined as a 2-component inversion twin.
Suitable single crystals of Et~4~NReS~4~ were attached to a goniometer head.
The data collection was performed using an Oxford Diffraction Gemini E Ultra
diffractometer with a 2K \\times 2K EOS CCD camera, a four-circle goniometer
with \k geometry, a sealed-tube Mo radiation source, and an Oxford Instruments
Cryojet cooling unit. Processing of the raw data, scaling of the diffraction
data and the application of an empirical absorption correction were performed
with the <i>CrysAlisPro</i> program (CrysAlis PRO, 2016). The structures
were solved by direct methods and refined against F^2^ (Sheldrick, 2015,
2008). The graphics were prepared with the program <i>Diamond</i>
(Brandenburg, 2001). Full details of all structural data (CCDC-1971807 to
CCDC-1971809) are presented in Section S of the Supporting Information File.
;
_reflns_number_total     513
_reflns_number_gt     392
_reflns_threshold_expression     'I > 2\s(I)'
_refine_ls_structure_factor_coef     Fsqd
_refine_ls_matrix_type     full
_refine_ls_R_factor_all     0.0333
_refine_ls_R_factor_gt     0.0208
_refine_ls_wR_factor_gt     0.0429
_refine_ls_wR_factor_ref     0.0475
_refine_ls_goodness_of_fit_ref     1.084
_refine_ls_restrained_S_all     1.071
_refine_ls_number_reflns     513
_refine_ls_number_parameters     44
_refine_ls_number_restraints     34
_refine_ls_hydrogen_treatment     constr
_refine_ls_weighting_scheme     calc
_refine_ls_weighting_details
                      'w=1/[\s^2^(Fo^2^)+(0.0180P)^2^] where P=(Fo^2^+2Fc^2^)/3'
_atom_sites_solution_hydrogens     geom
_atom_sites_solution_primary     ?
_atom_sites_solution_secondary     ?
_refine_ls_shift/su_max     0.000
_refine_ls_shift/su_mean     0.000
_refine_diff_density_max     0.261
_refine_diff_density_min     -0.424
_refine_ls_extinction_method     none
_refine_ls_extinction_coef     .
_refine_ls_abs_structure_details
;
 Refined as an inversion twin.
;
_refine_ls_abs_structure_Flack     0.14(4)
loop_
    _atom_type_symbol
    _atom_type_description
    _atom_type_scat_dispersion_real
    _atom_type_scat_dispersion_imag
    _atom_type_scat_source
    'C' 'C' 0.0033 0.0016
                         'International Tables Vol C Tables 4.2.6.8 and 6.1.1.4'
    'H' 'H' 0.0000 0.0000
                         'International Tables Vol C Tables 4.2.6.8 and 6.1.1.4'
    'N' 'N' 0.0061 0.0033
                         'International Tables Vol C Tables 4.2.6.8 and 6.1.1.4'
    'S' 'S' 0.1246 0.1234
                         'International Tables Vol C Tables 4.2.6.8 and 6.1.1.4'
    'Re' 'Re' -1.0185 7.2310
                         'International Tables Vol C Tables 4.2.6.8 and 6.1.1.4'
_computing_data_collection
;
CrysAlis PRO (Oxford Diffraction, 2016)
;
_computing_cell_refinement
;
CrysAlis PRO (Oxford Diffraction, 2016)
;
_computing_data_reduction
;
CrysAlis PRO (Oxford Diffraction, 2016)
;
_computing_structure_solution
;
SHELXS97 (Sheldrick, 2008)
;
_computing_structure_refinement
;
SHELXL2018 (Sheldrick, 2015)
;
_computing_molecular_graphics
;
DIAMOND (Brandenburg, 2001)
;
_computing_publication_material
;
SHELXL2018 (Sheldrick, 2015)
;
loop_
    _atom_site_type_symbol
    _atom_site_label
    _atom_site_fract_x
    _atom_site_fract_y
    _atom_site_fract_z
    _atom_site_U_iso_or_equiv
    _atom_site_adp_type
    _atom_site_calc_flag
    _atom_site_occupancy
    _atom_site_disorder_assembly
    _atom_site_disorder_group
    Re Re 0.0000 0.0000 0.0550(2) 0.0597(2) Uani d 1 . .
    S S1 0.0000 0.0000 0.2173(4) 0.0829(17) Uani d 1 . .
    S S2 -0.14196(19) 0.14196(19) 0.0010(3) 0.0930(8) Uani d 1 . .
    N N1 0.678(4) 0.331(3) 0.3103(10) 0.041(3) Uiso d 0.1667 A -1
    C C1 0.513(4) 0.139(3) 0.328(2) 0.065(5) Uiso d 0.1667 A -1
    H H1A 0.4031 0.1402 0.3009 0.078 Uiso calc 0.1667 A -1
    H H1B 0.4953 0.1250 0.4018 0.078 Uiso calc 0.1667 A -1
    C C2 0.506(6) -0.038(3) 0.290(3) 0.054(5) Uiso d 0.1667 A -1
    H H2A 0.3881 -0.1463 0.3092 0.082 Uiso calc 0.1667 A -1
    H H2B 0.6092 -0.0478 0.3182 0.082 Uiso calc 0.1667 A -1
    H H2C 0.5163 -0.0325 0.2164 0.082 Uiso calc 0.1667 A -1
    C C3 0.850(4) 0.314(4) 0.293(3) 0.065(5) Uiso d 0.1667 A -1
    H H3A 0.8878 0.2857 0.3581 0.078 Uiso calc 0.1667 A -1
    H H3B 0.8150 0.2056 0.2488 0.078 Uiso calc 0.1667 A -1
    C C4 1.020(5) 0.480(6) 0.248(3) 0.054(5) Uiso d 0.1667 A -1
    H H4A 1.1202 0.4522 0.2402 0.082 Uiso calc 0.1667 A -1
    H H4B 1.0604 0.5882 0.2914 0.082 Uiso calc 0.1667 A -1
    H H4C 0.9873 0.5078 0.1817 0.082 Uiso calc 0.1667 A -1
    C C5 0.662(5) 0.428(5) 0.2172(17) 0.065(5) Uiso d 0.1667 A -1
    H H5A 0.7897 0.5192 0.1956 0.078 Uiso calc 0.1667 A -1
    H H5B 0.6071 0.3336 0.1637 0.078 Uiso calc 0.1667 A -1
    C C6 0.554(6) 0.529(6) 0.220(3) 0.054(5) Uiso d 0.1667 A -1
    H H6A 0.5582 0.5822 0.1543 0.082 Uiso calc 0.1667 A -1
    H H6B 0.6084 0.6278 0.2702 0.082 Uiso calc 0.1667 A -1
    H H6C 0.4247 0.4411 0.2380 0.082 Uiso calc 0.1667 A -1
    C C7 0.704(7) 0.451(3) 0.4029(16) 0.065(5) Uiso d 0.1667 A -1
    H H7A 0.5927 0.4641 0.4088 0.078 Uiso calc 0.1667 A -1
    H H7B 0.8110 0.5760 0.3900 0.078 Uiso calc 0.1667 A -1
    C C8 0.736(3) 0.386(6) 0.5047(14) 0.054(5) Uiso d 0.1667 A -1
    H H8A 0.7497 0.4756 0.5563 0.082 Uiso calc 0.1667 A -1
    H H8B 0.8484 0.3766 0.5019 0.082 Uiso calc 0.1667 A -1
    H H8C 0.6292 0.2642 0.5209 0.082 Uiso calc 0.1667 A -1
loop_
    _atom_site_aniso_label
    _atom_site_aniso_U_11
    _atom_site_aniso_U_22
    _atom_site_aniso_U_33
    _atom_site_aniso_U_12
    _atom_site_aniso_U_13
    _atom_site_aniso_U_23
    Re 0.0630(3) 0.0630(3) 0.0530(3) 0.03152(13) 0.000 0.000
    S1 0.097(3) 0.097(3) 0.054(3) 0.0486(14) 0.000 0.000
    S2 0.1049(17) 0.1049(17) 0.0908(15) 0.069(2) -0.0080(11) 0.0080(11)
_geom_special_details
;
 All esds (except the esd in the dihedral angle between two l.s. planes)
 are estimated using the full covariance matrix.  The cell esds are taken
 into account individually in the estimation of esds in distances, angles
 and torsion angles; correlations between esds in cell parameters are only
 used when they are defined by crystal symmetry.  An approximate (isotropic)
 treatment of cell esds is used for estimating esds involving l.s. planes.
;
loop_
    _geom_bond_atom_site_label_1
    _geom_bond_atom_site_label_2
    _geom_bond_site_symmetry_2
    _geom_bond_distance
    _geom_bond_publ_flag
    Re S1 . 2.124(5) ?
    Re S2 2 2.125(3) ?
    Re S2 3 2.125(3) ?
    Re S2 . 2.125(3) ?
    N1 C1 . 1.485(19) ?
    N1 C5 . 1.496(19) ?
    N1 C3 . 1.496(19) ?
    N1 C7 . 1.502(18) ?
    C1 C2 . 1.51(2) ?
    C1 H1A . 0.9700 ?
    C1 H1B . 0.9700 ?
    C2 H2A . 0.9600 ?
    C2 H2B . 0.9600 ?
    C2 H2C . 0.9600 ?
    C3 C4 . 1.49(3) ?
    C3 H3A . 0.9700 ?
    C3 H3B . 0.9700 ?
    C4 H4A . 0.9600 ?
    C4 H4B . 0.9600 ?
    C4 H4C . 0.9600 ?
    C5 C6 . 1.47(3) ?
    C5 H5A . 0.9700 ?
    C5 H5B . 0.9700 ?
    C6 H6A . 0.9600 ?
    C6 H6B . 0.9600 ?
    C6 H6C . 0.9600 ?
    C7 C8 . 1.50(2) ?
    C7 H7A . 0.9700 ?
    C7 H7B . 0.9700 ?
    C8 H8A . 0.9600 ?
    C8 H8B . 0.9600 ?
    C8 H8C . 0.9600 ?
loop_
    _geom_angle_atom_site_label_1
    _geom_angle_atom_site_label_2
    _geom_angle_atom_site_label_3
    _geom_angle_site_symmetry_1
    _geom_angle_site_symmetry_3
    _geom_angle
    _geom_angle_publ_flag
    S1 Re S2 . 2 109.44(14) ?
    S1 Re S2 . 3 109.44(14) ?
    S2 Re S2 2 3 109.51(14) ?
    S1 Re S2 . . 109.44(14) ?
    S2 Re S2 2 . 109.50(14) ?
    S2 Re S2 3 . 109.50(14) ?
    C1 N1 C5 . . 114(2) ?
    C1 N1 C3 . . 108.9(18) ?
    C5 N1 C3 . . 105.2(19) ?
    C1 N1 C7 . . 108.2(18) ?
    C5 N1 C7 . . 109.6(17) ?
    C3 N1 C7 . . 110(3) ?
    N1 C1 C2 . . 122(2) ?
    N1 C1 H1A . . 106.7 ?
    C2 C1 H1A . . 106.7 ?
    N1 C1 H1B . . 106.7 ?
    C2 C1 H1B . . 106.7 ?
    H1A C1 H1B . . 106.6 ?
    C1 C2 H2A . . 109.5 ?
    C1 C2 H2B . . 109.5 ?
    H2A C2 H2B . . 109.5 ?
    C1 C2 H2C . . 109.5 ?
    H2A C2 H2C . . 109.5 ?
    H2B C2 H2C . . 109.5 ?
    C4 C3 N1 . . 117(2) ?
    C4 C3 H3A . . 108.0 ?
    N1 C3 H3A . . 108.0 ?
    C4 C3 H3B . . 108.0 ?
    N1 C3 H3B . . 108.0 ?
    H3A C3 H3B . . 107.2 ?
    C3 C4 H4A . . 109.5 ?
    C3 C4 H4B . . 109.5 ?
    H4A C4 H4B . . 109.5 ?
    C3 C4 H4C . . 109.5 ?
    H4A C4 H4C . . 109.5 ?
    H4B C4 H4C . . 109.5 ?
    C6 C5 N1 . . 121(2) ?
    C6 C5 H5A . . 107.2 ?
    N1 C5 H5A . . 107.2 ?
    C6 C5 H5B . . 107.2 ?
    N1 C5 H5B . . 107.2 ?
    H5A C5 H5B . . 106.8 ?
    C5 C6 H6A . . 109.5 ?
    C5 C6 H6B . . 109.5 ?
    H6A C6 H6B . . 109.5 ?
    C5 C6 H6C . . 109.5 ?
    H6A C6 H6C . . 109.5 ?
    H6B C6 H6C . . 109.5 ?
    N1 C7 C8 . . 119(2) ?
    N1 C7 H7A . . 107.6 ?
    C8 C7 H7A . . 107.6 ?
    N1 C7 H7B . . 107.6 ?
    C8 C7 H7B . . 107.6 ?
    H7A C7 H7B . . 107.1 ?
    C7 C8 H8A . . 109.5 ?
    C7 C8 H8B . . 109.5 ?
    H8A C8 H8B . . 109.5 ?
    C7 C8 H8C . . 109.5 ?
    H8A C8 H8C . . 109.5 ?
    H8B C8 H8C . . 109.5 ?
_shelx_space_group_comment
;
The symmetry employed for this shelxl refinement is uniquely defined
by the following loop, which should always be used as a source of
symmetry information in preference to the above space-group names.
They are only intended as comments.
;
_shelx_hkl_file
;
   0   0  -4 135998. 2410.17   1
   0   0  -3-28.3821 26.6302   1
   0   0  -2 75096.1 1291.79   1
   0   0   4 129698. 2262.41   1
   0   0   5 23.7639 40.4507   1
   0   0   6 43547.5 929.926   1
   0   0   7-2.93252 42.5624   1
   0   0   8 9555.54 376.414   1
   0   0   9 37.1558 54.6643   1
   0   0  10 2026.39 184.479   1
   0   0  11-16.1578 50.7891   1
   0   0  12 8094.12 405.213   1
   0   0  13-61.5659 64.6441   1
   0   0  14 2798.21 272.622   1
   0   0  15 7.16932 59.7713   1
   0   0  16 1124.39 182.823   1
  -1   0  -7 38.1811 37.6551   1
  -1   0  -6 50297.1 997.960   1
   0  -1  -6 51866.8 1037.53   1
   0  -1  -5 175.528 41.3057   1
   1  -1  -5 151.552 43.4202   1
  -1   0  -5 228.107 46.8729   1
   1  -1  -4 52281.6 999.838   1
   0  -1  -4 50903.5 999.688   1
  -1   0  -4 49118.9 957.023   1
   0  -1  -3 1066.81 83.1523   1
  -1   0  -3 686.761 73.9382   1
   1  -1  -3 1005.10 80.2931   1
   0  -1  -2 109152. 1873.74   2
  -1   1  -2 110033. 1856.84   2
   1  -1  -2 115411. 1917.60   1
   0  -1  -1 5230.51 145.618   2
   1  -1  -1 5428.80 145.991   1
   1  -1   0 105483. 1748.85   2
   0  -1   0 102047. 1758.58   2
   1  -1   1 5229.04 128.384   2
   0  -1   1 5494.69 158.918   2
   0   1   2 110387. 1853.18   2
   1  -1   2 109552. 1830.73   2
   1  -1   3 1096.77 60.7052   1
   1  -1   3 1002.47 53.1909   2
   0   1   3 1083.39 64.4929   2
   0   1   4 46547.5 864.506   2
   1  -1   4 46610.5 877.487   1
   1   0   4 45270.4 908.599   1
   1   0   4 47660.7 802.932   2
   1   0   5 116.643 39.7772   1
   1  -1   5 129.720 31.9547   1
   0   1   5 122.860 31.8891   2
   0   1   5 175.729 61.0577   1
   0  -1   6 47294.4 997.061   1
   1  -1   6 46698.3 948.531   1
   0   1   6 47501.0 1007.93   1
   1   0   6 43963.3 979.278   1
   0   1   7 159.624 71.6583   1
  -1   0   7 85.6379 53.2021   1
   1  -1   7 137.554 48.0311   1
   1   0   7 82.3198 48.3109   1
   0  -1   7 56.0713 45.3654   1
  -1   1   8 16084.6 524.414   1
   1   0   8 15825.7 502.271   1
  -1   0   8 16284.6 521.613   1
   0  -1   8 15708.2 500.921   1
   1  -1   8 15590.4 473.436   1
   0   1   8 15061.6 527.939   1
  -1   1   9 222.043 67.6657   1
   0  -1   9 231.235 76.5325   1
  -1   0   9 282.951 82.2630   1
   1  -1   9 241.710 63.8738   1
   1   0   9 368.440 83.9557   1
   0   1   9 277.785 82.3061   1
  -1   0  10 8863.82 407.794   1
   0  -1  10 9866.94 420.354   1
  -1   1  10 9207.05 411.343   1
   1  -1  10 9138.50 381.927   1
   1   0  10 9317.00 401.755   1
   0   1  10 8716.81 420.691   1
  -1   1  11 73.4227 53.0052   1
   0   1  11 115.707 79.9146   1
  -1   0  11-0.35267 59.7492   1
   1  -1  11 154.080 59.5653   1
   0  -1  11 90.1485 54.5972   1
   1   0  11 97.9520 67.5142   1
   0   1  12 6161.53 394.523   1
   1   0  12 6736.43 371.945   1
  -1   1  12 6569.14 388.546   1
   1  -1  12 6237.70 333.096   1
   0  -1  12 6541.44 362.136   1
   0   1  12 6927.90 305.041   2
  -1   0  12 6624.96 381.604   1
   0  -1  13 59.1234 54.9662   1
  -1   1  13 18.8484 62.0943   1
  -1   0  13 132.172 82.1728   1
   0   1  13 85.4001 69.0181   1
   1  -1  13-37.3440 66.7070   1
   1   0  13 64.0077 35.6729   2
   0   1  13-9.62560 40.5799   2
   1   0  13 14.8394 62.1575   1
   0  -1  14 3242.89 279.033   1
  -1   0  14 3005.84 285.342   1
   0   1  14 2913.37 274.075   1
   1  -1  14 2788.65 247.272   1
  -1   1  14 3205.16 289.821   1
   0   1  14 2987.79 208.688   2
   1   0  14 2749.89 267.688   1
   0  -1  15 81.0901 87.3193   1
  -1   0  15-84.0070 71.1547   1
   0   1  15 180.847 103.540   1
   1  -1  15 76.5618 78.6141   1
  -1   1  15-7.12618 67.8937   1
   1   0  15-20.2112 52.4200   1
  -1   1  16 780.872 174.396   1
  -1   0  16 1097.03 178.728   1
   0  -1  16 885.356 167.499   1
   1  -1  16 903.148 159.934   1
  -2   1  -7-23.7222 27.9801   1
  -1  -1  -6 43679.9 926.887   1
  -2   1  -6 41160.9 865.497   1
   1  -2  -5-0.39145 29.9170   1
  -1  -1  -5-15.7606 30.1060   1
  -2   1  -5 9.26979 22.2448   1
  -1  -1  -4 40079.0 839.951   1
   1  -2  -4 40336.6 843.211   1
  -2   1  -4 39825.7 751.717   1
  -1  -1  -4 39304.2 736.291   2
  -1  -1  -3 25.6182 21.0390   2
  -1   2  -3 17.8307 37.5177   2
   1  -2  -3 44.1794 35.5772   1
  -2   1  -3 4.28744 15.8628   1
  -2   1  -2 41456.6 738.711   2
  -1   2  -2 43156.8 835.221   2
   1  -2  -2 43171.5 833.174   1
  -1  -1  -2 42502.6 792.141   2
   1  -2  -2 42112.8 829.550   2
  -1  -1  -1 32.5841 28.1409   2
   1  -2  -1 4.77216 21.7324   2
  -1  -1   0 92935.2 1696.68   2
   1  -2   0 101082. 1707.18   2
   1  -2   1-15.6377 23.9826   2
   1   1   2 44287.1 812.324   2
   1  -2   2 43800.5 838.771   2
   1   1   3 9.13313 21.0091   2
  -1   2   3 9.33200 31.6154   2
   1  -2   3 23.2724 18.5599   2
  -1   2   4 40124.1 807.497   2
   1   1   4 39977.9 734.048   2
   1  -2   4 38324.7 793.552   2
   2  -1   5 69.1484 37.3443   1
   1  -2   5 57.8420 33.8129   2
   1   1   5 8.44964 19.5372   2
  -1   2   5 13.8492 34.1149   2
   1  -2   6 43565.3 905.161   2
   1   1   6 44998.1 825.822   2
  -1   2   6 43684.0 916.011   2
   2  -1   6 42963.2 763.205   2
   2  -1   6 44888.0 906.357   1
   1   1   7 4.20517 20.7872   2
   1  -2   7-62.5455 61.1982   1
  -1   2   7 15.4427 35.5495   2
   2  -1   7 4.59582 11.9293   2
   1  -2   7-48.2204 36.8112   2
   2  -1   7 34.4341 41.3641   1
  -2   1   8 25802.7 733.644   1
   2  -1   8 26141.0 661.532   1
   1   1   8 25505.5 559.175   2
   2  -1   8 25711.3 517.195   2
  -1   2   8 24884.5 733.806   1
  -1   2   8 25165.8 643.607   2
   1  -2   8 24980.0 651.544   1
  -1   2   9 18.6555 55.6215   1
   1  -2   9 7.75915 40.1260   1
   2  -1   9 9.65933 17.7876   2
  -1  -1   9 7.87936 50.3151   1
  -2   1   9-10.1918 50.4226   1
   1   1   9-1.37492 22.2263   2
   2  -1   9-23.5314 44.1527   1
  -1   2   9-80.5251 46.9782   2
   1   1  10 8017.26 267.930   2
  -1   2  10 7512.54 406.861   1
  -1   2  10 7717.62 329.584   2
  -2   1  10 7608.81 376.250   1
   1  -2  10 7740.35 351.203   1
   2  -1  10 6355.54 339.469   1
  -1  -1  10 8126.45 386.775   1
   2  -1  11 35.5262 49.1478   1
   2  -1  11 15.9380 20.6805   2
   1   1  11 22.4171 29.6842   2
  -1   2  11 7.31968 59.8306   1
  -2   1  11-35.9878 52.9220   1
  -1  -1  11 34.5903 53.8380   1
  -1   2  11-1.25613 40.0162   2
   1  -2  11 15.4648 43.4860   1
  -2   1  12 7587.43 418.455   1
   2  -1  12 7102.06 385.446   1
   1  -2  12 7382.53 372.954   1
   1   1  12 8072.40 283.184   2
  -1   2  12 7901.16 357.427   2
  -1   2  12 8194.96 438.921   1
  -1  -1  12 7748.62 417.838   1
   1  -2  13 48.8476 50.6839   1
  -1   2  13-10.9279 67.1705   1
  -2   1  13-34.9954 59.8786   1
   2  -1  13 60.6942 57.7333   1
  -1  -1  13-53.9462 73.0390   1
  -1   2  13 138.400 48.4146   2
  -1   2  14 2274.15 196.734   2
   2  -1  14 2003.96 207.223   1
  -1  -1  14 2090.48 230.460   1
  -2   1  14 1939.70 225.829   1
  -1   2  14 2368.52 262.018   1
   1  -2  14 2377.37 229.175   1
  -1   2  15 90.5928 102.159   1
  -1  -1  15 20.3603 76.7090   1
   1  -2  15 5.26800 52.3553   1
  -2   1  15-59.2924 76.5637   1
  -1  -1  16 602.621 145.911   1
   1  -2  16 650.687 143.249   1
  -2   1  16 699.799 155.189   1
  -2   0  -7 2195.54 149.605   1
  -2   0  -6 50335.8 1031.80   1
  -2   0  -5 6151.92 237.989   1
   2  -2  -5 6177.92 256.783   1
   0  -2  -5 6460.63 272.516   1
  -2   2  -4 34050.6 680.220   2
   0  -2  -4 34125.8 709.087   2
   0  -2  -4 33852.7 783.082   1
  -2   0  -4 35354.1 718.441   1
   2  -2  -4 35138.4 761.456   1
  -2   2  -3 9735.34 250.738   2
   0  -2  -3 9720.10 270.620   2
  -2   0  -3 9018.46 197.204   2
   2  -2  -3 8747.28 291.656   1
  -2   2  -2 29537.2 603.196   2
   0  -2  -2 29872.9 629.333   2
   2  -2  -2 29852.2 628.553   1
   0  -2  -1 18267.5 425.245   2
   2  -2  -1 17299.9 387.303   1
  -2   2  -1 17550.2 392.708   2
   2  -2   0 74732.6 1251.62   1
  -2   2   0 72939.1 1312.21   2
   2  -2   0 73442.4 1315.83   2
   0  -2   0 72819.4 1341.07   2
   2  -2   1 16342.9 368.192   2
   0   2   1 16290.3 395.410   2
  -2   2   1 16618.9 363.105   1
   0  -2   1 16300.7 405.381   2
   0  -2   2 36272.3 745.944   2
  -2   2   2 35645.2 713.119   1
   2  -2   2 36201.2 677.032   2
   0   2   2 35733.6 719.671   2
   0  -2   3 9060.46 291.258   2
   0   2   3 9278.50 265.420   2
   2  -2   3 9622.96 202.749   1
  -2   2   3 9227.78 290.326   1
   2  -2   3 8439.71 229.056   2
   2  -2   4 33773.6 636.030   1
   0   2   4 33210.0 695.839   2
   2  -2   4 33901.9 655.400   2
  -2   2   4 31744.7 744.890   1
   2  -2   5 6127.99 188.295   2
   2  -2   5 6681.66 206.610   1
   0   2   5 6482.47 222.344   2
   0   2   6 53086.9 1043.55   2
   2  -2   6 54121.8 1000.67   2
   2  -2   6 52393.0 1023.51   1
   0   2   7 2402.76 141.468   2
   2  -2   7 2359.85 142.165   1
   2   0   7 2238.71 73.4965   2
   2  -2   7 2538.00 123.708   2
   2  -2   8 22619.3 523.861   2
   2   0   8 22304.0 431.903   2
   0   2   8 23473.8 571.923   2
  -2   0   8 22179.7 669.546   1
  -2   2   8 22882.3 671.541   1
   2  -2   8 22408.3 576.776   1
   0  -2   9 1075.25 151.755   1
   2  -2   9 923.628 84.7417   2
   0   2   9 1123.37 106.306   2
   2  -2   9 1175.60 116.089   1
  -2   0   9 913.075 128.225   1
   2   0   9 1027.17 59.0175   2
  -2   2   9 1205.03 139.028   1
   2  -2  10 10821.8 342.079   2
   2   0  10 11602.4 275.361   2
   0  -2  10 11990.4 463.226   1
  -2   2  10 10948.3 480.587   1
   2  -2  10 11582.3 411.539   1
   0   2  10 12303.8 396.306   2
  -2   0  10 10802.1 482.232   1
   2  -2  11 692.097 79.6930   2
   0  -2  11 586.317 123.449   1
   0   2  11 721.978 94.8226   2
   2   0  11 683.357 55.8316   2
  -2   0  11 600.854 134.616   1
  -2   2  11 542.507 119.553   1
   2  -2  11 717.447 102.351   1
   0  -2  12 7883.54 416.226   1
  -2   0  12 7017.92 408.033   1
  -2   2  12 7401.68 412.505   1
   2  -2  12 6553.50 338.556   1
   0   2  12 7618.94 318.026   2
   0  -2  13 67.5149 71.4570   1
  -2   2  13 38.6646 75.5058   1
   2  -2  13 102.786 58.7802   1
   0   2  13 207.707 59.9460   2
  -2   0  13 41.2770 67.9004   1
  -2   2  14 2280.44 250.441   1
   2  -2  14 1684.39 189.012   1
   0  -2  14 2177.62 235.130   1
  -2   0  14 2318.19 251.450   1
  -2   2  15 78.9096 60.0002   2
  -2   0  15 122.410 97.3148   1
   0  -2  15 51.1518 60.3175   1
   2  -2  15 234.891 81.0790   1
  -2   2  15-1.77405 61.7333   1
  -2   0  16 785.643 177.673   1
   0  -2  16 652.366 151.894   1
  -2   2  16 840.300 180.733   1
   2  -2  16 432.551 111.647   1
  -3   1  -8 15245.1 453.075   1
  -3   1  -7 683.939 80.1369   1
  -3   1  -6 35618.8 757.099   1
  -1  -2  -6 37042.2 758.510   2
  -3   1  -5 338.512 50.4533   1
  -1  -2  -5 477.241 55.9768   2
  -2  -1  -5 428.891 40.2636   2
   1  -3  -4 28914.6 689.564   1
  -2   3  -4 27972.5 647.226   2
  -1  -2  -4 27530.9 598.880   2
  -3   1  -4 28197.9 573.612   1
   1  -3  -4 28805.9 655.468   2
   2  -3  -4 25005.5 657.874   1
  -3   2  -4 27083.9 538.878   2
  -2  -1  -4 28086.9 557.175   2
  -1   3  -3 1963.72 136.448   2
   1  -3  -3 1834.21 132.774   1
  -2   3  -3 1913.25 126.996   2
   1  -3  -3 2020.53 129.624   2
  -1  -2  -3 1917.07 113.161   2
  -3   2  -3 2001.08 90.5148   2
   2  -3  -3 1696.67 119.270   1
  -2  -1  -3 1908.55 102.132   2
   1  -3  -2 36447.9 774.631   2
  -2   3  -2 36217.5 770.267   2
   2  -3  -2 36400.4 781.604   2
  -1   3  -2 36346.8 812.573   2
   2  -3  -2 36963.8 759.105   1
  -1  -2  -2 36919.7 763.454   2
  -3   2  -2 35692.9 699.377   2
  -2  -1  -2 35529.0 730.459   2
  -3   2  -1 1467.62 54.2692   1
   1  -3  -1 1792.37 119.260   2
  -2   3  -1 1623.69 114.166   2
  -1  -2  -1 1537.68 108.293   2
   2  -3  -1 1503.44 100.034   1
  -2  -1  -1 1576.36 104.399   2
   2  -3  -1 1610.38 109.930   2
  -3   2  -1 1730.93 97.6853   2
   1  -3   0 47928.8 946.011   2
  -3   2   0 45762.8 830.205   1
   2  -3   0 47023.9 919.028   2
  -1  -2   0 45541.1 942.598   2
   1   2   1 1673.17 114.845   2
   1  -3   1 1689.34 116.714   2
  -3   2   1 1691.66 92.1149   1
   2  -3   1 1741.40 104.589   2
  -1  -2   1 1580.17 116.583   2
   1  -3   2 37952.5 813.020   2
   2  -3   2 38892.8 787.751   2
  -1  -2   2 38546.5 841.129   2
  -3   2   2 39034.6 778.194   1
   1   2   2 37402.5 787.059   2
   1  -3   3 1844.94 123.735   2
   1   2   3 1715.16 111.349   2
  -3   2   3 1785.90 121.657   1
   2  -3   3 2053.02 117.455   2
  -1   3   3 1715.67 124.970   2
   1   2   4 28267.1 608.620   2
   1  -3   4 27607.3 657.925   2
  -3   2   4 29760.3 685.723   1
   2  -3   4 26020.4 609.471   2
  -1   3   4 28186.3 652.765   2
  -2   3   4 28356.7 669.445   2
   2  -3   5 564.387 67.2113   2
  -1   3   5 366.334 62.4799   2
   2   1   5 506.996 47.3194   2
   3  -2   5 263.394 22.8900   2
  -2   3   5 518.556 81.4192   2
   1  -3   5 397.075 62.7975   2
   1   2   5 444.572 59.4166   2
   1   2   6 36309.1 759.455   2
   2  -3   6 36588.1 795.018   2
  -2   3   6 36929.1 854.882   2
  -3   1   6 37409.9 922.213   1
  -1   3   6 34884.3 810.645   2
   3  -2   6 35817.3 660.080   2
   1  -3   6 36284.3 842.779   2
  -2   3   6 36359.4 890.608   1
   2   1   6 39656.6 716.950   2
  -2   3   7 634.567 88.4212   2
   1  -3   7 637.783 84.7074   2
  -1   3   7 642.066 88.2104   2
   1   2   7 717.046 75.3458   2
   3  -2   7 602.482 39.3203   2
   2   1   7 625.702 52.7119   2
  -2   3   7 843.777 116.377   1
  -3   1   7 636.117 101.082   1
  -3   2   7 652.808 98.5383   1
   2  -3   7 633.343 72.7708   2
   2  -3   7 237.075 47.7732   1
   1   2   8 17143.9 440.490   2
   3  -2   8 16161.9 335.743   2
   2   1   8 18209.3 387.051   2
  -3   2   8 16438.7 560.929   1
  -2   3   8 16374.0 579.738   1
  -2   3   8 17194.4 533.877   2
  -3   1   8 15946.6 561.954   1
   2  -3   8 16769.0 475.612   2
  -1   3   8 17019.7 500.883   2
   2  -3   8 16055.3 470.555   1
   3  -2   8 16639.2 465.381   1
   1   2   9 220.556 49.3502   2
   3  -2   9 196.585 25.0058   2
  -2   3   9 121.391 57.2380   2
   2  -3   9 159.423 53.1046   1
  -3   2   9 227.334 77.8157   1
   3  -2   9 255.215 64.0568   1
  -3   1   9 19.2970 44.1485   1
  -2   3   9 111.770 66.7254   1
   2   1   9 184.253 31.9578   2
   2  -3   9 176.798 50.3718   2
  -1   3   9 201.287 59.5266   2
  -3   2  10 7570.87 397.606   1
   2   1  10 8070.18 233.005   2
  -3   1  10 7932.14 426.508   1
  -2  -1  10 8914.28 440.092   1
   1   2  10 7821.41 283.561   2
   1  -3  10 7522.73 356.195   1
  -1   3  10 8422.10 347.977   2
   3  -2  10 7174.38 191.496   2
  -2   3  10 8153.06 364.828   2
   3  -2  10 7996.17 333.736   1
   2  -3  10 7752.96 333.646   1
  -2   3  10 8624.18 423.135   1
   2  -3  10 7254.38 303.084   2
   3  -2  11 96.7242 52.2635   1
  -3   1  11 4.21255 54.6111   1
  -2   3  11 65.5252 58.2425   2
  -3   2  11-33.0665 59.8516   1
  -1   3  11 36.3782 42.9130   2
  -2   3  11 16.2472 54.1028   1
   1   2  11 25.2288 34.0006   2
   2  -3  11 62.0851 50.8702   1
  -1  -2  11 7.55992 57.7847   1
  -2  -1  11 14.7734 51.1013   1
   2   1  11 19.7706 19.4487   2
   1  -3  11-71.8701 64.2348   1
   2  -3  12 5216.52 299.643   1
  -3   1  12 4864.41 350.312   1
   1  -3  12 5034.07 332.616   1
  -2   3  12 5138.90 375.599   1
   1   2  12 5493.58 241.976   2
  -1   3  12 5368.66 297.644   2
  -2   3  12 5174.67 305.166   2
  -1  -2  12 5234.13 337.893   1
  -2  -1  12 5231.65 357.476   1
  -3   2  12 5609.03 368.263   1
   1  -3  13 47.7162 66.9384   1
  -1   3  13 25.4910 43.6550   2
  -3   1  13 7.05243 77.4646   1
  -2  -1  13 42.2461 71.2658   1
   2  -3  13 17.8258 52.2341   1
  -1  -2  13-21.7537 53.5036   1
  -2   3  13 34.8705 54.6034   2
  -3   2  13-12.1535 77.7487   1
  -2   3  13 64.3827 70.2763   1
  -1  -2  14 1421.23 243.402   1
   1  -3  14 1967.91 223.531   1
  -2   3  14 1912.70 246.000   1
  -2  -1  14 1834.90 236.291   1
  -1   3  14 2041.78 187.895   2
   2  -3  14 1804.16 190.282   1
  -2   3  14 1893.89 191.201   2
  -3   2  14 1701.09 222.805   1
  -3   1  14 1933.18 235.452   1
   2  -3  15-5.55101 61.4315   1
  -3   1  15-212.092 110.491   1
  -2   3  15-62.1518 51.0141   2
   1  -3  15 30.6343 73.9317   1
  -2  -1  15-27.7369 69.2570   1
  -2   3  15 94.1507 91.3531   1
  -1  -2  15 181.130 104.171   1
  -3   2  15 88.7442 89.9171   1
   0  -3  -6 29624.7 692.367   2
  -3   0  -6 28464.3 690.171   1
  -3   3  -5 1560.20 109.396   2
   0  -3  -5 1666.03 120.838   2
  -3   3  -4 26196.5 588.814   2
  -3   0  -4 24698.1 494.492   2
   0  -3  -4 26677.4 617.530   2
   3  -3  -4 27794.9 647.723   1
   0  -3  -3 2063.50 131.571   2
   3  -3  -3 2254.83 136.119   1
  -3   3  -3 1833.40 113.013   2
   3  -3  -2 28241.5 614.739   1
   0  -3  -2 27834.3 651.311   2
  -3   3  -2 27197.3 607.894   2
   0  -3  -1 3657.05 184.048   2
   3  -3  -1 3586.08 147.483   1
  -3   3  -1 3445.12 160.377   2
  -3   3   0 42580.7 893.315   2
   3  -3   0 45409.9 820.409   1
   0  -3   0 43166.0 929.343   2
   0  -3   1 3263.40 177.084   2
   0   3   1 3213.23 175.354   2
   3  -3   1 3775.86 168.820   2
  -3   3   1 3414.12 138.896   1
  -3   3   1 3411.54 173.046   2
   3  -3   1 3440.80 102.177   1
   0   3   2 28610.2 676.451   2
   3  -3   2 29327.0 630.717   2
   0  -3   2 29456.1 698.633   2
  -3   3   2 31007.9 648.403   1
   3  -3   3 1880.15 105.983   2
   0  -3   3 1818.67 138.069   2
   0   3   3 1761.38 124.890   2
  -3   3   3 1982.62 129.247   1
   0  -3   4 24760.8 650.442   2
   3  -3   4 26298.2 477.561   1
   3  -3   4 25109.6 553.592   2
   0   3   4 26196.1 621.178   2
  -3   3   4 26133.9 639.622   1
   3  -3   5 1573.45 76.0349   1
   3  -3   5 1484.25 90.5380   2
   0   3   5 1600.55 124.898   2
  -3   3   5 1660.69 147.223   2
   0   3   6 28547.6 687.142   2
  -3   3   6 28411.0 747.183   1
   3  -3   6 29384.8 621.097   2
   3  -3   6 29638.3 602.303   1
   3  -3   7 380.230 51.4081   2
   0   3   7 420.213 70.2448   2
  -3   3   7 411.652 83.0151   1
   3  -3   7 646.742 65.3477   1
   3  -3   8 18544.7 452.373   2
   0   3   8 18216.6 518.964   2
  -3   3   8 16392.6 588.442   1
   3  -3   8 17604.4 463.613   1
   3  -3   9 451.589 64.8801   1
   0   3   9 531.409 83.2991   2
  -3   0   9 420.481 96.1338   1
   3  -3   9 479.770 61.0227   2
  -3   3   9 375.428 98.3449   1
  -3   3  10 6491.99 366.308   1
   3  -3  10 6186.37 233.134   2
  -3   0  10 5759.99 349.787   1
   0   3  10 7080.90 309.017   2
   3  -3  10 5819.89 267.467   1
  -3   0  11 155.033 71.1284   1
   0  -3  11-65.1413 86.1664   1
   0   3  11 177.533 59.8188   2
  -3   3  11 118.341 67.8656   2
   3  -3  11 59.3716 51.0094   1
  -3   3  11-17.6227 71.6009   1
   0   3  12 5400.61 275.246   2
  -3   0  12 4442.13 343.986   1
   0  -3  12 5372.33 341.383   1
  -3   3  12 5285.78 331.582   2
   3  -3  12 5005.28 277.031   1
  -3   3  12 4902.47 363.534   1
  -3   0  13 53.7359 85.0529   1
  -3   3  13 79.0617 62.5613   2
   0  -3  13 141.516 85.6728   1
   3  -3  13 41.3983 44.7077   1
  -3   3  13 132.574 84.3664   1
   0   3  13-22.8860 50.6103   2
  -3   3  14 1252.32 174.192   2
   0  -3  14 1550.90 212.929   1
  -3   0  14 1478.41 204.159   1
   3  -3  14 1370.16 166.802   1
  -3   3  14 1368.49 206.332   1
   0  -3  15 50.7908 67.1700   1
  -3   0  15-89.9665 89.0530   1
  -3   3  15 172.117 92.7874   1
  -3   3  15-19.1973 54.7804   2
  -4   2  -7-5.37984 19.8131   1
  -2  -2  -7 3.46701 14.9990   2
  -2  -2  -6 20656.0 490.458   2
  -4   2  -6 21842.0 481.695   1
  -4   2  -5 8.95810 9.08346   2
  -4   2  -5 14.3975 18.0064   1
  -2  -2  -5 30.1024 20.2254   2
  -2   4  -4 36725.0 863.766   2
  -2  -2  -4 37374.7 770.908   2
  -4   2  -4 36108.4 673.360   2
  -4   2  -4 34459.7 659.463   1
  -4   2  -3 4.11875 21.4064   2
   2  -4  -3-10.0518 29.4813   1
  -2   4  -3-29.3475 46.6058   2
  -2  -2  -3 33.2069 32.8409   2
  -2  -2  -2 36149.0 783.937   2
  -4   2  -2 33920.6 721.048   2
  -2   4  -2 37034.8 840.082   2
   2  -4  -1 68.4696 43.8821   2
  -2  -2  -1 52.9677 34.8214   2
  -2   4  -1 48.4147 51.6541   2
   2  -4   0 87953.0 1649.47   2
  -2  -2   0 85955.0 1651.18   2
   2  -4   1 83.7643 45.5069   2
  -2  -2   1-10.8239 30.2335   2
   2  -4   2 36361.4 811.939   2
   2  -4   3-56.8057 33.0049   2
   2   2   4 32579.5 722.371   2
  -2   4   4 29827.4 755.748   2
   2  -4   4 31030.7 739.451   2
  -2   4   5 8.18165 47.7652   2
   2   2   5 26.6134 36.6211   2
   2  -4   5-0.58319 18.7368   2
   2   2   6 17863.0 462.926   2
  -2   4   6 18069.3 548.366   2
  -4   2   6 18598.0 572.558   1
   2   2   7 45.9315 32.3582   2
  -4   2   7 46.6535 47.1709   1
  -2   4   7-41.0983 47.9000   2
  -2   4   8 6589.23 314.667   2
  -4   2   8 6254.21 350.827   1
   2   2   8 6770.12 246.498   2
  -4   2   9-83.0544 81.6772   1
  -2   4   9-102.349 60.2417   2
   2   2   9 1.56746 25.3838   2
  -4   2  10 2569.38 240.601   1
   2  -4  10 2517.32 205.027   1
  -2   4  10 2554.13 201.629   2
   2   2  10 2934.83 156.811   2
  -2   4  11 2.11881 42.1677   2
  -4   2  11-20.5950 60.3709   1
   2  -4  11-20.4158 51.2398   1
  -4   2  12 3734.03 306.815   1
  -2  -2  12 3315.72 294.491   1
   2  -4  12 3685.43 275.614   1
  -2   4  12 3383.71 246.811   2
  -2   4  13 36.0531 49.7222   2
  -4   2  13-138.437 91.4973   1
  -2  -2  13 17.3463 76.9002   1
   2  -4  13 6.39849 62.0310   1
   2  -4  14 1647.20 204.072   1
  -4   2  14 1303.28 207.251   1
  -2   4  14 1292.19 166.226   2
  -2  -2  14 1182.75 188.757   1
  -2  -2  15 45.6515 61.8307   1
  -4   2  15 61.0019 89.7427   1
  -2   4  15-21.3905 49.9613   2
  -4   1  -7 137.661 44.6028   1
  -1  -3  -7 104.740 40.3083   2
  -3  -1  -6 19774.7 420.910   2
  -1  -3  -6 20465.8 528.618   2
  -4   3  -6 20886.9 468.630   2
  -4   1  -6 19960.9 508.790   1
  -3  -1  -5 103.725 28.5828   2
  -1  -3  -5 113.879 36.1471   2
  -4   1  -5 101.687 35.8530   1
  -3   4  -5 5.38055 39.2883   2
  -4   3  -5 92.4636 31.1118   2
  -4   3  -4 20929.4 484.626   2
  -3  -1  -4 20846.8 483.431   2
  -1  -3  -4 22478.6 561.348   2
  -3   4  -4 20449.8 560.424   2
  -4   3  -3 54.3661 29.7578   2
  -3  -1  -3 7.98605 22.1304   2
   3  -4  -3 60.1456 38.8424   1
  -1  -3  -3 25.1749 33.5353   2
  -3   4  -3 2.07120 33.8845   2
  -3  -1  -2 30799.0 692.855   2
  -3   4  -2 32123.4 740.320   2
  -1  -3  -2 32900.5 748.971   2
  -4   3  -2 31136.1 676.418   2
   3  -4  -2 31327.1 699.742   1
  -3   4  -1-21.6645 37.8135   2
  -4   3  -1 38.1810 29.2978   2
  -4   3  -1 47.5514 12.7630   1
  -1  -3  -1 42.7402 28.2245   2
   3  -4  -1 89.2246 34.8137   1
  -1  -3   0 40881.7 914.012   2
  -4   3   0 41293.4 868.877   2
   3  -4   0 39412.1 806.172   1
  -4   3   0 40569.6 759.577   1
  -3   4   0 41755.2 906.790   2
   3  -4   0 41427.7 882.921   2
  -4   3   1 78.0836 27.0345   1
  -4   3   1 87.7280 50.1794   2
   1   3   1 185.743 69.5740   2
   3  -4   1 7.74465 30.0281   2
  -4   3   2 31456.1 684.290   1
   1   3   2 31151.7 748.230   2
   3  -4   2 30799.6 703.758   2
  -1   4   2 31809.1 755.664   2
  -4   3   3-8.84129 26.0653   1
   3  -4   3 11.3436 18.5407   2
   1   3   3-29.3761 43.0461   2
  -1   4   3-68.1299 50.2592   2
  -4   3   4 19020.1 529.537   1
   1   3   4 18578.6 519.193   2
  -1   4   4 20657.2 566.230   2
   3  -4   4 19961.3 509.649   2
  -1   4   5 67.8992 47.0223   2
  -3   4   5 92.7238 62.9248   2
   3  -4   5 33.8773 21.8314   2
   1   3   5 120.418 50.3392   2
  -4   3   6 19614.8 597.393   1
  -1   4   6 20560.1 579.926   2
   1   3   6 19222.6 528.509   2
  -3   4   6 19837.6 609.116   1
  -3   4   6 20441.7 608.338   2
   3  -4   6 20204.9 527.569   2
   3  -4   7 171.845 50.0096   2
  -3   4   7 130.451 70.8210   1
  -3   4   7 78.5996 54.5964   2
  -4   3   7 165.505 75.0705   1
   4  -3   7-14.2168 24.7576   2
   3  -4   7 49.5548 22.6679   1
   1   3   7 33.3682 37.6430   2
  -1   4   7 50.8320 38.7718   2
  -3   4   8 8206.56 370.367   2
   3  -4   8 8978.45 326.927   2
   3  -4   8 7989.05 286.912   1
  -4   1   8 8399.99 410.353   1
  -3   4   8 8631.42 415.434   1
   4  -3   8 7720.23 209.052   2
  -1   4   8 9627.90 389.356   2
   1   3   8 8649.76 318.768   2
  -4   3   8 7990.02 387.844   1
  -4   3   9 25.7192 52.5487   1
   3  -4   9 45.2311 40.0018   1
  -3   4   9 62.4577 59.8418   2
   4  -3   9-14.4829 12.2569   2
  -4   1   9 73.4875 64.2923   1
  -3   4   9 201.043 84.9871   1
  -1   4   9-22.8741 43.9597   2
   1   3   9-1.28286 30.8289   2
   3  -4   9 61.7533 43.0647   2
  -3   4  10 4392.94 279.647   2
  -4   3  10 4375.18 305.282   1
   1   3  10 4210.61 223.695   2
  -1   4  10 4603.33 271.234   2
  -3   4  10 4151.58 314.033   1
  -4   1  10 3930.84 300.382   1
   3  -4  10 4286.59 225.907   1
  -4   3  11 69.2800 61.7306   1
   3  -4  11 145.000 69.7729   1
  -4   1  11-105.730 86.5171   1
  -3   4  11 75.1553 79.9133   1
  -3  -1  11-176.495 99.2515   1
  -3   4  11-19.0711 52.1748   2
   1   3  11-62.8985 45.6475   2
  -1   4  11 50.3487 51.1143   2
  -3   4  12 3096.97 250.140   2
   1  -4  12 3202.40 280.384   1
  -1   4  12 3481.07 249.436   2
  -3   4  12 2982.58 288.332   1
  -4   1  12 3114.34 298.793   1
  -4   3  12 3151.09 274.768   1
   3  -4  12 3137.22 214.604   1
  -3  -1  12 3065.68 268.490   1
  -4   3  13-70.0654 78.0050   1
   3  -4  13 41.0572 42.5587   1
  -3   4  13 21.4713 49.1570   2
  -3   4  13-82.4265 77.2353   1
  -1   4  13 10.9031 51.1122   2
   1  -4  13 30.1343 71.9715   1
  -3  -1  13 149.062 89.4581   1
  -1  -3  13-28.9075 58.2267   1
  -4   1  13 46.5684 71.4642   1
  -4   1  14 1119.24 193.026   1
   1  -4  14 1444.17 230.638   1
  -1  -3  14 1604.14 210.054   1
  -3  -1  14 1328.44 203.502   1
  -3   4  14 1401.33 183.992   2
  -4   3  14 1331.60 204.319   1
  -3   4  15 78.6398 66.5722   2
  -1  -3  15 182.027 107.368   1
  -4   3  15-78.6551 67.0843   2
  -3  -1  15 93.2984 91.2325   1
   1  -4  15 42.6609 71.0660   1
  -4   4  -6 20736.4 554.574   2
  -4   4  -5 1195.86 106.625   2
  -4   0  -5 1145.58 67.0316   2
  -4   4  -4 12977.2 392.688   2
  -4   0  -4 13106.9 335.867   2
   4  -4  -3 711.856 82.6340   1
  -4   4  -3 609.835 73.1976   2
  -4   4  -2 15363.5 443.807   2
   4  -4  -2 15795.0 421.165   1
   4  -4  -1 1571.43 102.819   1
  -4   4  -1 1670.12 133.461   2
   0   4   0 26962.8 725.925   2
   4  -4   0 27722.2 565.299   1
   0   4   1 1484.72 138.593   2
   4  -4   1 1281.32 66.4162   1
   4  -4   2 18432.1 484.586   2
   0   4   2 16718.1 523.185   2
  -4   4   3 680.071 88.9320   1
   4  -4   3 646.858 73.5719   2
   0   4   3 679.194 98.1911   2
   4  -4   4 12249.6 360.490   2
  -4   4   4 12657.0 442.364   2
   0   4   4 12093.2 413.801   2
   4  -4   5 1315.70 101.453   2
   0   4   5 1091.17 121.635   2
  -4   4   5 1419.10 146.875   2
  -4   4   5 1324.92 136.357   1
   0   4   6 21902.3 621.458   2
   4  -4   6 23045.7 445.720   1
   4  -4   6 22250.0 543.949   2
  -4   4   6 22921.3 679.270   2
  -4   4   6 22365.0 669.082   1
  -4   4   7 137.526 68.8938   2
   4  -4   7 279.971 40.7636   1
  -4   4   7 190.220 68.2056   1
   4  -4   7 272.539 56.5996   2
   0   4   7 204.726 63.6028   2
   0   4   8 9175.79 377.412   2
  -4   4   8 8943.16 410.420   2
   4  -4   8 8937.52 293.328   2
   4  -4   8 9890.12 283.515   1
  -4   4   8 8716.97 421.817   1
  -4   4   9 267.306 80.9094   2
   4  -4   9 367.226 61.8458   1
  -4   4   9 333.735 97.7696   1
   0   4   9 335.913 78.2885   2
   0   4  10 5934.28 313.437   2
  -4   0  10 5362.13 360.124   1
  -4   4  10 4740.68 309.460   2
   4  -4  10 4899.82 226.341   1
  -4   4  10 5060.48 345.152   1
  -4   4  11 137.655 75.7293   2
  -4   0  11 121.557 73.1682   1
   4  -4  11 205.332 59.9738   1
  -4   4  11 245.845 112.820   1
   0   4  11 125.461 62.7949   2
   0   4  12 3477.19 241.911   2
  -4   4  12 3722.96 292.468   2
  -4   4  12 3623.85 307.209   1
  -4   0  12 3039.06 281.191   1
  -4   4  13 59.5231 68.8060   2
  -4   4  13 41.0738 75.2917   1
   0  -4  13-118.307 90.5853   1
  -4   0  13-61.9828 69.5923   1
   0  -4  14 1114.42 195.430   1
  -4   0  14 905.462 189.957   1
  -4   4  14 1108.01 168.228   2
  -4   4  14 1106.71 193.328   1
  -5   2  -7 45.5453 28.0455   1
  -3  -2  -7 62.4161 25.3880   2
  -2  -3  -7 45.6599 32.7997   2
  -3  -2  -6 12297.4 348.506   2
  -2  -3  -6 11529.4 370.458   2
  -5   3  -6 12147.6 306.710   2
  -5   2  -6 12868.8 334.001   1
  -3  -2  -5 28.6373 23.6423   2
  -5   2  -5 55.6145 18.3541   2
  -3   5  -5-21.0455 54.7658   2
  -5   2  -5 62.2714 27.3801   1
  -2  -3  -5 112.787 43.5288   2
  -5   3  -5 32.6578 19.0223   2
  -3  -2  -4 16469.8 465.181   2
  -3   5  -4 17974.7 560.411   2
  -5   2  -4 16304.0 383.010   2
  -2   5  -4 17065.5 581.459   2
  -5   3  -4 16262.3 416.886   2
  -5   3  -3 18.7598 22.3017   2
  -2   5  -3-28.4440 50.4160   2
  -3   5  -3-67.8393 53.8976   2
  -3  -2  -3-13.0131 25.4056   2
  -2   5  -2 28070.5 750.052   2
  -3   5  -2 28605.5 728.127   2
  -5   3  -2 25172.3 474.253   1
  -5   3  -2 27664.2 618.884   2
  -3  -2  -2 27147.6 664.436   2
   3  -5  -2 26838.8 660.589   1
   3  -5  -1 30.8469 32.6534   1
  -5   3  -1 52.9977 20.1120   1
  -2   5  -1 81.9971 63.4030   2
  -3   5  -1 23.2246 43.4476   2
  -5   3  -1 59.8767 44.0060   2
  -3   5   0 39777.7 945.989   2
  -5   3   0 39775.6 783.093   1
  -3   5   1 59.8787 48.6893   2
  -5   3   1 43.9188 28.1200   1
  -2   5   2 27462.6 737.831   2
  -5   3   2 27351.0 645.383   1
  -3   5   3-32.3527 46.4673   2
  -5   3   3 13.2532 35.1492   1
  -2   5   3-14.1416 59.0449   2
  -3   5   4 13950.2 495.915   2
  -2   5   4 14178.0 484.992   2
   2   3   4 14804.8 479.090   2
  -2   5   5 46.7847 60.8272   2
  -5   3   5 87.1457 56.8572   1
   2   3   5 7.80157 39.6012   2
  -3   5   5 109.650 61.4726   2
  -2   5   6 11682.8 458.796   2
  -3   5   6 11738.3 457.641   2
  -5   2   6 12891.9 484.384   1
   2   3   6 12382.1 415.221   2
  -5   3   6 12196.0 468.248   1
  -2   5   7 80.0688 48.7911   2
  -3   5   7 110.662 70.5088   2
  -5   2   7 96.8813 61.7398   1
   2   3   7 48.2742 36.4058   2
  -5   3   7 73.6653 59.6668   1
   2   3   8 3842.20 214.250   2
  -5   2   8 4243.58 287.580   1
  -3   5   8 3779.53 248.592   2
  -2   5   8 4138.82 277.973   2
  -5   3   8 3995.81 275.103   1
  -2   5   9-35.5425 48.9512   2
  -3   5   9 43.6224 55.1398   2
  -5   2   9 4.48980 58.7891   1
  -5   3   9 94.6093 78.0081   1
   2   3   9-15.1083 35.4105   2
   3  -5   9-53.9914 48.8959   1
  -5   3  10 2072.50 217.550   1
  -5   2  10 1937.57 232.331   1
   3  -5  10 2014.96 170.011   1
  -2   5  10 2392.73 212.947   2
  -3   5  10 2170.50 203.592   2
   2   3  10 2236.10 162.513   2
  -3   5  11 151.537 76.6268   2
   3  -5  11-7.13786 46.4677   1
  -5   3  11-116.476 79.7034   1
  -2   5  11 17.1537 58.4508   2
  -5   2  11 58.6844 74.0885   1
  -5   2  12 1979.26 234.490   1
   3  -5  12 2382.37 219.648   1
  -2   5  12 2396.26 227.216   2
   2  -5  12 2239.33 238.453   1
  -3   5  12 2397.85 225.111   2
  -5   3  12 1945.67 237.332   1
  -2   5  13 1.90471 61.1365   2
  -5   3  13 6.69886 71.1481   1
  -3   5  13 87.9635 51.8870   2
   2  -5  13-11.9677 71.0777   1
  -5   2  13 107.052 87.4113   1
  -3  -2  13-83.4648 85.3552   1
  -2   5  14 1191.30 166.960   2
  -3   5  14 1071.21 162.964   2
  -2  -3  14 844.289 155.618   1
  -5   2  14 1104.00 201.311   1
  -3  -2  14 872.200 152.741   1
  -5   3  14 1122.75 191.156   1
   2  -5  14 1576.87 225.334   1
  -5   1  -7 202.277 51.1768   1
  -5   4  -6 8895.37 307.918   2
  -4  -1  -6 9713.93 271.765   2
  -5   1  -6 8615.74 327.012   1
  -4  -1  -5 570.818 63.8869   2
  -5   4  -5 535.968 66.8487   2
  -5   1  -5 603.232 54.1143   2
  -4  -1  -4 13846.9 406.316   2
  -5   4  -4 14333.6 412.121   2
  -1   5  -3 550.629 104.988   2
  -5   4  -3 539.183 75.8119   2
  -4  -1  -3 407.649 64.2157   2
   4  -5  -2 10849.9 356.925   1
  -1   5  -2 11054.7 450.152   2
  -5   4  -2 11211.4 358.202   2
  -4  -1  -2 11310.0 371.493   2
  -4   5  -1 723.803 100.496   2
  -1   5  -1 688.559 113.509   2
   4  -5  -1 728.813 81.5738   1
  -1   5   0 21205.8 644.278   2
  -4   5   0 22621.5 619.350   2
   4  -5   0 21180.9 503.347   1
  -4   5   1 778.345 102.608   2
  -5   4   1 622.976 97.6077   2
   1   4   1 843.403 119.304   2
  -5   4   1 730.458 71.0382   1
  -1   5   1 692.640 113.572   2
   4  -5   1 639.087 62.7869   1
   1   4   2 12403.6 447.152   2
  -1   5   2 12109.8 443.796   2
  -4   5   2 12381.2 436.192   2
  -5   4   2 12066.6 437.638   2
   4  -5   2 11576.3 296.824   1
  -5   4   2 12267.8 367.306   1
  -5   4   3 514.441 71.9636   1
  -4   5   3 513.209 90.9255   2
  -5   4   3 461.369 88.9886   2
   1   4   3 411.570 84.9007   2
  -1   5   3 481.660 82.8899   2
   1   4   4 13857.2 481.071   2
  -1   5   4 13725.2 480.058   2
  -4   5   4 13044.8 480.131   2
  -5   4   4 14151.5 503.633   2
  -4   5   5 604.253 98.3069   2
  -5   4   5 604.970 114.183   2
   1   4   5 749.957 101.624   2
  -5   4   5 589.355 96.1984   1
  -1   5   5 478.847 90.1320   2
   1   4   6 9588.07 380.478   2
  -1   5   6 10106.8 415.135   2
   4  -5   6 9854.85 269.245   1
  -4   5   6 9831.48 419.766   2
  -5   4   6 10664.7 453.179   2
  -5   4   6 9213.92 399.019   1
  -4   5   7 115.387 55.8349   2
  -5   4   7 163.507 65.2661   1
   4  -5   7 121.244 30.4755   1
   1   4   7 160.525 59.1219   2
  -1   5   7 205.919 72.2818   2
   1   4   8 7792.60 339.707   2
  -1   5   8 8277.13 389.664   2
  -4   5   8 7927.93 391.255   2
   4  -5   8 6864.20 246.982   1
  -5   4   8 6946.90 367.550   1
  -1   5   9 90.4398 63.1377   2
  -5   1   9 115.035 82.8730   1
  -5   4   9 4.16119 51.1255   1
  -4   5   9 39.6474 47.0182   2
   4  -5   9 55.6275 20.7325   1
   1   4   9 28.0197 37.4902   2
   1   4  10 2828.73 205.047   2
  -5   1  10 2667.07 246.508   1
  -4   5  10 2610.45 235.203   2
  -1   5  10 2904.05 229.222   2
  -5   4  10 2384.10 238.811   2
  -5   4  10 2668.67 247.064   1
   4  -5  10 2731.18 161.001   1
  -1   5  11 49.6828 54.3550   2
  -4   5  11-38.8044 51.0170   2
  -5   4  11 60.1782 73.1115   2
  -5   1  11 77.1535 76.4759   1
   1   4  11 47.6200 48.9175   2
  -5   4  11 271.382 100.526   1
  -5   1  12 2359.91 269.129   1
  -1   5  12 2789.74 232.423   2
  -4   5  12 2662.41 249.870   2
  -4  -1  12 2082.93 243.517   1
  -5   4  12 2629.24 265.848   2
  -5   4  12 2206.11 249.481   1
  -1   5  13 16.8452 46.9265   2
  -5   1  13 60.8678 105.254   1
  -4   5  13-151.512 91.0819   2
   1  -5  13-149.488 102.553   1
  -5   4  13 236.174 115.338   2
  -4  -1  13 131.406 79.4282   1
  -5   4  13 60.2987 82.0027   1
  -5   1  14 714.417 177.987   1
   1  -5  14 752.504 155.440   1
  -4  -1  14 704.385 153.152   1
  -4   5  14 882.527 162.255   2
  -5   4  14 941.286 170.163   2
  -5   4  14 584.029 152.884   1
  -1  -4  14 585.641 140.001   1
  -5   0  -5 60.4665 26.6124   2
  -5   0  -4 7505.71 277.891   2
  -5   5  -2 9375.74 362.855   2
   5  -5  -2 10030.8 344.827   1
  -5   5  -1 1126.95 124.465   2
   0   5  -1 1017.65 138.945   2
  -5   5   0 10626.7 392.602   2
   0   5   0 10076.5 441.344   2
  -5   5   1 1003.34 124.849   2
   0   5   1 880.325 122.333   2
   0   5   2 10290.7 437.354   2
  -5   5   2 11198.8 418.051   2
  -5   5   3 1595.46 155.719   2
   0   5   3 1652.48 160.375   2
   0   5   4 6930.78 344.439   2
  -5   5   4 7716.98 364.122   2
  -5   5   5 11.5710 42.6353   2
  -5   5   5 41.7112 48.5327   1
   0   5   5-4.92674 49.1265   2
   0   5   6 11437.3 457.224   2
  -5   5   6 12208.7 494.638   2
   5  -5   6 11538.5 383.256   2
  -5   5   6 12308.4 473.391   1
   5  -5   7 422.911 62.7816   2
  -5   5   7 534.575 115.765   2
  -5   5   7 706.835 117.386   1
   0   5   7 552.045 102.821   2
   0   5   8 5624.34 312.520   2
  -5   5   8 5695.59 347.445   2
  -5   5   8 5747.94 345.527   1
  -5   5   9 81.7134 58.9275   2
  -5   5   9 78.9417 67.2875   1
   0   5   9 30.5027 43.8623   2
   0   5  10 3274.09 238.523   2
  -5   5  10 2855.55 261.638   2
  -5   5  10 3099.97 278.065   1
  -5   0  11 45.8273 72.9823   1
  -5   5  11-25.0240 76.3800   2
  -5   5  11 103.899 81.2972   1
   0   5  11 26.1671 60.4902   2
   0   5  12 1721.57 181.527   2
  -5   5  12 1709.71 210.526   2
  -5   5  12 1564.13 216.680   1
  -5   0  12 1543.71 210.179   1
  -5   5  13 76.6412 72.9024   2
  -5   5  13 107.541 92.5239   1
  -5   0  13 162.975 80.2596   1
  -6   3  -6 5877.88 187.554   2
  -6   3  -5 16.2721 19.7821   2
  -3   6  -5 1.05311 52.6494   2
  -6   3  -4 7949.72 251.479   2
  -3   6  -4 9020.40 404.298   2
  -6   3  -3-7.35140 23.9638   2
  -3   6  -3-27.1710 55.8760   2
  -3   6  -2 10250.8 443.817   2
  -6   3  -2 10280.4 350.720   2
  -3   6  -1-36.6014 51.6802   2
  -3   6   0 15291.1 539.192   2
  -3   6   1-101.756 61.6584   2
  -3   6   2 10030.9 432.764   2
  -6   3   2 10371.8 362.694   1
  -3   6   3-43.2647 57.4070   2
  -3   6   4 9126.97 406.453   2
  -6   3   4 8003.70 344.639   1
  -3   6   5 24.9194 57.9138   2
  -6   3   5-67.4842 54.0487   1
  -6   3   6 6096.66 329.404   1
  -3   6   6 6356.14 347.170   2
  -3   6   7-78.0706 73.7209   2
  -6   3   7 65.7843 59.7304   1
  -6   3   8 4560.08 315.122   1
  -3   6   8 4895.98 322.935   2
  -3   6   9-29.1268 55.4851   2
  -6   3   9-38.5625 55.0645   1
  -6   3  10 1652.19 212.150   1
  -3   6  10 2063.52 213.727   2
  -3   6  11-3.00207 60.2750   2
  -6   3  11 58.1153 58.3458   1
  -6   3  12 1506.74 208.079   1
  -3   6  12 1793.97 214.499   2
  -3   6  13 90.3520 87.7871   2
  -6   3  13 53.4611 73.9046   1
  -4   6  -6 8297.66 394.203   2
  -6   4  -6 8016.09 276.255   2
  -6   2  -5 285.969 38.9902   2
  -4   6  -5 215.964 70.4179   2
  -4  -2  -5 360.733 64.4107   2
  -6   4  -5 255.438 52.3947   2
  -2   6  -4 7222.56 394.552   2
  -4   6  -4 6927.38 347.775   2
  -6   4  -4 6778.55 260.889   2
  -6   2  -4 6883.95 244.248   2
  -2   6  -3 178.599 84.7335   2
  -4   6  -3 9.88411 47.2389   2
  -2   6  -2 8084.97 405.354   2
  -4   6  -2 7973.56 361.500   2
  -6   4  -1 176.307 55.4887   2
  -6   4  -1 180.209 26.3003   1
  -2   6  -1 179.547 75.3116   2
   4  -6  -1 131.695 43.5792   1
  -4   6  -1 103.466 46.2768   2
  -2   6   0 12935.6 512.675   2
  -4   6   0 13737.5 502.704   2
  -6   4   0 13717.7 452.094   2
   4  -6   0 12134.0 382.963   1
  -6   4   0 13017.8 333.917   1
  -4   6   1 185.646 67.1738   2
  -6   4   1 104.547 35.1289   1
  -6   4   1 196.443 68.1384   2
   4  -6   1 194.742 42.2262   1
  -2   6   1 204.878 73.7461   2
  -2   6   2 8440.34 397.161   2
  -4   6   2 8802.89 393.792   2
  -6   4   2 9289.18 388.582   2
  -6   4   2 8897.45 318.912   1
  -6   4   3 40.2128 44.0462   2
  -2   6   3-49.7930 66.2730   2
  -4   6   3-4.75230 54.7659   2
  -6   4   4 6510.68 297.989   1
  -2   6   4 6087.82 332.455   2
  -4   6   4 6927.21 362.104   2
  -6   4   5 300.507 78.8481   1
   2   4   5 429.723 89.8224   2
  -4   6   5 252.641 87.0236   2
  -2   6   5 272.733 85.0655   2
  -6   4   6 8688.06 392.023   1
   2   4   6 8913.57 389.293   2
  -2   6   6 8837.42 427.579   2
  -4   6   6 8081.07 403.271   2
  -6   2   7 66.1600 79.4712   1
  -4   6   7 56.6996 65.1809   2
  -6   4   7 89.5906 62.8871   1
   2   4   7 167.330 76.2594   2
  -2   6   7 150.202 95.1606   2
   2   4   8 4135.09 255.257   2
  -2   6   8 3942.73 285.645   2
  -4   6   8 3645.13 274.813   2
  -6   2   8 3649.64 277.132   1
  -6   4   8 3792.51 275.088   1
  -2   6   9 67.2618 60.7718   2
  -6   2   9 66.9994 63.5626   1
  -4   6   9-34.8614 74.0690   2
  -6   4   9 44.8808 71.7108   1
   2   4   9 19.5485 36.5234   2
  -6   2  10 2122.87 241.107   1
  -2   6  10 2279.85 226.619   2
  -4   6  10 2198.96 225.571   2
  -6   4  10 2184.14 234.865   1
  -2   6  11 0.54142 51.5848   2
  -4   6  11 18.2414 61.1747   2
  -6   2  11-20.7430 80.7379   1
  -6   4  11-37.3290 73.2556   1
  -2   6  12 1340.36 181.553   2
  -6   4  12 1402.35 199.972   1
  -6   2  12 1180.77 208.947   1
  -4   6  12 1542.15 198.326   2
  -6   4  13-25.5689 65.2788   1
  -2   6  13-83.7169 67.5140   2
  -4   6  13 51.9049 69.2751   2
  -6   2  13-91.5920 84.8642   1
  -5   6  -7 39.6779 48.2898   2
  -6   5  -7 140.768 48.2109   2
  -5   6  -6 6729.74 328.998   2
  -5   6  -5 216.118 69.5687   2
  -5   6  -4 4796.18 270.481   2
  -5  -1  -4 5040.60 245.911   2
  -6   5  -3 173.907 53.8561   2
  -1   6  -3 8.41891 66.2746   2
  -5   6  -3-21.6984 52.1210   2
  -1   6  -2 7136.50 392.004   2
   5  -6  -2 6225.15 283.801   1
  -5   6  -2 7264.00 342.786   2
  -6   5  -2 7357.65 318.439   2
  -5   6  -1 65.4843 56.0750   2
  -6   5  -1 71.9738 54.4445   2
  -1   6  -1-20.9895 50.1389   2
   5  -6  -1 43.8995 31.0043   1
   5  -6   0 7631.02 266.291   1
  -1   6   0 7937.12 389.604   2
  -5   6   0 8030.89 366.481   2
  -6   5   0 7940.99 344.911   2
  -5   6   1 17.1610 54.3688   2
  -6   5   1 35.9652 44.4706   2
   5  -6   1 46.3256 24.0722   1
  -1   6   1 97.6269 70.4480   2
  -1   6   2 7159.71 373.582   2
  -5   6   2 8448.88 385.858   2
  -6   5   2 7534.21 366.956   2
  -6   5   2 8260.94 308.734   1
   1   5   2 7768.50 380.603   2
   5  -6   2 7261.02 219.640   1
  -5   6   3 205.727 76.5068   2
   5  -6   3 113.918 21.5953   1
  -6   5   3 154.642 74.8795   2
   1   5   3 75.8763 53.0775   2
  -1   6   3 163.180 67.5952   2
  -1   6   4 5450.14 308.091   2
  -5   6   4 5661.64 312.376   2
  -6   5   4 5213.04 313.707   2
  -6   5   4 5489.56 272.839   1
   1   5   4 5090.29 295.848   2
  -5   6   5-7.43109 49.1347   2
  -6   5   5 99.3623 77.7227   2
   1   5   5-38.5239 65.7417   2
  -6   5   5 111.351 61.0333   1
  -1   6   5 173.756 79.6262   2
   1   5   6 7883.98 389.417   2
  -1   6   6 7876.78 389.756   2
  -5   6   6 6995.33 381.738   2
  -6   5   6 8260.36 422.547   2
  -6   5   6 7816.71 379.209   1
  -5   6   7 60.7719 63.9544   2
  -6   5   7 222.746 94.4651   2
   1   5   7 152.886 63.3103   2
  -6   5   7 247.455 89.4231   1
  -1   6   7 139.679 64.1535   2
   1   5   8 3825.92 268.389   2
  -1   6   8 3970.85 283.750   2
  -5   6   8 3569.55 281.209   2
  -6   5   8 4128.41 310.805   2
  -6   5   8 3860.08 290.035   1
  -5   6   9-113.642 68.6324   2
  -6   5   9 17.9871 59.6136   2
   1   5   9-34.5772 57.7292   2
  -6   5   9-87.1687 79.8253   1
  -1   6   9-38.2028 57.1655   2
   1   5  10 1686.00 174.810   2
  -1   6  10 1922.63 205.891   2
  -5   6  10 1750.72 206.923   2
  -6   1  10 1644.00 216.343   1
  -6   5  10 2051.83 230.618   2
  -6   5  10 1796.84 218.074   1
  -5   6  11 43.9131 65.7717   2
  -6   1  11 50.9013 77.4322   1
  -6   5  11-23.7355 73.9492   1
  -1   6  11-9.43012 50.4762   2
  -5   6  12 1106.98 176.339   2
  -6   5  12 1067.75 178.496   2
  -6   5  12 1163.37 196.078   1
  -6   1  12 1151.70 199.440   1
  -1   6  12 1088.02 160.390   2
  -6   6  -7 17.8228 48.2591   2
  -6   6  -6 3840.81 237.653   2
  -6   6  -5 14.5825 46.4900   2
  -6   6  -4 6414.02 312.920   2
  -6   6  -3 26.2990 40.6081   2
  -6   6  -2 5175.14 279.737   2
  -6   6  -1 62.5107 60.6415   2
  -6   6   0 10720.4 440.267   2
   0   6   0 10380.0 486.936   2
  -6   6   1 199.241 77.5229   2
   0   6   1-41.8751 56.6087   2
   0   6   2 4901.56 315.993   2
  -6   6   2 5286.87 304.205   2
  -6   6   3 43.5013 58.0429   2
   0   6   3-32.0284 56.3006   2
   0   6   4 6024.17 350.705   2
  -6   6   4 6002.07 343.835   2
  -6   6   5 16.9863 64.6140   2
   0   6   5-25.2336 58.0771   2
   0   6   6 3533.56 266.866   2
  -6   6   6 4389.71 305.421   2
  -6   6   7 32.6443 57.5172   2
   0   6   7 13.1207 59.2087   2
   0   6   8 2675.74 237.720   2
  -6   6   8 2266.66 236.351   2
  -6   6   9 53.5061 62.5595   2
   0   6   9-19.3770 57.2438   2
  -6   6  10 1068.97 177.782   2
   0   6  10 981.854 156.185   2
  -6   6  11 148.041 97.9551   2
   0   6  11 64.8686 75.1416   2
  -6   6  12 866.486 166.912   2
  -6   0  12 561.377 139.480   1
  -4   7  -6 4712.30 325.561   2
  -7   4  -5 28.1135 27.6676   2
  -3   7  -5 38.5062 61.9925   2
  -4   7  -5 57.4021 50.9137   2
  -3   7  -4 3595.95 281.423   2
  -4   7  -4 3599.06 277.242   2
  -7   3  -4 3705.03 194.254   2
  -3   7  -3 166.082 68.0203   2
  -4   7  -3 363.119 99.4075   2
  -3   7  -2 3899.34 290.887   2
  -4   7  -2 3953.64 282.615   2
  -7   4  -2 4377.43 238.760   2
  -7   3  -2 4209.80 234.934   2
  -7   4  -1 190.163 59.9170   2
  -7   4  -1 121.102 26.5943   1
  -3   7  -1 130.173 61.9500   2
  -4   7  -1 111.982 72.1628   2
  -7   4   0 5241.33 204.636   1
  -3   7   0 5591.63 334.332   2
  -4   7   0 5557.81 331.127   2
  -7   4   0 5342.47 285.235   2
  -7   4   1 169.483 67.7879   2
  -3   7   1 54.7045 56.0164   2
  -7   4   1 110.104 41.7983   1
  -4   7   1 101.703 48.6272   2
  -3   7   2 4489.34 301.801   2
  -4   7   2 4508.09 307.197   2
  -7   3   3 230.836 69.2549   1
  -3   7   3 193.298 71.8924   2
  -7   4   3 293.241 68.2268   1
  -4   7   3 222.385 76.0913   2
  -7   4   4 3822.12 234.080   1
  -3   7   4 3490.51 266.796   2
  -4   7   4 3862.42 277.826   2
  -7   3   4 3564.94 240.884   1
  -4   7   5-8.53793 53.5476   2
  -7   3   5 14.2135 63.9536   1
  -7   4   5 16.8261 41.6893   1
  -3   7   5 70.6221 71.9986   2
  -7   4   6 5255.51 307.822   1
  -3   7   6 5716.65 354.124   2
  -4   7   6 5567.19 345.949   2
  -7   3   6 4735.91 310.066   1
  -3   7   7 181.710 81.0702   2
  -4   7   7 176.338 78.8862   2
  -7   4   7 214.013 81.4071   1
  -7   3   7 89.5221 62.4353   1
  -7   4   8 2896.25 249.643   1
  -7   3   8 2661.16 248.313   1
  -3   7   8 2908.23 270.772   2
  -4   7   8 3139.63 274.671   2
  -3   7   9 16.0354 60.7342   2
  -4   7   9-53.1277 78.2135   2
  -7   3   9 23.4776 53.8945   1
  -7   4   9-74.3175 57.8830   1
  -7   3  10 1457.88 203.810   1
  -4   7  10 1380.16 199.265   2
  -3   7  10 1735.43 207.492   2
  -7   4  10 1522.63 200.480   1
  -3   7  11 216.388 94.6164   2
  -7   4  11 47.7643 78.9980   1
  -7   3  11-44.1174 70.5922   1
  -4   7  11 107.370 73.4190   2
  -3   7  12 1125.12 179.829   2
  -4   7  12 906.227 166.062   2
  -7   4  12 1161.53 194.928   1
  -7   3  12 798.017 159.583   1
  -5   7  -7 137.250 72.8450   2
  -5   7  -6 3345.66 257.669   2
  -5   7  -5 315.062 90.3875   2
  -5   7  -4 4220.76 285.768   2
  -7   5  -4 4159.61 226.559   2
  -2   7  -4 4507.61 339.328   2
  -7   5  -3 185.596 52.3508   2
  -2   7  -3 131.890 77.1687   2
  -5   7  -3 226.556 73.9408   2
  -2   7  -2 3498.98 282.829   2
  -5   7  -2 3376.57 250.526   2
  -7   5  -2 3457.47 215.196   2
  -7   5  -1 330.028 75.4851   2
  -2   7  -1 508.583 116.356   2
  -5   7  -1 368.176 82.8659   2
  -2   7   0 5007.83 335.920   2
  -5   7   0 5414.27 331.264   2
  -7   5   0 5440.90 300.072   2
   5  -7   0 4779.21 231.374   1
  -5   7   1 474.599 100.746   2
  -7   5   1 365.557 87.3104   2
  -7   5   1 386.961 60.1180   1
  -2   7   1 410.121 99.2987   2
   5  -7   1 350.829 56.2583   1
  -2   7   2 3823.57 283.304   2
  -5   7   2 3959.90 276.505   2
  -7   5   2 4205.54 275.924   2
  -7   5   2 3846.55 209.114   1
  -5   7   3 208.620 86.7593   2
  -7   5   3 190.266 69.2994   2
  -2   7   3 93.9373 61.6804   2
  -2   7   4 4196.07 298.400   2
  -5   7   4 3889.06 287.502   2
  -7   5   4 4453.96 304.841   2
  -7   5   4 4230.90 245.688   1
  -7   5   5 216.963 75.2760   1
  -5   7   5 414.391 120.543   2
  -7   5   5 384.695 104.591   2
  -2   7   5 225.305 89.3682   2
   2   5   6 4121.78 295.782   2
  -2   7   6 4078.64 297.118   2
  -5   7   6 3913.14 300.348   2
  -7   5   6 3953.41 301.298   2
  -7   5   6 3651.03 258.614   1
  -7   5   7 182.766 73.8804   1
   2   5   7 154.908 74.3685   2
  -5   7   7 171.080 88.9538   2
  -7   5   7 100.749 69.5462   2
  -7   2   7 130.844 82.4612   1
  -2   7   7 79.8883 82.6771   2
   2   5   8 2672.56 235.283   2
  -2   7   8 2735.67 255.000   2
  -5   7   8 2759.08 258.919   2
  -7   2   8 2414.86 247.333   1
  -7   5   8 2653.08 272.651   2
  -7   5   8 2364.29 227.887   1
  -7   5   9 66.7460 67.5831   1
  -5   7   9 116.733 75.6373   2
  -7   2   9-48.5078 77.1547   1
  -7   5   9 50.2792 76.2205   2
   2   5   9-51.5733 65.7593   2
  -2   7   9 43.8501 58.8832   2
  -5   7  10 995.547 163.385   2
  -7   5  10 1331.78 200.230   2
  -2   7  10 1217.57 183.623   2
  -7   5  10 1094.34 175.630   1
  -7   2  10 1140.51 181.817   1
  -5   7  11 157.643 90.0525   2
  -7   5  11 65.9511 91.4869   2
  -7   2  11 29.0817 76.0243   1
  -7   5  11-5.35470 58.0096   1
  -2   7  11 50.5857 54.1708   2
  -6   7  -7 53.4894 59.7032   2
  -6   7  -6 3182.97 242.990   2
  -6   7  -5 121.466 58.3442   2
  -7   6  -5 178.834 60.8452   2
  -6   7  -4 3325.25 242.590   2
  -7   6  -4 3269.76 217.416   2
  -7   6  -3 35.9373 46.6789   2
  -6   7  -3-15.8583 50.2038   2
  -6   7  -2 4804.73 299.071   2
  -7   6  -2 5095.88 285.080   2
  -1   7  -2 5953.70 392.224   2
  -7   6  -1 61.6313 55.3038   2
  -1   7  -1 68.0527 86.8407   2
  -6   7  -1 107.903 73.8801   2
  -1   7   0 5939.76 369.525   2
  -6   7   0 5817.38 337.278   2
  -7   6   0 6060.77 322.952   2
  -6   7   1 151.552 90.4432   2
  -7   6   1 86.6054 61.2187   2
  -1   7   1 26.2814 66.5348   2
  -1   7   2 5173.55 346.002   2
  -6   7   2 5625.08 346.404   2
  -7   6   2 5309.90 314.594   2
  -6   7   3-63.8389 49.1306   2
  -7   6   3 50.7005 54.3253   2
  -1   7   3-61.6200 68.3227   2
   1   6   4 2873.47 257.472   2
  -1   7   4 3064.87 259.600   2
  -6   7   4 3198.14 263.828   2
  -7   6   4 3368.78 266.788   2
  -6   7   5 47.5136 58.5038   2
  -7   6   5 37.5122 52.9482   2
  -7   6   5 71.2763 38.6462   1
   1   6   5-24.8130 70.6050   2
  -1   7   5 17.5417 63.2474   2
   1   6   6 2742.82 245.207   2
  -1   7   6 2764.59 253.277   2
  -6   7   6 2593.15 244.070   2
  -7   6   6 2825.11 259.171   2
  -7   6   6 2962.03 241.638   1
  -6   7   7 238.904 99.9313   2
  -7   6   7 105.951 73.2699   2
  -7   6   7 103.390 66.1507   1
   1   6   7 14.2767 52.3135   2
  -1   7   7 102.454 73.3433   2
  -6   7   8 1042.16 163.083   2
  -7   6   8 1071.11 171.805   2
  -7   6   8 1036.67 159.521   1
   1   6   8 1211.59 164.577   2
  -1   7   8 1548.74 195.561   2
  -6   7   9 123.571 83.9538   2
  -7   6   9 44.3684 60.6061   2
  -7   6   9 144.650 85.2737   1
   1   6   9 29.4153 54.8369   2
  -1   7   9 105.523 75.4375   2
  -6   7  10 738.480 145.505   2
  -7   6  10 727.914 150.749   2
  -7   1  10 582.053 145.237   1
  -7   6  10 504.775 128.941   1
  -1   7  10 689.271 141.617   2
  -6   7  11 71.2579 62.4837   2
  -7   6  11 199.312 110.158   2
  -7   6  11 55.2596 82.0065   1
  -7   1  11-120.938 98.5056   1
  -1   7  11 182.773 85.7094   2
  -7   7  -6 2092.48 191.812   2
  -7   7  -5-42.8920 47.9190   2
  -7   7  -4 2429.42 205.515   2
  -7   7  -3-25.7032 53.5354   2
  -7   7  -2 4322.58 288.937   2
  -7   7  -1 54.0463 59.0401   2
  -7   7   0 5570.69 333.808   2
  -7   7   1 180.779 82.7584   2
   0   7   1 234.073 106.762   2
   0   7   2 3872.33 312.542   2
  -7   7   2 3394.63 270.457   2
  -7   7   3 6.83317 64.2983   2
   0   7   3 84.7537 65.9354   2
   0   7   4 2369.25 240.680   2
  -7   7   4 2291.07 229.649   2
  -7   7   5-26.5951 50.7522   2
   0   7   5 19.2508 65.2164   2
   0   7   6 1739.60 217.042   2
  -7   7   6 1606.81 210.387   2
  -7   7   7 63.3900 69.1920   2
   0   7   7 64.4705 77.4297   2
  -7   7   8 578.860 124.736   2
   0   7   8 780.030 143.743   2
  -7   7   9 99.3049 76.9423   2
   0   7   9 57.2210 71.9468   2
  -7   7  10 323.943 111.258   2
   0   7  10 411.626 118.906   2
  -4   8  -6 2208.52 245.073   2
  -4   8  -5 68.0828 85.4336   2
  -4   8  -4 2654.77 257.160   2
  -8   4  -3 29.5604 34.3602   2
  -4   8  -3 30.6456 63.5025   2
  -4   8  -2 2435.74 245.721   2
  -8   4  -2 2597.23 195.127   2
  -8   4  -1 56.6180 55.8862   2
  -4   8  -1 54.7695 56.7407   2
  -4   8   0 4296.09 315.319   2
  -8   4   0 4059.40 261.889   2
  -4   8   1-23.3291 56.1017   2
  -8   4   2 2674.88 181.934   1
  -4   8   2 2597.55 246.878   2
  -8   4   3 10.6114 37.7872   1
  -4   8   3 77.6247 77.8703   2
  -8   4   4 2501.51 203.055   1
  -4   8   4 2511.01 241.213   2
  -8   4   5 54.9371 60.6424   1
  -4   8   5-2.72592 71.3429   2
  -8   4   6 1831.58 196.273   1
  -4   8   6 2295.14 244.993   2
  -8   4   7-20.1308 56.0586   1
  -4   8   7 116.165 84.0802   2
  -4   8   8 1462.98 207.209   2
  -8   4   8 1087.82 161.622   1
  -4   8   9-70.0902 73.6975   2
  -8   4   9 16.2294 59.4765   1
  -4   8  10 600.481 147.468   2
  -8   4  10 661.223 147.978   1
  -5   8  -6 2335.39 236.896   2
  -5   8  -5 4.58484 49.4215   2
  -3   8  -4 2126.05 243.697   2
  -5   8  -4 2084.07 215.883   2
  -8   5  -3-11.3689 31.8167   2
  -8   3  -3 75.6419 46.1944   2
  -3   8  -3 0.67737 64.2851   2
  -5   8  -3 27.6095 56.3834   2
  -3   8  -2 2641.60 255.762   2
  -8   5  -2 2650.62 204.979   2
  -5   8  -2 2658.67 245.113   2
  -8   5  -1-58.7229 41.0100   2
  -3   8  -1 89.0117 65.9662   2
  -5   8  -1 84.3752 72.0718   2
  -3   8   0 2924.54 268.917   2
  -5   8   0 3098.53 261.483   2
  -8   5   0 3073.79 233.225   2
  -8   5   1-61.6972 59.7386   2
  -3   8   1 72.7639 72.9727   2
  -3   8   2 2920.46 264.790   2
  -5   8   2 2705.49 260.445   2
  -8   5   2 2666.67 231.914   2
  -8   5   3 20.0831 39.1215   1
  -8   5   3-41.1695 52.9186   2
  -3   8   3 38.3489 75.1735   2
  -5   8   3 0.10320 55.1069   2
  -3   8   4 2181.52 234.781   2
  -5   8   4 2287.76 235.204   2
  -8   3   4 2005.03 194.928   1
  -8   5   4 1635.67 194.082   2
  -8   5   4 1956.57 175.624   1
  -5   8   5 77.7758 61.0517   2
  -8   3   5-44.6815 60.8096   1
  -8   5   5 0.69229 52.3500   1
  -8   5   5 130.070 85.4745   2
  -3   8   5 202.077 96.5316   2
  -3   8   6 1968.49 227.463   2
  -5   8   6 2011.63 230.308   2
  -8   3   6 1884.33 192.059   1
  -8   5   6 2079.97 233.505   2
  -8   5   6 2083.93 202.930   1
  -8   3   7 110.819 82.2571   1
  -5   8   7 142.402 82.6127   2
  -8   5   7 23.4731 56.2615   1
  -8   5   7-82.0805 80.1002   2
  -3   8   7 11.0532 63.6337   2
  -5   8   8 1384.81 200.124   2
  -8   5   8 1054.37 159.423   1
  -8   5   8 891.400 162.791   2
  -8   3   8 1088.89 168.498   1
  -3   8   8 1277.72 185.711   2
  -8   5   9 53.5653 76.7822   1
  -8   3   9-65.7992 79.0503   1
  -8   5   9 126.585 81.3766   2
  -5   8   9 24.0018 75.9418   2
  -3   8   9 24.6181 61.2546   2
  -8   5  10 186.258 87.7101   1
  -5   8  10 523.801 130.942   2
  -8   3  10 533.496 145.002   1
  -3   8  10 456.908 112.013   2
  -6   8  -7 93.9471 70.8298   2
  -6   8  -6 1840.32 196.393   2
  -6   8  -5-21.4821 59.3053   2
  -8   6  -4 1778.83 167.348   2
  -6   8  -4 1415.78 174.299   2
  -8   6  -3-56.7769 54.0763   2
  -2   8  -3-221.102 121.384   2
  -6   8  -3-29.5634 61.0955   2
  -2   8  -2 2330.45 254.644   2
  -6   8  -2 1980.97 207.083   2
  -8   6  -2 2049.02 183.319   2
  -8   6  -1-40.8729 46.0724   2
  -2   8  -1 31.7209 63.4017   2
  -6   8  -1 32.9620 51.5704   2
  -2   8   0 2907.56 268.220   2
  -6   8   0 3008.07 260.712   2
  -8   6   0 2676.51 223.545   2
  -8   6   1 29.7466 48.8083   2
  -2   8   1 9.56223 68.0190   2
  -6   8   1 100.315 84.9695   2
  -2   8   2 2150.50 230.335   2
  -6   8   2 2286.40 234.441   2
  -8   6   2 2438.63 223.232   2
  -6   8   3 219.802 93.8965   2
  -8   6   3 78.1167 65.0221   2
  -2   8   3 46.0139 66.5731   2
  -6   8   4 1690.21 206.557   2
  -8   6   4 1640.62 206.908   2
  -2   8   4 1529.64 208.075   2
  -6   8   5-76.5501 73.3438   2
  -8   6   5 66.1197 57.6560   2
  -8   6   5 150.726 73.3046   1
  -2   8   5-2.92185 64.2728   2
  -2   8   6 1674.16 216.033   2
  -6   8   6 2087.80 240.842   2
  -8   6   6 1788.96 219.111   2
  -8   6   6 1965.17 200.793   1
  -6   8   7 3.78884 66.3114   2
  -8   6   7 190.221 106.104   2
  -8   6   7 41.1849 64.9151   1
  -2   8   7 60.2837 67.0542   2
  -6   8   8 993.281 173.979   2
  -8   6   8 936.992 175.722   2
  -8   6   8 1004.99 161.920   1
  -8   2   8 753.475 156.140   1
  -2   8   8 945.757 167.847   2
  -6   8   9-33.4952 65.4464   2
  -8   6   9-60.3160 81.0322   2
  -8   2   9-51.4583 67.9216   1
  -8   6   9 49.2015 76.4459   1
  -2   8   9-66.7153 56.8327   2
  -7   8  -6 1035.30 153.092   2
  -7   8  -5 12.1623 56.7338   2
  -7   8  -4 1563.11 184.211   2
  -8   7  -4 1447.01 167.384   2
  -7   8  -3 12.1001 45.5190   2
  -8   7  -3 35.3899 60.8356   2
  -7   8  -2 1657.29 187.425   2
  -8   7  -2 1718.38 180.371   2
  -1   8  -1 118.409 81.8598   2
  -8   7  -1 98.9809 68.3498   2
  -7   8  -1-51.7215 73.8169   2
  -1   8   0 2819.71 279.875   2
  -7   8   0 2483.52 242.846   2
  -8   7   0 2665.38 240.783   2
  -7   8   1 90.4056 73.1258   2
  -8   7   1 6.99071 53.3461   2
  -1   8   1-22.3902 66.5347   2
  -7   8   2 1760.41 211.492   2
  -8   7   2 1769.81 194.582   2
  -1   8   2 1334.70 199.855   2
  -7   8   3-19.9110 56.4921   2
  -8   7   3 66.8903 79.7190   2
  -1   8   3 150.867 82.2620   2
   1   7   4 1449.82 195.494   2
  -7   8   4 1449.05 202.552   2
  -8   7   4 1221.69 174.742   2
  -1   8   4 1488.81 202.416   2
  -7   8   5 102.435 86.9969   2
  -8   7   5-40.9550 53.1501   2
   1   7   5-58.0082 68.2160   2
  -1   8   5 141.308 85.9615   2
  -7   8   6 929.673 168.417   2
  -8   7   6 1058.01 175.820   2
   1   7   6 964.225 171.852   2
  -1   8   6 1042.04 176.382   2
  -7   8   7-24.3751 63.0586   2
  -8   7   7 91.3945 85.4581   2
   1   7   7-12.3549 68.0937   2
  -1   8   7 19.9469 67.5957   2
  -7   8   8 688.993 149.400   2
  -8   7   8 920.288 175.376   2
   1   7   8 753.649 149.328   2
  -1   8   8 634.379 144.382   2
  -8   8  -4 913.042 146.579   2
  -8   8  -3 121.859 72.3984   2
  -8   8  -2 999.688 150.199   2
  -8   8  -1 115.695 83.3851   2
  -8   8   0 1514.12 190.100   2
  -8   8   1-54.5326 70.3529   2
   0   8   2 1232.70 202.740   2
  -8   8   2 1199.56 171.437   2
  -8   8   3 69.1426 73.7600   2
   0   8   3-30.8104 74.0050   2
  -8   8   4 976.645 163.612   2
   0   8   4 931.139 163.942   2
  -8   8   5 92.6305 77.8880   2
   0   8   5-60.6201 84.5194   2
  -8   8   6 734.612 156.853   2
   0   8   6 707.860 152.392   2
   0   8   7 14.3546 70.8519   2
  -5   9  -6 986.897 181.793   2
  -4   9  -5 185.391 110.500   2
  -5   9  -5 41.9836 79.0018   2
  -4   9  -4 1331.99 204.648   2
  -5   9  -4 1247.94 183.030   2
  -4   9  -3-43.2572 74.1332   2
  -5   9  -3 60.1572 65.9374   2
  -5   9  -2 1786.68 224.227   2
  -9   5  -2 1806.13 181.530   2
  -4   9  -2 1490.66 210.859   2
  -9   5  -1-40.4165 53.7097   2
  -9   4  -1 47.5220 49.3917   2
  -4   9  -1 107.679 90.3536   2
  -5   9  -1 22.1246 61.9223   2
  -4   9   0 2187.60 253.667   2
  -5   9   0 2460.51 254.964   2
  -9   5   0 2010.80 198.498   2
  -9   4   0 1734.82 178.481   2
  -9   5   1 27.2893 46.7499   2
  -4   9   1 119.344 91.1936   2
  -5   9   1 18.6946 67.7435   2
  -4   9   2 2235.00 256.837   2
  -5   9   2 1961.30 225.358   2
  -9   5   2 1486.43 183.642   2
  -9   5   3-5.79381 46.2986   2
  -4   9   3 53.1809 87.7370   2
  -5   9   3 110.374 87.5534   2
  -9   5   4 1086.07 162.201   2
  -4   9   4 1106.94 187.183   2
  -5   9   4 1206.88 185.077   2
  -9   5   5 97.6858 80.2699   2
  -4   9   5-9.28718 72.4315   2
  -5   9   5-65.8871 63.5373   2
  -9   4   6 744.020 129.322   1
  -9   5   6 748.130 146.344   2
  -4   9   6 1012.25 182.331   2
  -5   9   6 1031.90 179.165   2
  -9   4   7 119.815 71.7524   1
  -9   5   7-55.8182 71.4783   2
  -4   9   7-10.8772 61.4840   2
  -5   9   7 123.673 85.3968   2
  -9   5   8 393.475 109.710   1
  -9   4   8 169.402 74.1366   1
  -4   9   8 352.393 108.116   2
  -5   9   8 456.515 139.083   2
  -6   9  -7 66.2398 81.6620   2
  -6   9  -6 756.533 150.432   2
  -6   9  -5 155.655 87.8206   2
  -3   9  -4 1496.47 231.168   2
  -6   9  -4 1005.82 167.915   2
  -3   9  -3-49.3919 93.3624   2
  -6   9  -3-29.6669 59.8236   2
  -9   6  -2 992.481 144.978   2
  -3   9  -2 929.924 172.761   2
  -6   9  -2 759.105 146.507   2
  -9   6  -1-42.4420 48.3345   2
  -3   9  -1-44.0474 77.5148   2
  -6   9  -1 28.7190 64.2662   2
  -3   9   0 1704.72 230.549   2
  -9   6   0 1671.25 190.548   2
  -6   9   0 1413.05 188.537   2
  -9   6   1 79.6710 62.9774   2
  -3   9   1-34.5072 69.0376   2
  -6   9   1 23.2190 61.6553   2
  -9   6   2 1089.01 163.350   2
  -3   9   2 993.505 180.169   2
  -6   9   2 1163.77 174.854   2
  -9   6   3 56.5373 70.3929   2
  -3   9   3 75.0027 93.9874   2
  -6   9   3 7.16866 75.7979   2
  -9   6   4 920.595 156.668   2
  -3   9   4 1114.57 187.288   2
  -9   3   4 802.184 130.669   1
  -6   9   4 1073.51 173.847   2
  -6   9   5-24.0605 58.1426   2
  -9   3   5 55.8585 61.6909   1
  -9   6   5 24.4607 60.9054   2
  -3   9   5 104.682 69.8997   2
  -6   9   6 830.843 161.375   2
  -9   3   6 621.891 124.350   1
  -9   6   6 743.523 147.918   2
  -3   9   6 830.995 171.588   2
  -6   9   7 188.562 107.026   2
  -9   3   7 49.7957 69.2291   1
  -9   6   7 10.9574 65.3020   2
  -3   9   7-13.4328 73.1921   2
  -7   9  -6 704.540 135.066   2
  -7   9  -5 80.0849 67.9545   2
  -7   9  -4 609.286 124.570   2
  -7   9  -3 32.5392 62.4818   2
  -2   9  -2 801.505 175.507   2
  -9   7  -2 988.154 149.592   2
  -7   9  -2 954.264 158.772   2
  -9   7  -1 179.709 80.9120   2
  -2   9  -1-22.9256 81.7276   2
  -7   9  -1 127.039 69.8904   2
  -9   7   0 1108.05 161.182   2
  -2   9   0 916.722 167.255   2
  -7   9   0 1039.40 175.370   2
  -9   7   1 64.8138 64.1547   2
  -2   9   1 116.940 96.2651   2
  -7   9   1 79.4864 71.8707   2
  -9   7   2 688.149 134.357   2
  -2   9   2 1096.00 190.131   2
  -7   9   2 1202.43 203.227   2
  -7   9   3 166.229 97.9712   2
  -9   7   3 25.7128 49.7033   2
  -2   9   3 53.5984 90.0901   2
  -7   9   4 702.300 155.544   2
  -9   7   4 479.119 113.256   2
  -2   9   4 550.709 137.322   2
  -7   9   5 125.122 83.1995   2
  -9   7   5 65.1820 70.3661   2
  -2   9   5 72.6969 91.5484   2
  -7   9   6 750.463 166.702   2
  -9   7   6 817.359 158.003   2
  -2   9   6 691.929 158.820   2
  -8   9  -4 272.406 103.033   2
  -8   9  -3 6.28358 57.2388   2
  -8   9  -2 334.566 107.000   2
  -9   8  -2 706.380 134.590   2
  -9   8  -1-22.5261 52.6618   2
  -8   9  -1-69.1539 78.0117   2
  -9   8   0 511.471 125.850   2
  -8   9   0 547.718 127.865   2
  -8   9   1 63.7789 92.4697   2
  -9   8   1 89.0250 80.7333   2
  -1   9   1 237.372 120.507   2
  -8   9   2 733.161 150.693   2
  -9   8   2 489.288 131.709   2
  -1   9   2 382.948 132.249   2
  -8   9   3 20.7242 74.3512   2
  -9   8   3-31.9188 54.7200   2
  -1   9   3-147.578 103.018   2
  -8   9   4 431.304 123.769   2
  -9   8   4 445.744 133.768   2
  -1   9   4 335.655 113.593   2
  -5  10  -4 548.366 146.058   2
  -5  10  -3-59.0425 73.6588   2
  -5  10  -2 691.276 158.823   2
  -5  10  -1 240.262 108.340   2
 -10   5   0 903.632 141.070   2
  -5  10   0 1255.49 198.989   2
 -10   5   1 83.2977 53.0470   2
  -5  10   1 2.98113 66.3650   2
 -10   5   2 422.212 101.279   2
  -5  10   2 691.151 159.631   2
 -10   5   3-13.1916 48.0326   2
  -5  10   3-90.0475 69.0923   2
 -10   5   4 359.952 99.4125   2
  -4  10  -3-18.6901 86.3983   2
  -6  10  -3 113.728 98.7217   2
  -4  10  -2 537.912 143.867   2
  -6  10  -2 882.295 176.968   2
  -4  10  -1-75.1486 87.0206   2
  -6  10  -1-9.08515 83.7187   2
 -10   6   0 699.782 133.168   2
  -4  10   0 536.450 146.981   2
  -6  10   0 903.206 182.704   2
 -10   6   1 77.0679 59.3142   2
 -10   4   1 41.4593 47.1759   2
  -4  10   1-6.50125 59.5096   2
  -6  10   1 55.7321 59.0071   2
 -10   6   2 702.724 137.356   2
  -4  10   2 628.632 153.108   2
  -6  10   2 563.208 136.641   2
 -10   6   3-34.1511 60.5672   2
  -7  10  -1 96.7974 81.9252   2
 -10   7   0 404.031 106.195   2
  -7  10   0 536.973 144.865   2
 -10   7   1-93.6276 63.5568   2
  -7  10   1 162.733 97.2598   2
   0   0   0    0.00    0.00   0
TITL exp_3451 in P6(3)mc
REM P6(3)mc (#186 in standard setting)
CELL 0.71073   8.149848   8.149848  13.092199  90.0000  90.0000 120.0000
ZERR    3.00   0.000677   0.000677   0.000928   0.0000   0.0000   0.0000
LATT -1
SYMM -y, x-y, z
SYMM -x+y,-x, z
SYMM -x,-y, z+1/2
SYMM  y,-x+y, z+1/2
SYMM  x-y, x, z+1/2
SYMM -y,-x, z
SYMM -x+y, y, z
SYMM  x, x-y, z
SYMM  y, x, z+1/2
SYMM  x-y,-y, z+1/2
SYMM -x,-x+y, z+1/2
SFAC C H N S Re
UNIT 24.00 60.00 3.00 12.00 3.00
TREF
HKLF 4
END
;
_shelx_hkl_checksum     26001
_shelx_res_file
;
TITL exp_3451 in P6(3)mc
REM P6(3)mc (#186 in standard setting)
CELL 0.71073   8.150   8.150  13.092  90.0000  90.0000 120.0000
ZERR    2.00   0.002   0.0027   0.003   0.0000   0.0000   0.0000
LATT -1
SYMM -Y,+X-Y,+Z
SYMM +Y-X,-X,+Z
SYMM -X,-Y,0.5+Z
SYMM +Y,-X+Y,0.5+Z
SYMM -Y+X,+X,0.5+Z
SYMM -Y,-X,+Z
SYMM +Y-X,+Y,+Z
SYMM +X,+X-Y,+Z
SYMM +Y,+X,0.5+Z
SYMM -Y+X,-Y,0.5+Z
SYMM -X,-X+Y,0.5+Z
SFAC C H N S Re
UNIT 16 40 2 8 2
SIMU
eadp c2 c4 c6 c8
eadp c1 c3 c5 c7
L.S. 10
PLAN  20
TEMP 24
LIST 4
ACTA 52.8
BOND $H
FMAP 2
TWIN
WGHT    0.018900
BASF   0.14418
FVAR       2.08497
RE    5    0.000000    0.000000    0.055021    10.16667    0.06305    0.06305 =
         0.05298    0.00000    0.00000    0.03152
S1    4    0.000000    0.000000    0.217263    10.16667    0.09716    0.09716 =
         0.05447    0.00000    0.00000    0.04858
S2    4   -0.141960    0.141960    0.001005    10.50000    0.10486    0.10486 =
         0.09076    0.00803   -0.00803    0.06852
SAME 0.02 0.04 N1 C3 C4 C5 C6 C7 C8 C1 C2
PART -1
N1    3    0.678287    0.331133    0.310326    10.16667    0.04131
C1    1    0.513178    0.139391    0.328455    10.16667    0.06529
AFIX  23
H1A   2    0.403111    0.140160    0.300858    10.16667   -1.20000
H1B   2    0.495267    0.124985    0.401835    10.16667   -1.20000
AFIX   0
C2    1    0.506039   -0.037844    0.289524    10.16667    0.05436
AFIX  33
H2A   2    0.388112   -0.146292    0.309172    10.16667   -1.50000
H2B   2    0.609159   -0.047786    0.318166    10.16667   -1.50000
H2C   2    0.516291   -0.032493    0.216406    10.16667   -1.50000
AFIX   0
C3    1    0.850459    0.313774    0.293009    10.16667    0.06529
AFIX  23
H3A   2    0.887798    0.285719    0.358111    10.16667   -1.20000
H3B   2    0.814965    0.205610    0.248792    10.16667   -1.20000
AFIX   0
C4    1    1.019680    0.480341    0.247547    10.16667    0.05436
AFIX  33
H4A   2    1.120223    0.452159    0.240229    10.16667   -1.50000
H4B   2    1.060391    0.588212    0.291446    10.16667   -1.50000
H4C   2    0.987286    0.507804    0.181720    10.16667   -1.50000
AFIX   0
C5    1    0.661927    0.428270    0.217152    10.16667    0.06529
AFIX  23
H5A   2    0.789674    0.519168    0.195626    10.16667   -1.20000
H5B   2    0.607060    0.333592    0.163652    10.16667   -1.20000
AFIX   0
C6    1    0.553941    0.528529    0.220164    10.16667    0.05436
AFIX  33
H6A   2    0.558205    0.582153    0.154254    10.16667   -1.50000
H6B   2    0.608450    0.627815    0.270190    10.16667   -1.50000
H6C   2    0.424680    0.441064    0.238014    10.16667   -1.50000
AFIX   0
C7    1    0.704057    0.450651    0.402872    10.16667    0.06529
AFIX  23
H7A   2    0.592740    0.464131    0.408832    10.16667   -1.20000
H7B   2    0.810956    0.575964    0.389955    10.16667   -1.20000
AFIX   0
C8    1    0.735696    0.385920    0.504672    10.16667    0.05436
AFIX  33
H8A   2    0.749693    0.475639    0.556326    10.16667   -1.50000
H8B   2    0.848448    0.376568    0.501885    10.16667   -1.50000
H8C   2    0.629165    0.264189    0.520854    10.16667   -1.50000
AFIX   0
HKLF 4
REM  exp_3451 in P6(3)mc
REM R1 =  0.0208 for     392 Fo > 4sig(Fo)  and  0.0333 for all     513 data
REM     44 parameters refined using     34 restraints
END
WGHT      0.0188      0.0000
REM Highest difference peak  0.261,  deepest hole -0.424,  1-sigma level  0.053
Q1    1   0.0000  0.0000  0.3062  10.16667  0.05    0.26
Q2    1  -0.0687  0.0687  0.0096  10.50000  0.05    0.26
Q3    1   0.0702  0.1404  0.0877  10.50000  0.05    0.23
Q4    1   0.5945  0.5578  0.0567  11.00000  0.05    0.19
Q5    1   0.0740  0.1480  0.0243  10.50000  0.05    0.18
Q6    1  -0.0759 -0.1518  0.1025  10.50000  0.05    0.17
Q7    1  -0.0560  0.0560 -0.1292  10.50000  0.05    0.17
Q8    1   0.8629  0.1371  0.2718  10.50000  0.05    0.16
Q9    1   0.7319 -0.1340  0.3302  10.50000  0.05    0.15
Q10   1   1.0012  0.5006  0.5535  10.50000  0.05    0.15
Q11   1   0.8111  0.6221  0.3442  10.50000  0.05    0.15
Q12   1   0.6474  0.6321  0.1891  11.00000  0.05    0.14
Q13   1   0.5872  0.4128  0.0010  10.50000  0.05    0.14
Q14   1   0.5043  0.0086  0.3597  10.50000  0.05    0.14
Q15   1   0.0513  0.1027  0.2491  10.50000  0.05    0.13
Q16   1  -0.2648  0.2648 -0.0426  10.50000  0.05    0.13
Q17   1   0.6447  0.5695  0.0620  11.00000  0.05    0.13
Q18   1   0.6053  0.3947  0.4312  10.50000  0.05    0.13
Q19   1   0.5895  0.4105  0.1114  10.50000  0.05    0.13
Q20   1   0.8426  0.6852  0.6129  10.50000  0.05    0.13
;
_shelx_res_checksum     88081
_shelxl_version_number       20.13
data_Ib
_audit_creation_method     'SHELXL-2018/3'
_database_code_depnum_ccdc_archive     'CCDC 1971808'
_chemical_name_systematic
;
Tetraethylammonium tetrathiorhenate
;
_chemical_name_common     ?
_chemical_formula_moiety     'C8 H20 N +, Re S4 -'
_chemical_formula_sum     'C8 H20 N Re S4'
_chemical_formula_iupac     '(C8 H20 N) [Re S4]'
_chemical_formula_weight     444.69
_chemical_melting_point     ?
_chemical_absolute_configuration     ?
_space_group_crystal_system     hexagonal
_space_group_name_H-M_alt     'P 63'
_space_group_name_Hall     'P 6c'
loop_
    _space_group_symop_operation_xyz
    'x, y, z'
    '-y, x-y, z'
    '-x+y, -x, z'
    '-x, -y, z+1/2'
    'y, -x+y, z+1/2'
    'x-y, x, z+1/2'
_cell_length_a     24.170(3)
_cell_length_b     24.170(3)
_cell_length_c     12.916(2)
_cell_angle_alpha     90
_cell_angle_beta     90
_cell_angle_gamma     120
_cell_volume     6534.5(19)
_cell_formula_units_Z     18
_cell_measurement_reflns_used     16453
_cell_measurement_theta_min     2.9100
_cell_measurement_theta_max     29.3170
_cell_measurement_temperature     109.9(3)
_exptl_crystal_description     prism
_exptl_crystal_colour     black
_exptl_crystal_size_max     0.2419
_exptl_crystal_size_mid     0.2103
_exptl_crystal_size_min     0.1616
_exptl_crystal_density_diffrn     2.034
_exptl_crystal_density_meas     ?
_exptl_crystal_density_method     ?
_exptl_crystal_F_000     3852
loop_
    _exptl_crystal_face_index_h
    _exptl_crystal_face_index_k
    _exptl_crystal_face_index_l
    _exptl_crystal_face_perp_dist
    15 16 -8 0.0877
    30 -11 9 0.0937
    0 0 18 0.0935
    24 5 -7 0.0829
    -15 15 16 0.1167
    -22 0 12 0.1148
    30 -23 -7 0.0930
    16 -13 -16 0.0978
    16 -32 -6 0.0704
    -26 31 -4 0.0941
    -30 1 -1 0.0742
    -25 26 -9 0.1050
    -29 2 -5 0.0797
    9 21 -8 0.0865
    -18 11 -15 0.1070
    -23 1 -12 0.0945
    19 -9 15 0.0950
    26 -32 -2 0.0682
    -1 30 0 0.1205
    -30 29 2 0.0952
    -11 30 -8 0.1059
    30 -1 -2 0.0801
    -30 1 2 0.0815
    -18 -16 0 0.1002
    -27 27 7 0.1116
    5 -1 18 0.0985
    -11 -5 -16 0.1019
_exptl_absorpt_coefficient_mu     8.912
_exptl_absorpt_correction_type     analytical
_exptl_absorpt_process_details
;
[CrysAlis PRO (Agilent, 2013), based on expressions derived by
Clark & Reid (1995)]
;
_exptl_absorpt_correction_T_min     0.253
_exptl_absorpt_correction_T_max     0.351
_diffrn_ambient_temperature     109.9(3)
_diffrn_radiation_type     MoK\a
_diffrn_radiation_wavelength     0.71073
_diffrn_radiation_source     'fine-focus sealed tube Enhanced (Mo)'
_diffrn_radiation_monochromator     graphite
_diffrn_measurement_device_type
       'Oxford Diffraction Gemini E Ultra diffractometer with an EOS CCD camera'
_diffrn_measurement_method     '\w scans'
_diffrn_detector_area_resol_mean     16.2705
_diffrn_reflns_number     44958
_diffrn_reflns_av_R_equivalents     0.0357
_diffrn_reflns_av_unetI/netI     0.0369
_diffrn_reflns_theta_min     1.853
_diffrn_reflns_theta_max     29.660
_diffrn_reflns_theta_full     26.400
_diffrn_measured_fraction_theta_max     0.850
_diffrn_measured_fraction_theta_full     0.888
_diffrn_reflns_limit_h_min     -32
_diffrn_reflns_limit_h_max     29
_diffrn_reflns_limit_k_min     -30
_diffrn_reflns_limit_k_max     27
_diffrn_reflns_limit_l_min     -17
_diffrn_reflns_limit_l_max     17
_refine_special_details
;
Refined as a 2-component inversion twin.
Suitable single crystals of Et~4~NReS~4~ were attached to a goniometer head.
The data collection was performed using an Oxford Diffraction Gemini E Ultra
diffractometer with a 2K \\times 2K EOS CCD camera, a four-circle goniometer
with \k geometry, a sealed-tube Mo radiation source, and an Oxford Instruments
Cryojet cooling unit. Processing of the raw data, scaling of the diffraction
data and the application of an empirical absorption correction were performed
with the <i>CrysAlisPro</i> program (CrysAlis PRO, 2016). The structures
were solved by direct methods and refined against F^2^ (Sheldrick, 2015,
2008). The graphics were prepared with the program <i>Diamond</i>
(Brandenburg, 2001). Full details of all structural data (CCDC-1971807 to
CCDC-1971809) are presented in Section S of the Supporting Information File.
;
_reflns_number_total     9707
_reflns_number_gt     8807
_reflns_threshold_expression     'I > 2\s(I)'
_refine_ls_structure_factor_coef     Fsqd
_refine_ls_matrix_type     full
_refine_ls_R_factor_all     0.0354
_refine_ls_R_factor_gt     0.0283
_refine_ls_wR_factor_gt     0.0452
_refine_ls_wR_factor_ref     0.0481
_refine_ls_goodness_of_fit_ref     1.048
_refine_ls_restrained_S_all     1.048
_refine_ls_number_reflns     9707
_refine_ls_number_parameters     380
_refine_ls_number_restraints     1
_refine_ls_hydrogen_treatment     constr
_refine_ls_weighting_scheme     calc
_refine_ls_weighting_details
                      'w=1/[\s^2^(Fo^2^)+(0.0080P)^2^] where P=(Fo^2^+2Fc^2^)/3'
_atom_sites_solution_hydrogens     geom
_atom_sites_solution_primary     ?
_atom_sites_solution_secondary     ?
_refine_ls_shift/su_max     0.002
_refine_ls_shift/su_mean     0.000
_refine_diff_density_max     0.872
_refine_diff_density_min     -1.085
_refine_ls_extinction_method     none
_refine_ls_extinction_coef     .
_refine_ls_abs_structure_details
;
 Twinning involves inversion, so Flack parameter cannot be determined
;
_refine_ls_abs_structure_Flack     ?
loop_
    _atom_type_symbol
    _atom_type_description
    _atom_type_scat_dispersion_real
    _atom_type_scat_dispersion_imag
    _atom_type_scat_source
    'C' 'C' 0.0033 0.0016
                         'International Tables Vol C Tables 4.2.6.8 and 6.1.1.4'
    'H' 'H' 0.0000 0.0000
                         'International Tables Vol C Tables 4.2.6.8 and 6.1.1.4'
    'N' 'N' 0.0061 0.0033
                         'International Tables Vol C Tables 4.2.6.8 and 6.1.1.4'
    'S' 'S' 0.1246 0.1234
                         'International Tables Vol C Tables 4.2.6.8 and 6.1.1.4'
    'Re' 'Re' -1.0185 7.2310
                         'International Tables Vol C Tables 4.2.6.8 and 6.1.1.4'
_computing_data_collection
;
CrysAlis PRO (Oxford Diffraction, 2016)
;
_computing_cell_refinement
;
CrysAlis PRO (Oxford Diffraction, 2016)
;
_computing_data_reduction
;
CrysAlis PRO (Oxford Diffraction, 2016)
;
_computing_structure_solution
;
SHELXS97 (Sheldrick, 2008)
;
_computing_structure_refinement
;
SHELXL2018 (Sheldrick, 2015)
;
_computing_molecular_graphics
;
DIAMOND (Brandenburg, 2001)
;
_computing_publication_material
;
SHELXL2018 (Sheldrick, 2015)
;
loop_
    _atom_site_type_symbol
    _atom_site_label
    _atom_site_fract_x
    _atom_site_fract_y
    _atom_site_fract_z
    _atom_site_U_iso_or_equiv
    _atom_site_adp_type
    _atom_site_calc_flag
    _atom_site_occupancy
    _atom_site_disorder_assembly
    _atom_site_disorder_group
    Re Re1 0.000000 0.000000 0.35220(11) 0.0095(2) Uani d 1 . .
    S S1 0.000000 0.000000 0.5175(4) 0.0158(12) Uani d 1 . .
    S S2 0.03466(11) 0.09562(11) 0.2979(2) 0.0170(5) Uani d 1 . .
    Re Re2 0.666667 0.333333 0.35177(11) 0.0096(2) Uani d 1 . .
    S S3 0.666667 0.333333 0.5165(4) 0.0165(11) Uani d 1 . .
    S S4 0.72698(11) 0.42896(12) 0.2975(2) 0.0178(5) Uani d 1 . .
    Re Re3 0.333333 0.666667 0.35284(11) 0.0097(2) Uani d 1 . .
    S S5 0.333333 0.666667 0.5197(4) 0.0107(11) Uani d 1 . .
    S S6 0.39202(11) 0.76280(12) 0.2985(2) 0.0171(5) Uani d 1 . .
    Re Re4 0.33152(2) 0.32944(2) 0.39300(2) 0.00888(14) Uani d 1 . .
    S S7 0.31787(9) 0.32427(9) 0.55692(15) 0.0152(4) Uani d 1 . .
    S S8 0.38743(10) 0.28632(10) 0.35143(18) 0.0150(5) Uani d 1 . .
    S S9 0.38027(11) 0.42763(11) 0.34619(18) 0.0154(5) Uani d 1 . .
    S S10 0.24045(10) 0.27951(12) 0.3185(2) 0.0159(5) Uani d 1 . .
    Re Re5 0.66238(2) 0.66500(2) 0.38567(2) 0.0106(2) Uani d 1 . .
    S S11 0.65647(9) 0.65264(10) 0.55018(16) 0.0178(5) Uani d 1 . .
    S S12 0.70584(12) 0.61460(11) 0.31983(18) 0.0151(5) Uani d 1 . .
    S S13 0.71863(11) 0.76468(10) 0.3498(2) 0.0160(5) Uani d 1 . .
    S S14 0.56841(11) 0.62819(12) 0.32167(18) 0.0165(5) Uani d 1 . .
    N N1 0.2288(5) 0.1209(4) 0.1357(17) 0.016(2) Uani d 1 . .
    C C1 0.2347(4) 0.0831(4) 0.2256(5) 0.0139(16) Uani d 1 . .
    H H1A 0.195518 0.040614 0.228117 0.017 Uiso calc 1 . .
    H H1B 0.271116 0.076230 0.211697 0.017 Uiso calc 1 . .
    C C2 0.2444(6) 0.1145(4) 0.3303(8) 0.020(2) Uani d 1 . .
    H H2A 0.247669 0.087276 0.383348 0.031 Uiso calc 1 . .
    H H2B 0.283761 0.156106 0.329500 0.031 Uiso calc 1 . .
    H H2C 0.208025 0.120425 0.345950 0.031 Uiso calc 1 . .
    C C3 0.2216(3) 0.0835(3) 0.0367(5) 0.0129(15) Uani d 1 . .
    H H3A 0.220731 0.109107 -0.022482 0.015 Uiso calc 1 . .
    H H3B 0.260166 0.079511 0.028873 0.015 Uiso calc 1 . .
    C C4 0.1635(4) 0.0173(3) 0.0288(5) 0.020(2) Uani d 1 . .
    H H4A 0.164110 -0.001845 -0.037826 0.029 Uiso calc 1 . .
    H H4B 0.164196 -0.009433 0.085252 0.029 Uiso calc 1 . .
    H H4C 0.124613 0.020274 0.033705 0.029 Uiso calc 1 . .
    C C5 0.1699(3) 0.1264(4) 0.1529(6) 0.0149(17) Uani d 1 . .
    H H5A 0.133393 0.083134 0.166333 0.018 Uiso calc 1 . .
    H H5B 0.176498 0.152166 0.216189 0.018 Uiso calc 1 . .
    C C6 0.1520(4) 0.1554(4) 0.0670(5) 0.0205(18) Uani d 1 . .
    H H6A 0.113364 0.156707 0.086097 0.031 Uiso calc 1 . .
    H H6B 0.186976 0.198975 0.054225 0.031 Uiso calc 1 . .
    H H6C 0.143741 0.129734 0.004219 0.031 Uiso calc 1 . .
    C C7 0.2858(3) 0.1860(3) 0.1261(6) 0.0127(16) Uani d 1 . .
    H H7A 0.287911 0.211108 0.187997 0.015 Uiso calc 1 . .
    H H7B 0.279841 0.207276 0.065088 0.015 Uiso calc 1 . .
    C C8 0.3494(5) 0.1881(4) 0.1149(7) 0.021(2) Uani d 1 . .
    H H8A 0.383880 0.232598 0.109143 0.031 Uiso calc 1 . .
    H H8B 0.356776 0.168417 0.175826 0.031 Uiso calc 1 . .
    H H8C 0.348687 0.164576 0.052619 0.031 Uiso calc 1 . .
    N N2 0.2191(3) 0.4378(5) 0.1385(18) 0.015(3) Uani d 1 . .
    C C9 0.2538(4) 0.4319(3) 0.2279(5) 0.0135(16) Uani d 1 . .
    H H9A 0.296381 0.470942 0.231879 0.016 Uiso calc 1 . .
    H H9B 0.260564 0.395301 0.215868 0.016 Uiso calc 1 . .
    C C10 0.2202(4) 0.4225(6) 0.3320(8) 0.021(2) Uani d 1 . .
    H H10A 0.246203 0.419085 0.386971 0.032 Uiso calc 1 . .
    H H10B 0.214278 0.459133 0.345867 0.032 Uiso calc 1 . .
    H H10C 0.178397 0.383357 0.329828 0.032 Uiso calc 1 . .
    C C11 0.1531(3) 0.3811(3) 0.1254(6) 0.0160(17) Uani d 1 . .
    H H11A 0.133278 0.388131 0.063544 0.019 Uiso calc 1 . .
    H H11B 0.127056 0.378589 0.186186 0.019 Uiso calc 1 . .
    C C12 0.1506(4) 0.3168(5) 0.1135(8) 0.022(2) Uani d 1 . .
    H H12A 0.106143 0.282752 0.105395 0.033 Uiso calc 1 . .
    H H12B 0.175213 0.318095 0.052290 0.033 Uiso calc 1 . .
    H H12C 0.168977 0.308533 0.175190 0.033 Uiso calc 1 . .
    C C13 0.2127(3) 0.4978(3) 0.1536(5) 0.0131(16) Uani d 1 . .
    H H13A 0.184222 0.490526 0.213448 0.016 Uiso calc 1 . .
    H H13B 0.255231 0.534329 0.170945 0.016 Uiso calc 1 . .
    C C14 0.1863(4) 0.5160(4) 0.0596(6) 0.0201(17) Uani d 1 . .
    H H14A 0.183867 0.554361 0.075788 0.030 Uiso calc 1 . .
    H H14B 0.214761 0.524662 0.000237 0.030 Uiso calc 1 . .
    H H14C 0.143610 0.480770 0.042825 0.030 Uiso calc 1 . .
    C C15 0.2578(3) 0.4447(3) 0.0404(5) 0.0172(16) Uani d 1 . .
    H H15A 0.262081 0.406278 0.033457 0.021 Uiso calc 1 . .
    H H15B 0.233415 0.446039 -0.020227 0.021 Uiso calc 1 . .
    C C16 0.3235(4) 0.5029(4) 0.0376(6) 0.023(2) Uani d 1 . .
    H H16A 0.344677 0.503511 -0.027391 0.034 Uiso calc 1 . .
    H H16B 0.319934 0.541502 0.042338 0.034 Uiso calc 1 . .
    H H16C 0.348662 0.501657 0.096135 0.034 Uiso calc 1 . .
    N N3 0.5567(3) 0.4520(4) 0.1362(16) 0.013(3) Uani d 1 . .
    C C17 0.5148(3) 0.4158(3) 0.2259(5) 0.0132(15) Uani d 1 . .
    H H17A 0.511407 0.373309 0.229175 0.016 Uiso calc 1 . .
    H H17B 0.471441 0.408995 0.213221 0.016 Uiso calc 1 . .
    C C18 0.5382(4) 0.4486(4) 0.3301(8) 0.023(2) Uani d 1 . .
    H H18A 0.508369 0.422111 0.384477 0.034 Uiso calc 1 . .
    H H18B 0.580622 0.454563 0.344556 0.034 Uiso calc 1 . .
    H H18C 0.540591 0.490307 0.328575 0.034 Uiso calc 1 . .
    C C19 0.5261(3) 0.4136(3) 0.0387(5) 0.0136(15) Uani d 1 . .
    H H19A 0.482758 0.407899 0.031716 0.016 Uiso calc 1 . .
    H H19B 0.551399 0.438524 -0.021869 0.016 Uiso calc 1 . .
    C C20 0.5207(4) 0.3485(3) 0.0357(6) 0.0176(19) Uani d 1 . .
    H H20A 0.500567 0.327002 -0.029382 0.026 Uiso calc 1 . .
    H H20B 0.563461 0.353448 0.040443 0.026 Uiso calc 1 . .
    H H20C 0.494689 0.322765 0.094130 0.026 Uiso calc 1 . .
    C C21 0.5629(3) 0.5169(3) 0.1230(6) 0.0153(17) Uani d 1 . .
    H H21A 0.588891 0.537152 0.060404 0.018 Uiso calc 1 . .
    H H21B 0.586552 0.543683 0.183095 0.018 Uiso calc 1 . .
    C C22 0.5000(4) 0.5170(4) 0.1129(7) 0.021(2) Uani d 1 . .
    H H22A 0.508879 0.560968 0.104620 0.031 Uiso calc 1 . .
    H H22B 0.476566 0.491726 0.052262 0.031 Uiso calc 1 . .
    H H22C 0.474221 0.498273 0.175262 0.031 Uiso calc 1 . .
    C C23 0.6234(3) 0.4607(3) 0.1529(5) 0.0138(16) Uani d 1 . .
    H H23A 0.642488 0.487591 0.215039 0.017 Uiso calc 1 . .
    H H23B 0.618705 0.418332 0.167444 0.017 Uiso calc 1 . .
    C C24 0.6693(4) 0.4905(4) 0.0638(5) 0.0180(17) Uani d 1 . .
    H H24A 0.710386 0.494019 0.081621 0.027 Uiso calc 1 . .
    H H24B 0.651791 0.463676 0.002054 0.027 Uiso calc 1 . .
    H H24C 0.675632 0.533108 0.049767 0.027 Uiso calc 1 . .
loop_
    _atom_site_aniso_label
    _atom_site_aniso_U_11
    _atom_site_aniso_U_22
    _atom_site_aniso_U_33
    _atom_site_aniso_U_12
    _atom_site_aniso_U_13
    _atom_site_aniso_U_23
    Re1 0.0105(3) 0.0105(3) 0.0075(5) 0.00524(13) 0.000 0.000
    S1 0.0201(18) 0.0201(18) 0.007(2) 0.0101(9) 0.000 0.000
    S2 0.0194(12) 0.0124(11) 0.0195(11) 0.0082(10) 0.0002(10) 0.0028(9)
    Re2 0.0102(3) 0.0102(3) 0.0084(6) 0.00512(14) 0.000 0.000
    S3 0.0224(18) 0.0224(18) 0.005(2) 0.0112(9) 0.000 0.000
    S4 0.0187(12) 0.0148(11) 0.0174(11) 0.0065(10) 0.0010(10) 0.0034(9)
    Re3 0.0115(3) 0.0115(3) 0.0063(6) 0.00573(14) 0.000 0.000
    S5 0.0113(16) 0.0113(16) 0.010(3) 0.0056(8) 0.000 0.000
    S6 0.0178(11) 0.0112(11) 0.0185(12) 0.0042(9) 0.0024(10) 0.0032(9)
    Re4 0.00993(19) 0.0092(2) 0.0069(3) 0.00435(15) -0.00001(13) 0.00042(19)
    S7 0.0193(10) 0.0147(10) 0.0090(8) 0.0065(8) 0.0004(8) 0.0011(7)
    S8 0.0135(10) 0.0169(10) 0.0167(11) 0.0093(8) 0.0016(9) -0.0010(9)
    S9 0.0169(11) 0.0127(9) 0.0150(10) 0.0062(9) 0.0013(9) 0.0041(8)
    S10 0.0124(10) 0.0159(12) 0.0176(11) 0.0058(9) -0.0044(8) -0.0024(9)
    Re5 0.0095(2) 0.0093(2) 0.0129(6) 0.00455(15) 0.00000(18) -0.00072(13)
    S11 0.0218(12) 0.0161(11) 0.0138(9) 0.0082(8) 0.0000(8) 0.0005(8)
    S12 0.0147(11) 0.0146(11) 0.0182(11) 0.0089(9) 0.0044(9) 0.0007(9)
    S13 0.0167(11) 0.0111(9) 0.0189(13) 0.0059(9) -0.0014(9) 0.0011(8)
    S14 0.0118(10) 0.0179(12) 0.0197(11) 0.0074(9) -0.0026(8) -0.0029(9)
    N1 0.016(6) 0.014(3) 0.015(5) 0.006(3) 0.000(4) -0.001(6)
    C1 0.019(5) 0.011(4) 0.013(4) 0.008(4) 0.000(3) 0.001(3)
    C2 0.023(6) 0.027(5) 0.018(5) 0.017(4) 0.003(4) 0.006(3)
    C3 0.016(4) 0.012(4) 0.014(4) 0.010(3) -0.001(3) -0.004(3)
    C4 0.020(5) 0.023(5) 0.020(4) 0.015(4) -0.001(3) -0.004(3)
    C5 0.013(4) 0.011(4) 0.023(5) 0.008(4) 0.003(3) 0.000(3)
    C6 0.023(5) 0.015(4) 0.027(4) 0.011(4) 0.002(4) 0.002(4)
    C7 0.014(4) 0.010(4) 0.010(4) 0.002(3) -0.003(3) -0.004(3)
    C8 0.014(5) 0.014(5) 0.033(5) 0.007(4) 0.003(4) 0.002(4)
    N2 0.012(5) 0.005(5) 0.021(8) 0.000(3) 0.000(4) 0.001(5)
    C9 0.009(4) 0.009(4) 0.022(4) 0.005(3) -0.004(3) -0.006(3)
    C10 0.020(5) 0.033(6) 0.012(5) 0.014(4) -0.001(3) 0.002(4)
    C11 0.013(4) 0.008(4) 0.024(4) 0.003(3) -0.006(3) -0.008(3)
    C12 0.023(5) 0.019(6) 0.024(6) 0.011(4) -0.008(4) -0.005(4)
    C13 0.015(4) 0.010(4) 0.018(4) 0.009(3) 0.004(3) 0.004(3)
    C14 0.024(5) 0.018(4) 0.022(4) 0.014(4) -0.007(4) -0.002(4)
    C15 0.018(4) 0.020(4) 0.015(4) 0.010(3) 0.006(3) -0.001(3)
    C16 0.016(4) 0.025(5) 0.023(4) 0.007(4) 0.005(3) 0.002(4)
    N3 0.016(4) 0.012(4) 0.012(6) 0.008(4) -0.003(3) -0.004(5)
    C17 0.010(4) 0.009(4) 0.018(4) 0.003(3) 0.003(3) 0.003(3)
    C18 0.022(5) 0.019(5) 0.019(6) 0.004(4) 0.003(4) 0.004(3)
    C19 0.014(4) 0.012(3) 0.015(4) 0.007(3) -0.009(3) -0.008(3)
    C20 0.017(4) 0.007(4) 0.024(4) 0.002(3) -0.004(3) -0.006(3)
    C21 0.014(4) 0.008(4) 0.023(5) 0.005(3) 0.001(3) 0.004(3)
    C22 0.034(5) 0.023(5) 0.014(5) 0.021(4) -0.006(3) -0.003(4)
    C23 0.008(4) 0.016(4) 0.016(4) 0.004(3) -0.001(3) -0.002(3)
    C24 0.013(4) 0.023(4) 0.019(4) 0.010(4) 0.010(4) 0.009(4)
_geom_special_details
;
 All esds (except the esd in the dihedral angle between two l.s. planes)
 are estimated using the full covariance matrix.  The cell esds are taken
 into account individually in the estimation of esds in distances, angles
 and torsion angles; correlations between esds in cell parameters are only
 used when they are defined by crystal symmetry.  An approximate (isotropic)
 treatment of cell esds is used for estimating esds involving l.s. planes.
;
loop_
    _geom_bond_atom_site_label_1
    _geom_bond_atom_site_label_2
    _geom_bond_site_symmetry_2
    _geom_bond_distance
    _geom_bond_publ_flag
    Re1 S1 . 2.135(5) ?
    Re1 S2 . 2.144(2) ?
    Re1 S2 2 2.144(2) ?
    Re1 S2 3 2.144(2) ?
    Re2 S3 . 2.128(5) ?
    Re2 S4 3_665 2.142(2) ?
    Re2 S4 2_655 2.142(2) ?
    Re2 S4 . 2.142(2) ?
    Re3 S6 2_665 2.146(2) ?
    Re3 S6 . 2.146(2) ?
    Re3 S6 3_565 2.146(2) ?
    Re3 S5 . 2.155(5) ?
    Re4 S7 . 2.137(2) ?
    Re4 S10 . 2.138(2) ?
    Re4 S9 . 2.142(2) ?
    Re4 S8 . 2.147(2) ?
    Re5 S11 . 2.141(2) ?
    Re5 S12 . 2.142(2) ?
    Re5 S13 . 2.143(2) ?
    Re5 S14 . 2.148(2) ?
    N1 C7 . 1.490(11) ?
    N1 C5 . 1.513(11) ?
    N1 C3 . 1.52(2) ?
    N1 C1 . 1.528(18) ?
    C1 C2 . 1.510(11) ?
    C1 H1A . 0.9900 ?
    C1 H1B . 0.9900 ?
    C2 H2A . 0.9800 ?
    C2 H2B . 0.9800 ?
    C2 H2C . 0.9800 ?
    C3 C4 . 1.516(10) ?
    C3 H3A . 0.9900 ?
    C3 H3B . 0.9900 ?
    C4 H4A . 0.9800 ?
    C4 H4B . 0.9800 ?
    C4 H4C . 0.9800 ?
    C5 C6 . 1.488(10) ?
    C5 H5A . 0.9900 ?
    C5 H5B . 0.9900 ?
    C6 H6A . 0.9800 ?
    C6 H6B . 0.9800 ?
    C6 H6C . 0.9800 ?
    C7 C8 . 1.519(11) ?
    C7 H7A . 0.9900 ?
    C7 H7B . 0.9900 ?
    C8 H8A . 0.9800 ?
    C8 H8B . 0.9800 ?
    C8 H8C . 0.9800 ?
    N2 C9 . 1.48(2) ?
    N2 C11 . 1.505(10) ?
    N2 C15 . 1.53(2) ?
    N2 C13 . 1.545(11) ?
    C9 C10 . 1.528(11) ?
    C9 H9A . 0.9900 ?
    C9 H9B . 0.9900 ?
    C10 H10A . 0.9800 ?
    C10 H10B . 0.9800 ?
    C10 H10C . 0.9800 ?
    C11 C12 . 1.531(11) ?
    C11 H11A . 0.9900 ?
    C11 H11B . 0.9900 ?
    C12 H12A . 0.9800 ?
    C12 H12B . 0.9800 ?
    C12 H12C . 0.9800 ?
    C13 C14 . 1.534(10) ?
    C13 H13A . 0.9900 ?
    C13 H13B . 0.9900 ?
    C14 H14A . 0.9800 ?
    C14 H14B . 0.9800 ?
    C14 H14C . 0.9800 ?
    C15 C16 . 1.506(10) ?
    C15 H15A . 0.9900 ?
    C15 H15B . 0.9900 ?
    C16 H16A . 0.9800 ?
    C16 H16B . 0.9800 ?
    C16 H16C . 0.9800 ?
    N3 C17 . 1.499(18) ?
    N3 C21 . 1.508(12) ?
    N3 C19 . 1.520(18) ?
    N3 C23 . 1.533(10) ?
    C17 C18 . 1.520(11) ?
    C17 H17A . 0.9900 ?
    C17 H17B . 0.9900 ?
    C18 H18A . 0.9800 ?
    C18 H18B . 0.9800 ?
    C18 H18C . 0.9800 ?
    C19 C20 . 1.514(9) ?
    C19 H19A . 0.9900 ?
    C19 H19B . 0.9900 ?
    C20 H20A . 0.9800 ?
    C20 H20B . 0.9800 ?
    C20 H20C . 0.9800 ?
    C21 C22 . 1.526(11) ?
    C21 H21A . 0.9900 ?
    C21 H21B . 0.9900 ?
    C22 H22A . 0.9800 ?
    C22 H22B . 0.9800 ?
    C22 H22C . 0.9800 ?
    C23 C24 . 1.508(9) ?
    C23 H23A . 0.9900 ?
    C23 H23B . 0.9900 ?
    C24 H24A . 0.9800 ?
    C24 H24B . 0.9800 ?
    C24 H24C . 0.9800 ?
loop_
    _geom_angle_atom_site_label_1
    _geom_angle_atom_site_label_2
    _geom_angle_atom_site_label_3
    _geom_angle_site_symmetry_1
    _geom_angle_site_symmetry_3
    _geom_angle
    _geom_angle_publ_flag
    S1 Re1 S2 . . 109.09(8) ?
    S1 Re1 S2 . 2 109.09(8) ?
    S2 Re1 S2 . 2 109.85(8) ?
    S1 Re1 S2 . 3 109.09(8) ?
    S2 Re1 S2 . 3 109.85(8) ?
    S2 Re1 S2 2 3 109.85(8) ?
    S3 Re2 S4 . 3_665 109.10(8) ?
    S3 Re2 S4 . 2_655 109.10(8) ?
    S4 Re2 S4 3_665 2_655 109.84(8) ?
    S3 Re2 S4 . . 109.10(8) ?
    S4 Re2 S4 3_665 . 109.84(8) ?
    S4 Re2 S4 2_655 . 109.84(7) ?
    S6 Re3 S6 2_665 . 109.87(7) ?
    S6 Re3 S6 2_665 3_565 109.87(7) ?
    S6 Re3 S6 . 3_565 109.87(7) ?
    S6 Re3 S5 2_665 . 109.07(7) ?
    S6 Re3 S5 . . 109.07(7) ?
    S6 Re3 S5 3_565 . 109.07(7) ?
    S7 Re4 S10 . . 109.13(8) ?
    S7 Re4 S9 . . 109.13(8) ?
    S10 Re4 S9 . . 109.81(9) ?
    S7 Re4 S8 . . 109.61(8) ?
    S10 Re4 S8 . . 109.49(10) ?
    S9 Re4 S8 . . 109.64(8) ?
    S11 Re5 S12 . . 109.40(7) ?
    S11 Re5 S13 . . 109.38(9) ?
    S12 Re5 S13 . . 109.74(9) ?
    S11 Re5 S14 . . 109.96(8) ?
    S12 Re5 S14 . . 109.23(9) ?
    S13 Re5 S14 . . 109.13(9) ?
    C7 N1 C5 . . 109.5(6) ?
    C7 N1 C3 . . 109.1(12) ?
    C5 N1 C3 . . 110.0(10) ?
    C7 N1 C1 . . 112.4(11) ?
    C5 N1 C1 . . 108.3(12) ?
    C3 N1 C1 . . 107.4(5) ?
    C2 C1 N1 . . 114.7(8) ?
    C2 C1 H1A . . 108.6 ?
    N1 C1 H1A . . 108.6 ?
    C2 C1 H1B . . 108.6 ?
    N1 C1 H1B . . 108.6 ?
    H1A C1 H1B . . 107.6 ?
    C1 C2 H2A . . 109.5 ?
    C1 C2 H2B . . 109.5 ?
    H2A C2 H2B . . 109.5 ?
    C1 C2 H2C . . 109.5 ?
    H2A C2 H2C . . 109.5 ?
    H2B C2 H2C . . 109.5 ?
    C4 C3 N1 . . 117.0(7) ?
    C4 C3 H3A . . 108.0 ?
    N1 C3 H3A . . 108.0 ?
    C4 C3 H3B . . 108.0 ?
    N1 C3 H3B . . 108.0 ?
    H3A C3 H3B . . 107.3 ?
    C3 C4 H4A . . 109.5 ?
    C3 C4 H4B . . 109.5 ?
    H4A C4 H4B . . 109.5 ?
    C3 C4 H4C . . 109.5 ?
    H4A C4 H4C . . 109.5 ?
    H4B C4 H4C . . 109.5 ?
    C6 C5 N1 . . 116.1(10) ?
    C6 C5 H5A . . 108.3 ?
    N1 C5 H5A . . 108.3 ?
    C6 C5 H5B . . 108.3 ?
    N1 C5 H5B . . 108.3 ?
    H5A C5 H5B . . 107.4 ?
    C5 C6 H6A . . 109.5 ?
    C5 C6 H6B . . 109.5 ?
    H6A C6 H6B . . 109.5 ?
    C5 C6 H6C . . 109.5 ?
    H6A C6 H6C . . 109.5 ?
    H6B C6 H6C . . 109.5 ?
    N1 C7 C8 . . 115.4(6) ?
    N1 C7 H7A . . 108.4 ?
    C8 C7 H7A . . 108.4 ?
    N1 C7 H7B . . 108.4 ?
    C8 C7 H7B . . 108.4 ?
    H7A C7 H7B . . 107.5 ?
    C7 C8 H8A . . 109.5 ?
    C7 C8 H8B . . 109.5 ?
    H8A C8 H8B . . 109.5 ?
    C7 C8 H8C . . 109.5 ?
    H8A C8 H8C . . 109.5 ?
    H8B C8 H8C . . 109.5 ?
    C9 N2 C11 . . 113.2(12) ?
    C9 N2 C15 . . 108.2(4) ?
    C11 N2 C15 . . 108.4(13) ?
    C9 N2 C13 . . 108.7(12) ?
    C11 N2 C13 . . 108.2(4) ?
    C15 N2 C13 . . 110.1(11) ?
    N2 C9 C10 . . 114.6(8) ?
    N2 C9 H9A . . 108.6 ?
    C10 C9 H9A . . 108.6 ?
    N2 C9 H9B . . 108.6 ?
    C10 C9 H9B . . 108.6 ?
    H9A C9 H9B . . 107.6 ?
    C9 C10 H10A . . 109.5 ?
    C9 C10 H10B . . 109.5 ?
    H10A C10 H10B . . 109.5 ?
    C9 C10 H10C . . 109.5 ?
    H10A C10 H10C . . 109.5 ?
    H10B C10 H10C . . 109.5 ?
    N2 C11 C12 . . 115.0(6) ?
    N2 C11 H11A . . 108.5 ?
    C12 C11 H11A . . 108.5 ?
    N2 C11 H11B . . 108.5 ?
    C12 C11 H11B . . 108.5 ?
    H11A C11 H11B . . 107.5 ?
    C11 C12 H12A . . 109.5 ?
    C11 C12 H12B . . 109.5 ?
    H12A C12 H12B . . 109.5 ?
    C11 C12 H12C . . 109.5 ?
    H12A C12 H12C . . 109.5 ?
    H12B C12 H12C . . 109.5 ?
    C14 C13 N2 . . 114.9(10) ?
    C14 C13 H13A . . 108.5 ?
    N2 C13 H13A . . 108.5 ?
    C14 C13 H13B . . 108.5 ?
    N2 C13 H13B . . 108.5 ?
    H13A C13 H13B . . 107.5 ?
    C13 C14 H14A . . 109.5 ?
    C13 C14 H14B . . 109.5 ?
    H14A C14 H14B . . 109.5 ?
    C13 C14 H14C . . 109.5 ?
    H14A C14 H14C . . 109.5 ?
    H14B C14 H14C . . 109.5 ?
    C16 C15 N2 . . 115.0(7) ?
    C16 C15 H15A . . 108.5 ?
    N2 C15 H15A . . 108.5 ?
    C16 C15 H15B . . 108.5 ?
    N2 C15 H15B . . 108.5 ?
    H15A C15 H15B . . 107.5 ?
    C15 C16 H16A . . 109.5 ?
    C15 C16 H16B . . 109.5 ?
    H16A C16 H16B . . 109.5 ?
    C15 C16 H16C . . 109.5 ?
    H16A C16 H16C . . 109.5 ?
    H16B C16 H16C . . 109.5 ?
    C17 N3 C21 . . 112.4(10) ?
    C17 N3 C19 . . 107.6(5) ?
    C21 N3 C19 . . 107.8(12) ?
    C17 N3 C23 . . 109.2(12) ?
    C21 N3 C23 . . 108.9(5) ?
    C19 N3 C23 . . 110.9(10) ?
    N3 C17 C18 . . 114.4(7) ?
    N3 C17 H17A . . 108.7 ?
    C18 C17 H17A . . 108.7 ?
    N3 C17 H17B . . 108.7 ?
    C18 C17 H17B . . 108.7 ?
    H17A C17 H17B . . 107.6 ?
    C17 C18 H18A . . 109.5 ?
    C17 C18 H18B . . 109.5 ?
    H18A C18 H18B . . 109.5 ?
    C17 C18 H18C . . 109.5 ?
    H18A C18 H18C . . 109.5 ?
    H18B C18 H18C . . 109.5 ?
    C20 C19 N3 . . 114.8(7) ?
    C20 C19 H19A . . 108.6 ?
    N3 C19 H19A . . 108.6 ?
    C20 C19 H19B . . 108.6 ?
    N3 C19 H19B . . 108.6 ?
    H19A C19 H19B . . 107.6 ?
    C19 C20 H20A . . 109.5 ?
    C19 C20 H20B . . 109.5 ?
    H20A C20 H20B . . 109.5 ?
    C19 C20 H20C . . 109.5 ?
    H20A C20 H20C . . 109.5 ?
    H20B C20 H20C . . 109.5 ?
    N3 C21 C22 . . 115.5(6) ?
    N3 C21 H21A . . 108.4 ?
    C22 C21 H21A . . 108.4 ?
    N3 C21 H21B . . 108.4 ?
    C22 C21 H21B . . 108.4 ?
    H21A C21 H21B . . 107.5 ?
    C21 C22 H22A . . 109.5 ?
    C21 C22 H22B . . 109.5 ?
    H22A C22 H22B . . 109.5 ?
    C21 C22 H22C . . 109.5 ?
    H22A C22 H22C . . 109.5 ?
    H22B C22 H22C . . 109.5 ?
    C24 C23 N3 . . 115.5(9) ?
    C24 C23 H23A . . 108.4 ?
    N3 C23 H23A . . 108.4 ?
    C24 C23 H23B . . 108.4 ?
    N3 C23 H23B . . 108.4 ?
    H23A C23 H23B . . 107.5 ?
    C23 C24 H24A . . 109.5 ?
    C23 C24 H24B . . 109.5 ?
    H24A C24 H24B . . 109.5 ?
    C23 C24 H24C . . 109.5 ?
    H24A C24 H24C . . 109.5 ?
    H24B C24 H24C . . 109.5 ?
_shelx_space_group_comment
;
The symmetry employed for this shelxl refinement is uniquely defined
by the following loop, which should always be used as a source of
symmetry information in preference to the above space-group names.
They are only intended as comments.
;
_shelx_estimated_absorpt_T_min     ?
_shelx_estimated_absorpt_T_max     ?
_shelx_hkl_file
;
   1  -1   1 12.1565 12.8277   4
   1   0  -1 8.75082 7.37285   2
   0   1  -1 3.20868 8.38831   3
  -1   0  -1 9.75199 8.30191   2
   1   0   1-7.18203 12.3435   4
   0   1   2-9.22393 9.84504   3
   0  -1   2 2.71641 18.9503   6
   0  -1  -2-2.00243 8.52986   3
   0  -1   2-5.60677 14.4937   4
   0  -1  -2-12.0340 14.2909   2
   0   1   2 6.47889 13.7919   4
   1   0   2 12.3541 22.9923   6
  -1   1  -2-19.2139 18.4836   2
   1  -1   2 5.28655 22.1190   6
   0   1  -2-1.16504 10.4444   3
   1  -1   2-10.3125 16.1209   4
   1   0  -2 70.2017 24.5594   2
  -1   1   2 0.00808 9.36289   4
   1   0   2-7.55756 18.0627   4
   0   1   2-9.71491 12.7212   5
  -1   1   2 11.5326 18.5511   6
  -1   0  -2 3.27596 10.6081   3
  -1   0  -2 25.2153 18.0884   2
  -1   1  -2 8.25977 11.5991   3
  -1   0   2 0.24450 14.8957   6
   0   1   2 0.85823 14.7577   6
   1  -1  -2 10.3944 10.7721   4
   0   1  -2 14.1471 14.8710   2
   1  -1  -2-2.13858 13.0790   2
   1   0   3-24.9887 21.8844   4
   0  -1  -3-10.2646 17.6919   2
   1  -1   3-13.7981 30.1556   6
   0   1   3-5.63690 13.8676   3
   1  -1  -3 2.12350 18.8001   6
   0   1   3 22.0745 24.0222   6
   1   0   3 34.6912 29.6542   6
   0  -1  -3 3.75435 12.7051   3
   1  -1   3-7.75416 14.8610   3
   1  -1   3-1.42783 20.0887   4
  -1   0  -3-21.1839 23.6620   4
   1   0  -3-12.9951 17.8473   4
  -1   1  -3 14.0939 18.8265   2
   0   1   3-13.9660 19.9215   4
   0  -1  -3-9.30317 20.7828   4
  -1   0  -3 10.4241 14.4667   3
   1  -1  -3 0.01608 13.4889   2
  -1   1   3-9.58781 23.4321   6
  -1   0   3-29.7195 23.8521   6
   0   1   3 0.01687 14.9874   2
  -1   1  -3 23.4522 23.2471   4
  -1   0   3 7.67317 14.2628   4
   0  -1   3 6.89172 17.5725   4
  -1   0  -3 16.9788 18.0312   2
   0   1  -3 0.01884 15.4610   2
   0   1  -3 21.5176 20.2886   4
  -1   1   3 15.7936 17.8649   2
   1   0  -3-34.7855 24.7063   2
   0  -1   3-7.60282 21.3954   6
   0  -1   3-14.7212 19.8367   3
  -1   1  -3 14.8362 15.3240   3
  -1   1   3 1.94595 14.5753   4
   1  -1  -3 2.96897 14.8012   4
   1   0  -3-12.6464 21.8023   6
   0   1   4 42.9095 23.5279   3
   1  -1  -4-42.3887 28.2357   4
   1   0   4 78.7579 38.7653   2
   0   1   4-20.6083 31.7328   2
  -1   0  -4-18.7335 32.6691   4
  -1   0   4 11.0959 22.2945   3
  -1   0   4-5.14023 20.2415   4
   1  -1  -4-31.4903 30.8797   6
   1   0   4-13.4937 28.2049   4
  -1   1   4 6.58267 18.9822   3
  -1   0  -4-6.51853 17.6266   3
   0  -1   4-41.7838 31.4420   3
   1   0  -4 20.9122 23.6083   2
   1  -1  -4-35.9925 24.6984   2
   0   1   4 41.3572 26.2007   4
   1  -1   4 33.5281 34.2119   6
   0   1  -4 23.1778 29.8438   4
   0   1  -4 39.4311 33.6510   6
   1  -1   4-26.5490 25.5528   4
  -1   0  -4 23.3518 19.9173   2
   0   1  -4-24.7307 26.4306   2
   0  -1  -4-4.22880 18.9724   2
   0  -1  -4-41.8033 40.4504   6
   1   0  -4-6.70740 22.0084   4
  -1   1  -4 50.5576 30.8437   3
   1   0  -4 10.1442 22.8032   6
  -1   1   4-19.8107 25.9817   6
   0  -1   4 33.4940 26.0054   4
  -1   1  -4-26.8426 30.1777   4
  -1   1  -4-5.41053 21.7877   2
   1   0   4-6.09533 28.5989   6
  -1   0   4-38.9688 34.3118   6
   0   1   4-27.5509 35.7419   6
   1  -1   4-1.03549 20.9996   3
  -1   1   4 27.7783 23.8516   2
  -1   1   4 10.5225 17.3598   4
   0  -1  -4 13.7914 25.9904   4
   0  -1   4 4.13162 22.6131   6
  -1   1   5 17.5291 30.0682   6
   1  -1  -5 35.2174 30.0406   2
  -1   0  -5 24.3334 33.5169   6
   1   0   5-33.2859 41.4675   6
   0   1   5 37.8484 26.4481   2
   0  -1   5 31.6224 26.4001   4
   0   1   5-11.4603 22.1543   4
   1  -1   5 24.2859 25.7364   3
   1  -1   5-14.7023 28.7598   6
   0  -1   5 49.7003 40.1330   6
   0  -1   5-34.1244 32.5347   3
   0   1   5-11.4369 28.3936   6
   1   0  -5 14.9609 23.6466   4
   1   0  -5 33.2361 30.5226   2
   0   1   5 1.46504 18.7387   3
  -1   1   5-16.1874 21.9454   2
  -1   1  -5-10.5629 26.0307   3
   0   1  -5 8.09095 18.3543   2
   0  -1  -5-28.7108 27.2846   2
  -1   1   5 12.7424 21.1911   4
  -1   1  -5 2.80805 36.8214   6
   1   0   5-8.35055 24.9928   2
  -1   1  -5 4.98421 27.4544   4
   0   1  -5 33.0479 33.9282   6
  -1   0   5 38.3241 27.3872   3
  -1   0   5-9.72156 25.0094   6
  -1   0  -5-10.4985 20.8252   3
   0  -1  -5 28.3572 34.5903   6
  -1   0   5-3.92158 21.9917   2
   1   0   5 20.2903 25.0352   4
  -1   0  -5 31.5188 27.6393   2
   1  -1   5-3.57139 33.5780   4
  -1   1   5 25.7092 24.2846   3
   1   0  -5 7.40059 26.5018   6
   1  -1  -5 67.4304 43.0140   6
   0  -1  -5-0.50633 23.6638   4
   1  -1  -5 16.5894 28.9251   4
  -1   0   5-41.9119 31.0137   4
   0   1  -5-18.1519 27.1464   4
  -1   1  -5-27.6156 32.3720   2
  -1   0  -5 71.3838 43.8377   4
   1  -1  -6 7.81993 26.0393   4
  -1   1  -6-9.05920 31.3897   2
  -1   1   6 35.6246 25.9445   3
   0   1  -6 17.5015 27.9523   2
   0  -1   6 41.2214 35.0218   2
   1   0  -6 25.3447 28.4545   2
   1  -1   6-77.1800 46.9987   6
   1  -1   6-7.48620 27.4277   2
   1   0   6 10.9605 37.0927   6
   0   1   6-2.18502 27.4330   4
  -1   0  -6 124.107 43.0616   3
   1   0   6 1.20429 24.5731   2
   0   1   6-10.3825 33.4734   2
   0  -1   6 2.31929 28.1149   3
  -1   0  -6-47.0843 38.2512   4
  -1   1  -6-18.7356 35.8691   4
  -1   0   6 24.7772 28.1702   2
  -1   1   6 17.7459 31.3599   6
   1   0  -6-44.2496 51.8073   6
   1  -1   6 3.67999 22.5662   3
   1  -1  -6 74.2610 53.3907   6
   0  -1  -6-6.51371 31.0478   4
  -1   1   6-15.9592 26.1834   4
  -1   1  -6 19.2924 30.0711   3
   0  -1  -6-39.7621 45.5786   6
   1   0   6 33.1004 42.9054   4
   1   0  -6 19.5722 30.1097   4
   0  -1   6-10.2297 38.7402   6
   1  -1  -6 13.6920 24.0531   2
   0   1   6 27.6532 27.1353   3
  -1   0   6 9.25438 25.1358   4
  -1   0  -6 14.6114 26.8589   2
   0   1   6 8.98701 29.8672   6
   0  -1   6-31.0185 34.9043   4
   0   1  -6 35.6637 32.7927   4
  -1   0   6 32.7330 26.3117   3
   1  -1   6 10.5063 24.2176   4
  -1   0  -6 24.0223 37.1924   6
  -1   0   6-27.0677 40.7596   6
  -1   1   6-17.1973 33.6073   2
   0  -1  -6 46.7132 40.3413   2
  -1   1  -6-27.1528 40.6815   6
   0   1  -6-58.8144 55.7198   6
   0   1  -7-16.6289 32.8604   4
  -1   0   7-36.3240 31.7523   3
   0  -1  -7 11.0285 28.6373   4
   1   0  -7 57.7868 52.1058   6
   0  -1   7-8.46848 37.8216   6
   1  -1  -7-10.7231 46.3622   6
   0   1   7-9.84900 25.9155   6
   0   1   7 41.3341 28.3342   3
   1   0  -7 2.52845 25.7975   4
  -1   0  -7 66.2603 45.5695   4
   0  -1   7 51.0885 40.2361   3
  -1   0  -7 31.0745 25.7467   2
  -1   0   7 2.35518 21.6914   4
   1  -1  -7 32.3650 30.8351   2
   0   1   7 37.7623 37.7211   2
  -1   1   7 34.4442 39.6325   6
   0   1   7-30.1480 29.3794   4
   1  -1   7 24.3325 34.6749   4
   0  -1  -7-26.1046 28.4813   2
   1   0   7-41.5671 38.2544   4
  -1   0   7-34.4305 38.0889   6
  -1   1   7 6.46421 27.0682   4
  -1   1   7 15.8163 25.4323   3
  -1   1  -7 68.8366 43.4700   4
   0   1  -7 55.4180 51.8443   6
   1  -1  -7-7.74059 27.0545   4
   0  -1   7-104.466 51.3002   4
  -1   1   7-36.4614 43.8530   2
   1  -1   8-56.8694 54.0801   2
   0  -1   8 42.5420 48.7288   2
  -1   1   8 1.39317 26.6813   4
   0   1   8 23.7423 30.8781   4
  -1   0   8 17.5916 31.5683   3
   1   0   8-38.8740 51.3960   2
   1   0   8 11.6027 32.8562   4
  -1   1   8-28.5891 31.4115   3
   1  -1   8-6.06204 34.0260   4
   0  -1   8 11.0846 25.2824   4
   0  -1   8 47.3189 41.5568   3
   0   1  -8 4.93401 32.7339   4
  -1   0   8-6.44938 40.3902   2
  -1   0  -8-53.3792 60.5546   6
  -1   0   8 29.1791 35.1079   4
   1  -1  -8 5.82858 27.9779   4
   1   0  -8 31.5406 28.7366   4
  -1   1  -8-87.4705 69.6174   6
   0  -1  -8-0.95624 35.5173   4
  -1   0  -8-3.79914 34.7573   4
  -1   1  -8 22.2339 35.6363   4
   0  -1  -9 0.23237 48.3002   6
   0  -1   9-20.2715 39.4865   4
  -1   1   9 33.3752 37.1976   4
   0   1   9 13.7918 30.3738   4
   1  -1   9-15.9713 37.0959   4
   1  -1  -9-48.6355 65.9141   6
  -1   0  -9-68.0822 63.7519   6
  -1   1   9 24.7093 40.2308   2
   1   0  -9 17.0834 37.0972   4
   1  -1   9 5.68195 45.3452   2
   1   0  -9 69.2409 62.2249   6
   0  -1   9 80.7958 56.2823   2
  -1   0   9-20.1416 45.3561   2
   0   1   9-37.6191 42.1520   2
   1  -1  -9 50.4889 41.5660   4
  -1   0   9 3.49661 26.3038   4
   1   0   9 2.98899 34.4546   2
   0   1  -9-21.1372 53.2982   6
   0  -1  -9 73.8599 50.2185   4
   1   0   9 32.4064 41.9850   4
  -1   1  -9 66.7670 64.7492   6
  -1   1 -10 45.4729 61.3054   6
   1  -1 -10-5.67551 46.6433   6
  -1   1  10 70.9815 51.7991   2
   0  -1  10 14.2863 38.3168   4
   0   1  10-20.7472 47.1585   2
   0  -1  10-33.0550 56.9702   2
   0   1 -10 158.607 96.8711   6
  -1   0  10 20.5511 41.3835   3
   0  -1 -10 23.5078 65.1652   6
  -1   1  10 50.0049 41.9265   4
   1   0 -10 61.7263 73.4277   6
   1  -1  10 25.7724 52.4301   2
   1   0  10 18.1299 40.5354   2
  -1   0  10-36.7805 50.0366   2
  -1   0  10 50.8470 38.0823   4
  -1   0 -10 23.4054 54.8036   6
  -1   1 -11 45.2949 58.1298   6
   0  -1  11 83.5528 62.0267   2
   1   0  11 30.8459 61.2068   2
  -1   0 -11-34.3695 60.6454   4
  -1   1  11-5.11556 50.6752   2
  -1   0 -11-66.4014 82.1943   6
  -1   0  11 25.0743 53.0524   2
   0   1  11-37.7214 67.5951   2
   0   1 -11 165.397 105.569   6
   0  -1 -11 33.8152 60.5897   6
   1  -1  11-41.4245 70.2776   2
   1  -1 -11 104.970 80.4253   6
   1   0 -11 24.0744 70.3983   6
   0  -1 -11 17.1357 41.5992   4
  -1   1  12 41.3878 68.8181   2
   0  -1 -12-33.9487 46.3171   4
   0  -1  12-119.211 89.8268   2
  -1   0 -12-38.5954 67.1169   6
   0   1  12 6.71564 59.8795   2
   0  -1 -12-39.1968 73.4038   6
   1  -1  12-10.0931 67.8639   2
  -1   0  12-77.4396 73.4852   2
   1   0 -12 76.2016 77.3609   6
   1   0  12-27.4018 67.3727   2
   1  -1 -12-145.601 110.429   6
   0   1 -12-5.88069 74.3961   6
  -1   1 -12 27.6714 69.7916   6
  -1   0  13-3.84121 51.1362   2
  -1   0 -13-86.7055 110.370   6
   0  -1 -13 50.2726 71.0880   6
   1   0  13 120.944 89.3999   2
   0   1 -13-45.7054 86.8853   6
   1  -1 -13 15.2251 75.0331   6
  -1   1  13-14.6507 48.7147   2
   0   1  13 76.7570 70.5870   2
  -1   1 -13-103.075 106.656   6
   1  -1  13-65.0402 71.0019   2
   0  -1  13 94.2137 76.8609   2
   1   0 -13-37.7238 88.2290   6
   0   1 -14 115.468 97.6350   6
   0  -1 -14-177.822 131.969   6
   1   0  14 139.961 110.885   2
   0  -1  14-33.5296 77.5640   2
   0   1  14 15.6852 65.0062   2
  -1   0  14 46.1616 69.4343   2
   1  -1  14-27.6852 60.1616   2
  -1   1 -14 67.2552 90.4290   6
   1  -1 -14 86.0427 88.3277   6
  -1   1  14 115.445 105.777   2
  -1   0 -14-23.1468 83.6361   6
   1   0 -14 2.67042 88.1443   6
  -1   1  15 144.020 111.207   2
   0   1 -15-181.003 141.549   6
   1   0  15 27.7646 62.5034   2
   0  -1  15-19.5625 70.9449   2
  -1   1 -15 81.8727 88.5879   6
   1  -1  15-42.7773 74.1272   2
   0  -1 -15-234.719 148.722   6
   1   0 -15-118.562 114.459   6
  -1   0 -15 52.0249 91.0716   6
   1  -1 -15 104.648 116.297   6
  -1   0  15 124.620 97.8462   2
   0   1  15 63.9849 86.6060   2
  -1   1 -16-182.559 152.050   6
   1   0 -16 261.940 149.424   6
   0   1  16 10.6179 75.8080   2
   0   1 -16 6.04028 86.9287   6
   1  -1  16-24.5838 75.8895   2
   1   0  16-82.3213 113.137   2
   0  -1 -16 37.0779 97.0823   6
  -1   1  16 34.1913 80.6640   2
  -1   0  16-65.5769 83.9944   2
   0  -1  16 80.6624 102.839   2
   1  -1 -16 29.4848 94.2778   6
  -1   0 -16 112.219 139.173   6
   1  -1 -17 64.4612 98.3350   6
   0  -1 -17-362.285 190.310   6
  -1   0 -17 152.413 149.831   6
  -1   1  17 17.6971 107.000   2
   0   1  17-161.733 134.047   2
  -1   1 -17-183.735 161.174   6
  -1   2  -1 198.553 29.2464   3
  -1   2  -1 178.265 24.3757   2
   1   1   1 223.626 32.4143   4
  -1   2   1 174.745 29.3997   5
   1   1  -1 190.192 27.7424   2
   2  -1  -1 185.659 26.8042   2
   2  -1   1 167.598 30.7972   4
   2  -1   1 129.834 26.8086   6
  -2   1  -2 11305.0 289.079   2
   1   1   2 12205.3 304.019   4
  -1   2  -2 11150.6 280.690   2
   2  -1  -2 11047.4 264.158   6
   1   1   2 11718.4 317.779   6
   2  -1   2 11788.8 319.437   4
   1   1  -2 11513.3 283.752   2
   2  -1   2 11270.5 324.192   6
   1  -2  -2 11320.0 305.528   5
   2  -1  -2 11760.3 275.530   2
  -1   2  -2 11072.1 276.549   3
   1  -2  -2 11530.0 247.816   2
  -1  -1  -2 11399.7 269.317   2
  -1   2   3 432.486 61.1340   5
   2  -1   3 509.758 72.2317   4
  -1  -1  -3 568.589 71.6753   4
   1   1   3 351.961 46.6176   5
  -1  -1   3 368.332 58.8636   6
   1   1  -3 507.272 62.3307   2
  -2   1  -3 429.993 59.1006   2
   1   1   3 395.620 51.7512   2
   1  -2  -3 488.993 57.7155   4
  -1   2  -3 491.995 66.8936   2
  -2   1   3 389.856 57.8835   6
  -1   2   3 467.971 63.0537   6
  -1  -1   3 409.115 48.7284   4
   1   1   3 437.265 67.1650   6
   1  -2  -3 510.297 69.3494   6
   1   1   3 432.486 62.7986   4
   2  -1  -3 424.698 53.6311   2
   2  -1  -3 443.531 42.5066   4
   1  -2   3 363.893 56.4341   4
   1  -2   3 445.955 73.0493   6
  -2   1  -3 431.529 57.5087   3
  -1  -1  -3 462.067 44.7616   3
   2  -1   3 335.611 65.9655   6
  -2   1   3 432.857 39.3827   4
  -2   1  -3 552.524 75.1158   4
   2  -1  -3 596.023 70.5831   6
   1   1  -3 503.618 72.4233   6
  -1   2   3 369.551 38.4612   3
  -1   2  -3 471.402 60.7273   3
  -1  -1  -3 450.187 54.5444   2
  -1   2   3 421.863 52.9321   2
   1  -2  -3 458.450 51.8712   2
  -1  -1  -4 58959.9 1050.53   2
   2  -1  -4 62480.0 1065.77   2
  -2   1   4 50901.5 1029.37   2
  -2   1   4 50299.7 1062.03   6
  -2   1   4 50805.7 941.934   4
  -1   2   4 49819.4 1067.58   5
   1   1   4 48982.8 1017.05   2
   1   1  -4 61628.8 1080.51   2
   1  -2   4 49949.3 1133.44   6
  -1  -1  -4 62181.2 982.907   3
   1  -2   4 48975.7 1020.59   3
   1  -2   4 50847.1 1051.40   4
  -2   1  -4 58936.1 1025.25   3
   2  -1   4 52206.6 1087.89   4
  -1   2  -4 58763.9 1077.13   2
   2  -1  -4 58297.9 980.252   4
   1   1  -4 57360.3 1134.80   6
  -1   2   4 52032.9 1005.88   2
  -1   2  -4 61575.6 1069.06   3
   2  -1   4 51491.7 1144.78   6
  -1  -1   4 48813.7 1009.02   3
   1   1   4 52106.2 1063.37   4
   1  -2  -4 61714.6 1042.89   2
   1  -2  -4 62297.9 1128.86   6
  -1  -1   4 50301.5 984.278   4
  -1   2   4 48281.0 933.479   3
  -2   1  -4 59894.1 1080.01   2
   2  -1  -4 57648.9 1101.78   6
  -1   2   4 51153.2 997.582   4
  -1  -1  -4 59468.5 1101.21   4
   1   1   4 52663.8 1126.85   6
  -1  -1   4 50264.8 1092.71   6
   1  -2  -4 60459.6 1038.86   4
  -2   1  -4 57605.7 1120.93   4
  -1   2   4 55024.4 1098.97   6
  -1   2  -5 3639.09 201.460   3
  -1  -1  -5 3137.46 228.613   6
   1  -2  -5 3409.27 185.916   4
  -1  -1   5 2894.31 169.279   4
   1   1   5 3135.36 231.975   6
  -1   2   5 3417.40 226.969   6
  -2   1   5 3103.85 173.340   3
  -1   2   5 3126.12 181.018   2
  -2   1  -5 3099.24 191.819   2
   1  -2   5 2870.64 180.102   3
  -1  -1   5 3016.87 220.310   6
  -1   2   5 2976.27 168.103   4
   2  -1   5 3315.81 212.642   4
  -1  -1  -5 3485.69 195.228   2
   1   1  -5 3163.45 221.319   6
   1  -2   5 3218.20 200.817   4
   1   1   5 3055.98 193.623   2
   2  -1  -5 3847.28 205.345   2
  -2   1  -5 3495.75 221.176   4
  -1   2  -5 3630.69 254.348   6
   1   1   5 3048.01 195.568   4
   2  -1  -5 3367.94 167.227   4
  -1  -1  -5 3322.48 208.605   4
  -2   1   5 2893.20 181.097   2
   1   1  -5 3617.57 209.833   2
  -2   1   5 3007.40 208.670   6
   1  -2  -5 3493.08 186.773   2
  -1  -1   5 2871.26 177.316   3
  -2   1   5 3064.83 154.779   4
  -1  -1  -5 3572.13 169.788   3
  -1   2   5 2887.18 152.155   3
   1  -2  -5 3486.65 232.505   6
   2  -1  -5 3534.06 224.495   6
  -2   1  -5 3576.14 190.713   3
   1  -2   5 3159.17 233.003   6
  -1   2  -5 3361.98 201.155   2
   2  -1   5 3139.04 230.459   6
   2  -1   6 68978.1 1530.52   6
   1  -2   6 66556.2 1352.98   3
  -1  -1  -6 69416.6 1528.04   6
  -1  -1  -6 73281.0 1366.00   2
  -2   1  -6 70430.5 1445.59   4
   2  -1  -6 73273.1 1385.86   2
  -1   2   6 68948.8 1471.41   6
   1   1   6 71610.1 1532.84   6
  -2   1   6 69656.4 1264.99   4
  -2   1  -6 70736.6 1392.77   2
  -1  -1  -6 69969.8 1421.25   4
  -1  -1  -6 72980.8 1294.48   3
  -2   1  -6 70171.9 1522.17   6
   2  -1  -6 68783.4 1298.69   4
   1  -2   6 67921.7 1511.30   6
   1  -2  -6 73885.9 1372.32   2
  -2   1   6 70640.9 1451.59   6
  -1   2   6 66201.6 1252.50   3
   1   1   6 68952.0 1385.05   4
  -1   2  -6 75760.6 1431.34   2
   1   1   6 66833.5 1384.49   2
   1   1  -6 75225.5 1418.23   2
  -2   1  -6 75966.8 1354.98   3
   2  -1   6 69286.0 1420.51   4
  -1  -1   6 65385.4 1337.11   3
   2  -1   6 67049.0 1407.56   2
  -1   2   6 65844.2 1362.67   2
   1  -2  -6 73268.7 1375.75   4
  -1   2  -6 71615.7 1565.35   6
  -1  -1   6 67778.6 1308.56   4
  -1  -1   6 64058.5 1370.19   2
  -1   2   6 70747.1 1312.91   4
   1  -2  -6 71812.5 1511.89   6
   2  -1  -6 68223.5 1462.90   6
  -1  -1   6 69410.8 1490.01   6
   1  -2   6 68675.3 1387.60   4
  -2   1   6 67834.8 1280.99   3
  -2   1   6 64905.8 1361.79   2
   1   1  -6 72572.4 1527.28   6
  -2   1   7 1734.95 188.687   6
   2  -1  -7 1571.38 181.495   6
   2  -1  -7 1695.18 151.537   4
  -2   1   7 1578.68 131.838   4
   1  -2  -7 1449.01 176.486   6
  -1  -1   7 1576.54 151.406   3
  -1  -1  -7 1685.37 157.053   2
  -2   1   7 1645.40 145.902   3
  -1   2   7 1548.34 144.663   4
   1  -2   7 1538.63 158.255   4
   2  -1  -7 1810.44 167.538   2
  -1   2   7 1415.76 150.998   2
  -1  -1   7 1616.19 186.596   6
   1  -2   7 1534.53 155.655   3
   1  -2  -7 1693.95 159.031   2
   1   1  -7 1643.81 192.289   6
  -1  -1  -7 1577.99 171.096   4
   1   1   7 1451.40 155.073   4
   2  -1   7 1577.72 162.202   4
  -1   2   7 1358.03 168.712   6
  -1  -1   7 1445.84 136.900   4
  -2   1  -7 1713.72 175.895   4
   1  -2  -7 1647.85 160.716   4
  -2   1  -7 1652.67 146.993   3
  -1   2   7 1428.62 124.755   3
   1   1   7 1854.09 177.620   2
   1  -2  -8 26946.6 779.638   4
  -1  -1  -8 30794.7 981.266   6
  -2   1   8 28344.2 754.456   3
  -1  -1  -8 29655.4 851.094   4
  -2   1  -8 30596.3 986.368   6
  -2   1  -8 30279.9 882.985   4
   1  -2   8 26361.4 823.533   2
  -2   1   8 27080.5 811.555   2
  -1   2   8 28630.0 715.753   3
   2  -1   8 28782.1 830.165   4
  -1   2   8 26720.1 740.682   4
   1  -2   8 28640.3 807.979   4
   2  -1  -8 30174.8 783.648   4
  -1  -1   8 27927.5 835.688   2
  -2   1   8 29819.5 715.512   4
  -1  -1   8 28258.5 744.734   4
  -1   2  -8 31573.8 995.838   6
   2  -1   8 28231.6 850.095   2
   1   1   8 29307.8 817.751   4
   1  -2   9 883.927 141.664   2
   2  -1   9 784.574 137.012   2
  -2   1  -9 919.930 167.916   6
  -2   1   9 706.996 100.137   4
   2  -1  -9 886.928 127.506   4
  -1  -1   9 871.625 118.182   4
  -1  -1   9 718.565 134.430   2
   1   1   9 812.053 135.460   2
   1  -2  -9 737.098 121.536   4
   1   1   9 783.135 130.806   5
  -1   2   9 865.480 115.240   3
  -2   1   9 697.679 127.675   2
  -1   2   9 865.768 121.078   4
   1  -2   9 770.338 124.488   4
  -1   2   9 832.659 132.787   2
   1  -2  -9 746.567 153.779   6
  -1  -1  -9 857.199 174.073   6
   2  -1  -9 983.958 164.981   6
  -1   2  -9 608.585 143.681   6
   1   1  -9 1049.92 178.896   6
   1   1 -10 35264.3 1135.22   6
  -1  -1  10 34931.1 908.172   4
  -1  -1  10 34155.0 1038.77   2
   2  -1  10 33379.6 1039.79   2
   1  -2  10 32938.8 1027.90   2
  -1   2 -10 36247.6 1172.81   6
  -1  -1 -10 34496.7 1015.57   4
   1   1  10 33655.7 1031.97   2
  -1  -1 -10 33269.0 1147.48   6
  -2   1  10 34204.7 917.240   3
  -2   1 -10 34990.5 1040.12   4
   2  -1 -10 33663.9 931.223   4
   2  -1 -10 33320.2 1116.19   6
  -2   1  10 31430.4 843.497   4
   1  -2 -10 32857.5 1117.75   6
  -2   1 -10 32730.2 1151.57   6
  -1  -1  10 33640.9 945.423   3
  -1   2  10 33918.1 1014.74   2
  -2   1  10 32322.1 999.264   2
  -2   1 -11 2230.42 301.236   6
  -1   2  11 2481.46 259.732   2
  -1  -1 -11 2334.90 254.323   4
   1   1 -11 2336.81 291.750   6
  -1  -1 -11 2255.99 291.982   6
   2  -1 -11 2498.03 294.783   6
   2  -1  11 2315.72 258.532   2
   1  -2  11 2492.93 272.116   2
   1  -2 -11 2271.43 284.733   6
  -2   1  11 2352.73 202.084   4
   1   1  11 2366.59 260.732   2
  -2   1  11 2403.96 227.150   3
  -1  -1  11 2441.20 267.432   2
  -2   1  11 2398.39 254.508   2
  -1  -1  11 2493.28 243.974   3
  -1   2 -11 2254.53 295.184   6
   1  -2 -12 60997.6 1552.85   4
  -1   2  12 67676.7 1682.52   2
   1  -2 -12 61803.7 1805.84   6
  -1  -1 -12 59376.2 1806.78   6
  -1   2 -12 60531.7 1822.46   6
   1   1  12 66565.4 1687.16   2
  -1  -1  12 66933.7 1694.96   2
   2  -1  12 69631.0 1728.92   2
  -2   1 -12 63584.6 1849.52   6
  -1  -1 -12 62494.4 1604.26   4
   1  -2  12 68598.1 1726.27   2
  -2   1  12 67393.4 1661.19   2
   1   1 -12 55191.7 1746.16   6
   1   1 -13 3334.45 407.561   6
  -1   2 -13 3701.25 419.844   6
  -2   1 -13 3805.38 430.084   6
   2  -1  13 5110.97 431.287   2
  -2   1  13 4720.06 396.895   2
  -1   2  13 5211.29 420.819   2
   1  -2  13 5034.64 421.126   2
   1  -2 -13 3587.51 328.489   4
  -1  -1 -13 3937.57 351.001   4
   2  -1 -13 3684.85 405.388   6
  -1  -1  13 4719.24 408.091   2
   1   1  13 4975.78 416.360   2
   1  -2 -13 3921.10 421.132   6
  -1  -1 -13 3526.40 408.195   6
   1   1  14 57424.5 1660.70   2
   1  -2 -14 45665.1 1668.44   6
  -1  -1  14 58910.2 1651.84   2
  -1  -1 -14 45683.7 1700.75   6
   2  -1  14 59481.7 1697.95   2
   1   1 -14 44886.1 1649.45   6
  -2   1 -14 46622.8 1710.72   6
  -2   1  14 59345.7 1633.32   2
   1  -2  14 58962.8 1684.73   2
  -1   2  14 58886.7 1646.81   2
  -1   2 -14 44682.7 1665.86   6
   2  -1 -14 45649.2 1646.52   6
  -1  -1 -15 3270.89 437.913   6
  -2   1 -15 2289.69 373.000   6
  -1  -1  15 3995.02 414.402   2
  -1   2  15 3517.32 384.628   2
   1   1  15 3730.52 407.917   2
   1  -2 -15 2413.31 365.117   6
   2  -1  15 4117.68 429.352   2
   1   1 -15 2674.08 386.961   6
  -1   2 -15 2685.42 387.663   6
   1  -2  15 3965.62 415.497   2
   2  -1 -15 2469.62 364.048   6
  -2   1  15 3661.16 389.831   2
   1   1  16 31473.0 1309.45   2
  -1   2 -16 33850.7 1461.70   6
  -1   2  16 34195.1 1329.88   2
   2  -1 -16 33965.4 1460.14   6
  -1  -1 -16 33994.8 1512.00   6
  -2   1 -16 34602.8 1492.98   6
  -1  -1  16 34125.9 1339.73   2
   1  -2 -16 34729.1 1491.78   6
   1  -2  16 34039.2 1350.54   2
  -2   1  16 33965.0 1319.15   2
  -1   2  17 5427.47 529.327   2
   1   1  17 5748.78 551.802   2
   1  -2 -17 4837.03 557.200   6
   2  -1 -17 5291.75 583.055   6
  -1  -1 -17 4822.94 571.785   6
  -2   1  17 5471.30 526.962   2
  -2   2   0-4.74147 10.2902   5
   0   2   1 12.8803 12.8818   5
   2   0   1 2.35379 14.0564   4
   2  -2   1 0.01323 11.4352   6
   0   2  -1 11.2642 10.1573   2
   2   0  -1 27.9584 13.9824   2
   2   0   1 16.1980 15.4864   6
  -2   2  -1-1.19673 8.53288   2
  -2   2   1 17.5919 15.2280   5
   2  -2   2 9.50835 19.8666   6
  -2   0  -2 10.7817 14.9192   2
   2   0  -2 50.7148 25.1743   2
  -2   2  -2-7.39760 13.8739   2
   2  -2  -2 6.43356 10.7732   2
  -2   2   2-9.60368 12.0947   2
   0   2  -2 3.10709 18.2583   2
   2   0   2 31.7289 25.8191   6
   0   2   2 2.25463 16.3772   5
   2   0   2-23.1816 21.7657   4
   0   2   2 16.4114 13.6273   2
  -2   2   2 19.3774 15.5107   6
  -2   2   2 1.32572 17.2221   5
   0  -2   2 19.9250 24.9334   6
   2  -2  -2-15.9652 17.1364   6
   2  -2   2 40.7777 24.1519   4
   2   0  -2-8.41231 18.0707   6
   0  -2  -2-13.6152 20.2823   5
  -2   0   2-10.9394 15.5138   6
   0  -2  -2 4.90650 11.0464   2
   2  -2  -3 37.6603 19.1101   4
   0  -2  -3 14.2011 15.1034   2
  -2   2  -3 8.12197 15.1991   3
   2  -2   3 3.23217 32.8572   6
   0   2   3 13.3069 20.2774   2
   0  -2   3 22.1851 20.4373   4
   2   0   3-14.7004 26.7380   4
   0   2   3 34.9107 30.0323   6
   2   0   3-12.4949 29.1788   6
   0  -2   3 77.1613 37.8744   6
   0   2   3 30.9407 14.0601   3
   2  -2   3-36.6298 30.5588   4
  -2   2  -3 10.3962 27.7361   4
  -2   0   3-1.20309 19.7738   6
  -2   0   3-6.53706 11.4769   4
  -2   2   3 4.28956 19.5676   6
   0   2   3-14.5254 22.8899   5
   2   0  -3-10.2046 23.4142   6
   2  -2  -3 51.9203 22.4727   2
   0   2   3-15.5071 19.4204   4
  -2   0  -3 50.9110 27.4421   2
   0  -2  -3 2.75909 22.7188   4
  -2   2  -3 8.28740 16.3251   2
   2   0  -3-6.46613 16.8634   2
   0   2  -3 9.54643 17.7069   2
  -2   2   3-12.1607 17.8033   2
   2  -2  -3 29.6653 26.7023   6
   2   0  -4 22.0075 24.6855   2
   2  -2   4-0.11994 27.2476   4
  -2   2  -4-7.58414 34.0348   4
   0   2   4 30.9944 34.1580   6
   2  -2  -4 10.4631 17.3033   2
  -2   2   4 13.5168 23.3437   6
   0  -2  -4-9.38849 16.4528   2
   0  -2   4 37.7954 36.2911   6
   2  -2  -4-34.6819 35.7707   6
   2   0   4-15.3909 26.6163   6
  -2   2  -4 5.85232 16.4738   2
  -2   0  -4 44.0936 26.5320   2
  -2   2   4 31.2493 28.5120   2
   2   0  -4-5.25540 16.0724   4
   2  -2   4 27.0763 29.6669   6
   0   2  -4 24.3974 24.3600   2
  -2   2  -4-5.66401 19.0152   3
   0  -2   4-26.2597 30.9966   3
   0   2  -4 3.03182 41.5642   6
  -2   0  -4 25.3152 19.5916   3
   0  -2  -4 20.7647 28.6851   4
  -2   0  -4 8.50213 31.3779   4
   0  -2   4-22.2582 29.8178   4
  -2   0   4 50.3300 23.1477   4
   0   2   4-0.01364 13.5538   3
   0   2   4 8.10804 24.0673   4
   2  -2  -4 8.15595 17.4201   4
   2   0  -4-34.4428 35.5796   6
   0   2   4-19.7311 21.3612   5
   0   2   4 10.7270 22.9545   2
   2   0   4 66.1769 36.5140   2
   2   0   4-5.77024 21.9921   4
  -2   0   4 12.9261 26.5786   6
   0  -2  -4-54.5114 42.2891   6
  -2   0  -5 21.7169 32.0064   4
   0  -2  -5 56.2758 28.1124   2
   2  -2   5-53.0322 46.7115   6
  -2   0   5 64.9024 33.7918   2
   0  -2   5 34.7559 31.7175   4
   2  -2  -5 29.3928 26.3518   4
   2  -2  -5 98.7176 36.2585   2
   0  -2  -5 0.12429 39.2301   6
   0   2   5 33.1871 31.2687   4
  -2   0  -5 11.1873 19.8441   3
  -2   0  -5-25.1434 26.5702   2
   2  -2  -5 144.944 57.0325   6
   2   0   5-0.43441 33.5200   6
   0  -2  -5 108.567 43.8641   4
  -2   2   5 67.0086 31.9694   2
   0   2  -5 49.1450 29.2406   2
  -2   0   5 34.5020 26.7769   3
   2   0  -5 19.5090 39.9131   6
  -2   2   5 68.0894 29.3876   4
   0  -2   5 11.2379 29.0646   6
   0   2   5 3.42425 18.8604   3
  -2   2  -5 32.9489 27.4573   3
   0   2  -5 70.6144 47.3615   6
  -2   0   5 23.4858 22.4963   4
   2   0  -5 47.0058 28.6322   4
   0   2   5 6.85145 26.9387   5
   0  -2   5 43.9939 29.5929   3
   0   2   5 26.5496 27.5288   2
   2  -2   5 5.97303 33.2653   4
  -2   2   5 56.9486 38.6074   6
   2   0  -5 41.0877 27.8730   2
  -2   0   5 9.38054 25.5743   6
   0   2   5-19.1502 27.8157   6
  -2   2  -5-49.2194 34.0975   4
  -2   2  -5 30.1233 26.5348   2
   2   0   5 23.0831 27.6908   2
  -2   2   5 2.73648 20.7615   3
   2   0   5 20.9860 28.9146   4
  -2   2  -6-45.3474 47.4435   6
   2   0   6 33.3671 48.1057   6
   2  -2   6 9.33613 29.1436   4
  -2   0   6 13.7052 27.7272   2
  -2   0  -6-35.9932 36.2268   4
  -2   2   6 38.1103 35.4909   2
   0   2  -6 7.26452 27.0210   2
  -2   0  -6-1.85450 23.5167   3
   0   2   6-11.9322 22.0199   3
  -2   0  -6-8.95333 45.2997   6
  -2   2  -6-40.0037 33.5509   2
   0   2  -6 76.7327 58.2892   6
   0  -2  -6 2.03171 20.7431   2
   0  -2   6 29.5530 32.4330   4
   2   0  -6 53.2064 41.7837   6
   2   0  -6 9.28745 25.3163   4
   2  -2  -6-37.4455 30.9046   4
   0   2   6 32.0399 34.6979   6
   2   0   6-24.5838 39.3830   4
  -2   0  -6 16.3993 25.7770   2
  -2   0   6 10.1025 21.4625   4
   2  -2   6 35.9832 46.4094   6
  -2   0   6-22.7877 26.7986   3
   2   0  -6 32.6528 29.5455   2
  -2   2  -6-49.3714 43.6951   4
  -2   2  -6 19.9350 24.2146   3
   0  -2  -6-26.2309 39.5000   4
  -2   2   6 1.88002 18.2809   4
   0  -2   6-59.1130 45.6744   6
   0   2   6 15.2543 29.1848   5
  -2   0   6 25.7278 30.9336   6
   2   0   6 89.6577 51.0377   2
   0   2   6-12.7803 29.3231   2
   0   2   6-17.1520 37.1659   4
   2  -2  -6 8.18622 26.5358   2
   0  -2  -6 28.5438 40.0252   6
  -2   2   6-42.2319 50.6742   6
  -2   2   6-26.6487 27.6547   3
   2  -2  -6 10.1652 32.1284   6
   0  -2   6-19.0193 28.8399   3
   2  -2   7 29.9649 32.6178   4
  -2   0   7 44.9236 34.9995   3
  -2   2   7 21.8533 25.0357   3
   0   2   7-18.3954 29.2040   4
  -2   0  -7 50.9048 48.1865   4
  -2   2  -7-27.3253 28.5235   3
   2  -2  -7 53.4413 32.8052   2
  -2   2   7-40.5009 43.0659   6
  -2   2   7-11.6997 34.2338   2
  -2   0   7 15.6120 24.2603   4
  -2   2   7-10.4267 22.7025   4
  -2   2  -7-13.5955 33.3482   4
   0  -2   7 15.0486 29.3298   3
  -2   0  -7 34.2435 32.5515   3
   2  -2  -7-8.55696 40.6353   6
   0   2   7 24.0184 30.8658   2
   0  -2  -7-8.32381 26.9370   4
   0  -2   7 34.8964 40.6985   6
   0  -2   7-22.4530 31.5924   4
   0  -2  -7-39.0940 35.9561   2
  -2   0   7 76.3278 54.0657   6
   0   2   7-26.5939 40.7871   6
   2   0  -7 39.9797 33.4982   4
   2  -2  -7 9.40497 28.2978   4
   2   0  -7 74.2965 48.0679   6
   2   0   7 6.14002 25.0477   4
   0   2   7 3.32921 33.8341   5
  -2   2   8 41.6253 30.1623   4
  -2   0   8 21.6186 27.2141   3
  -2   0   8 6.42068 24.7327   4
   2  -2  -8 14.5599 30.8687   4
  -2   0   8 49.4906 46.9184   2
   2   0   8 119.886 60.1776   2
   2  -2   8 91.4958 54.8794   2
   2  -2   8-3.64502 37.2692   4
   0   2   8-13.1630 23.0490   4
   0  -2   8 75.6243 50.3374   2
   0  -2  -8-1.12220 39.8080   4
   2   0   8-101.709 57.9336   4
   0   2   8 5.24534 32.5448   5
  -2   2   8 30.3009 32.2741   3
  -2   2  -8-21.5893 41.9436   4
  -2   0  -8 70.9974 69.3808   6
  -2   2  -8 33.1543 53.9098   6
  -2   0  -8 3.49506 30.6223   4
   0  -2  -8 43.0810 57.4179   6
   0  -2   8 57.7497 40.7036   4
   2   0   9 37.2288 47.3247   2
  -2   2   9-17.5749 30.9888   4
   2  -2  -9-41.2946 53.4700   6
  -2   2   9 6.22055 43.3217   2
  -2   0   9 74.9403 40.7084   4
  -2   2  -9-35.9045 69.6658   6
  -2   0   9 27.3749 50.1313   2
  -2   2   9 29.7745 33.9104   3
   2  -2   9-29.6635 51.2986   2
   0   2   9-11.9893 32.3155   4
   2  -2  -9 31.9166 38.5056   4
   0   2   9 1.98576 27.0011   5
   0   2   9 51.1894 51.0592   2
   0   2  -9-43.1980 58.3908   6
   0  -2   9 18.9980 32.4078   3
   0  -2  -9 37.6164 53.8761   6
   0  -2   9 16.2672 32.8116   4
   0  -2   9 40.5442 56.4499   2
   2   0  -9-41.3784 52.1165   6
  -2   0  -9-39.3748 66.6821   6
  -2   0 -10-12.9825 64.8426   6
  -2   0  10 50.2851 35.6926   4
   0  -2 -10 69.7597 72.4151   6
   0  -2  10-75.8349 67.4321   2
  -2   0 -10 31.8652 54.2687   4
   2  -2 -10 15.2138 39.8361   4
   2  -2  10-97.0337 63.5345   2
   0  -2  10 19.2118 41.1996   4
   0   2 -10 47.4971 61.5011   6
  -2   0  10 24.1167 43.2224   3
  -2   2  10-24.6267 53.9369   2
   2  -2 -10-64.9391 66.7141   6
   2   0 -10 18.7387 57.4384   6
   0  -2  10 10.0507 34.3847   3
   2   0  10 59.3386 55.4753   2
  -2   0  10 28.6518 53.8464   2
   0   2  10-41.6847 47.8474   2
  -2   2 -10 101.044 79.9757   6
  -2   0 -11 25.0708 62.2588   6
   2  -2 -11 72.1605 63.8940   6
  -2   0  11 61.1434 55.8448   2
  -2   0 -11 202.400 91.6300   4
   0  -2 -11 243.649 118.241   6
   0  -2  11 29.0316 45.2842   2
  -2   0  11-7.81474 31.7693   4
   0   2 -11-7.23465 68.6234   6
   0  -2 -11 114.850 74.3944   4
  -2   2  11-5.50713 49.5011   2
   2  -2  11 52.5820 56.1669   2
  -2   0  11 19.7958 45.9260   3
   2   0 -11 39.8381 71.6515   6
   2   0  11 46.6706 59.9005   2
  -2   2 -11 127.673 86.7459   6
   0   2  11 54.9573 53.4767   2
  -2   2  11 51.3847 47.6800   3
   2  -2 -12 70.7202 68.5659   6
  -2   0 -12 152.832 98.4072   6
   2   0  12 22.8826 54.2891   2
  -2   0 -12-89.9066 77.1485   4
  -2   0  12-36.9682 58.0744   3
   2  -2  12-15.1856 55.6387   2
  -2   2 -12-3.92531 73.8126   6
   0   2  12-14.9498 50.5150   2
   0  -2  12 3.19562 71.4588   2
   0  -2 -12-19.7026 61.5067   4
  -2   0  12 57.6304 59.0941   2
  -2   2  12-55.9126 69.2395   2
   0  -2 -12 131.544 96.5928   6
   2   0 -12 52.0588 63.4171   6
   2  -2 -12-39.7158 55.8729   4
   0   2 -12 35.9453 66.9791   6
   0   2 -13 158.490 107.400   6
   2   0  13 46.7436 73.4119   2
  -2   2  13-27.8718 53.6264   2
   2  -2 -13 158.242 98.3893   6
   2   0 -13 103.607 91.5625   6
   0  -2 -13-33.9063 68.1797   6
   0   2  13 3.32635 52.5699   2
   2  -2  13 113.373 88.8448   2
  -2   0  13 75.8234 70.2088   2
   0  -2  13 72.5094 74.4478   2
   0  -2 -13-33.1705 64.2651   4
  -2   0 -13 21.1865 87.5122   6
  -2   2 -13 14.1755 90.3941   6
   2   0 -14-69.1717 106.579   6
   2  -2 -14-31.6441 90.1448   6
   0   2 -14-50.3276 107.666   6
   0   2  14 13.2262 66.7122   2
   2   0  14 102.467 86.9021   2
  -2   0  14 79.7668 76.1286   2
   2  -2  14 28.2955 75.1097   2
  -2   2  14 1.22132 56.6147   2
  -2   0 -14-28.3376 99.6635   6
   0  -2  14 5.01095 61.9480   2
   0  -2 -14 9.41414 75.2891   6
  -2   2 -14 120.520 123.553   6
   0  -2 -15 15.1240 79.7716   6
  -2   2  15 102.542 92.6337   2
   2  -2 -15 70.7559 106.290   6
   0  -2  15 49.2895 85.8527   2
  -2   0  15 93.4648 82.9605   2
   2  -2  15-59.5613 85.6238   2
   2   0 -15 130.400 115.845   6
  -2   0 -15-77.3077 93.5169   6
   2   0  15 28.8676 76.8436   2
  -2   2 -15-26.7537 81.7997   6
   0   2 -15 14.4502 77.3369   6
   0   2  15 99.1099 95.4845   2
  -2   0 -16 71.9023 118.410   6
   0   2  16 35.4023 84.3324   2
  -2   2 -16-3.56035 84.9568   6
   0  -2  16 160.734 105.053   2
   2   0  16 87.5004 93.5160   2
   0  -2 -16-120.116 121.378   6
  -2   2  16-73.8433 102.414   2
   2  -2 -16 0.15864 101.371   6
   2  -2  16 125.055 122.417   2
  -2   0  16-52.1018 91.7850   2
  -2   2  17-47.3636 100.399   2
   0   2  17-46.8137 96.7310   2
   2  -2 -17 142.513 132.448   6
   0  -2 -17-51.7090 105.921   6
  -1   3   0 138.852 29.5710   5
  -1   3   0 85.4665 18.3452   3
  -3   2   0 79.6048 21.7225   5
  -1   3   0 284.726 48.3424   1
   2   1   0 86.4513 22.8108   1
  -1   3  -1 274.724 38.2769   3
   2   1  -1 187.124 31.3237   2
  -1   3   1 160.454 33.2524   5
  -3   2   1 249.546 42.9680   5
  -3   2  -1 147.066 23.2060   5
  -1   3  -1 198.805 28.8646   2
   3  -2   1 128.636 34.3728   6
   2   1   1 133.417 29.7067   4
   3  -2   1 157.513 37.9636   4
   3  -2   1 149.590 22.4135   5
   3  -2  -2 235.875 43.0104   2
   2   1   2 214.948 44.2561   6
   1  -3  -2 138.373 36.5700   5
  -3   2   2 171.995 26.9679   6
  -1   3  -2 132.141 30.4657   3
   3  -2   2 193.664 47.4390   4
  -3   2   2 195.378 33.3153   2
   2   1   2 131.811 36.4894   4
  -1   3   2 197.048 26.6509   2
  -1   3   2 144.961 36.7781   5
   1  -3  -2 140.634 22.1761   2
  -1   3  -2 164.883 35.3770   2
   3  -2  -2 119.336 23.4094   6
  -3   2  -2 149.954 35.4243   2
   2   1  -2 145.420 32.3948   2
   3  -2   2 188.814 48.7635   6
  -3   2   3 1107.69 88.5175   2
   3  -2   3 1289.71 116.114   4
   1  -3  -3 953.298 94.5258   5
  -1   3  -3 1080.61 95.2655   3
   3  -2  -3 1032.74 87.3130   2
   1  -3  -3 1004.52 101.384   6
  -3   2  -3 943.560 90.6938   2
   3  -2  -3 977.591 84.9916   6
   3  -2   3 1241.04 124.354   6
  -1   3   3 1219.04 83.0246   2
   2   1   3 1204.97 109.242   4
  -1   3  -3 1057.99 93.0563   2
   1  -3   3 1046.80 110.766   6
  -1   3   3 1055.62 53.6766   3
   2   1   3 1283.66 121.598   6
  -1   3   3 1219.43 103.147   5
  -2  -1  -3 994.028 84.7534   2
   1  -3  -3 1046.64 85.7665   4
   2   1  -3 1036.48 91.4261   2
   2   1   3 993.367 89.1023   2
   1  -3  -3 1030.92 73.6333   2
  -3   2   3 1132.83 85.3615   6
   3  -2  -3 929.003 57.7395   4
   2   1   3 1083.58 67.9606   5
  -2  -1   3 1083.65 97.9351   6
   1  -3   4 1056.00 102.185   3
  -3   2   4 982.087 93.1046   2
   2   1  -4 949.580 113.958   6
  -3   2  -4 1053.28 106.248   2
   3  -2  -4 1042.41 75.9967   4
   2   1  -4 987.020 98.9979   2
   2   1   4 1057.88 120.946   6
  -2  -1  -4 1029.17 99.0064   2
  -1   3   4 1002.78 89.3209   2
   3  -2   4 955.716 114.768   4
  -3   2  -4 980.791 95.3830   3
   3  -2  -4 1089.99 106.298   6
  -1   3  -4 1055.80 105.441   2
  -2  -1  -4 892.775 75.2539   3
   2   1   4 1035.61 82.6850   5
  -2  -1   4 1075.18 112.188   6
  -3   2  -4 1093.94 118.823   4
  -1   3   4 1032.70 112.326   6
   3  -2  -4 1052.90 94.6005   2
  -1   3   4 1212.12 117.191   5
  -2  -1  -4 1193.14 120.628   4
   1  -3   4 1005.19 119.152   6
  -1   3   4 1007.15 68.1160   3
   1  -3   4 915.857 97.8216   4
  -1   3  -4 1106.97 102.738   3
   2   1   4 938.781 99.7107   2
   1  -3  -4 1090.34 89.3792   2
  -2  -1   4 1009.05 76.7659   4
   1  -3  -4 997.838 95.8519   4
   1  -3  -4 1118.46 120.193   6
  -3   2   4 1188.97 108.887   6
   2   1   4 1068.78 113.003   4
   3  -2   4 1008.47 127.950   6
   2   1   5 2026.99 135.622   5
  -3   2  -5 1934.43 144.251   3
  -1   3  -5 2148.81 158.193   3
  -3   2  -5 2041.25 177.304   4
   1  -3   5 1766.80 148.523   4
   3  -2   5 1857.31 182.405   6
   2   1   5 2051.29 165.666   4
   2   1  -5 2215.52 178.713   6
   1  -3   5 1768.40 145.719   3
  -1   3   5 1854.52 166.648   6
   2   1   5 1945.98 152.565   2
  -1   3   5 1935.42 143.776   2
  -3   2  -5 1840.74 152.479   2
   1  -3   5 1905.33 178.383   6
  -3   2   5 2213.19 161.965   6
   1  -3  -5 1927.96 172.068   6
  -2  -1  -5 1919.47 167.256   4
  -1   3  -5 1773.54 177.675   6
   2   1   5 1944.23 182.308   6
   2   1  -5 2131.92 161.622   2
   3  -2  -5 2139.76 126.425   4
   1  -3  -5 2053.74 153.060   4
   3  -2  -5 2228.37 171.580   6
   1  -3  -5 2170.73 145.039   2
  -2  -1   5 1928.10 147.094   3
  -2  -1   5 1942.66 124.907   4
  -3   2   5 1916.25 144.274   2
  -2  -1  -5 2040.08 126.890   3
  -2  -1  -5 2070.25 155.162   2
   3  -2  -5 2147.34 156.485   2
  -1   3  -5 1937.56 159.972   2
  -2  -1   5 2030.57 167.828   6
  -1   3   5 1937.03 112.193   3
  -1   3   5 1959.81 156.352   5
   3  -2   5 2031.87 173.253   4
   1  -3   6 100.172 44.0925   3
  -2  -1  -6 168.734 45.7655   3
   1  -3  -6 164.694 51.2610   2
  -3   2  -6 156.511 63.6493   4
   1  -3   6 51.3126 34.3113   4
  -3   2   6 72.7553 40.7791   2
  -1   3   6 116.139 43.4857   2
   2   1  -6 161.486 71.4192   6
   3  -2  -6 137.754 50.5103   2
  -3   2   6 147.474 61.8903   6
   1  -3  -6 106.717 55.9478   6
   2   1   6 84.1376 39.5599   2
  -3   2  -6 93.7029 42.3262   3
  -1   3   6 136.956 57.6617   6
   1  -3  -6 157.881 52.9471   4
  -2  -1  -6 148.588 48.7844   2
  -1   3  -6 159.576 56.1096   2
   3  -2  -6 155.853 42.9369   4
   2   1  -6 149.694 51.4776   2
  -3   2  -6 152.716 52.6645   2
  -2  -1  -6 107.874 51.9922   4
  -1   3  -6 224.010 84.1741   6
   3  -2   6 160.812 63.9940   4
  -2  -1   6 342.595 83.6674   6
  -2  -1   6 317.512 62.8200   4
   2   1   6 148.776 51.6931   4
  -1   3   6 132.243 52.3549   5
  -2  -1   6 311.176 71.3075   3
  -1   3   6 100.664 32.8909   3
   2   1   6 272.509 84.4178   6
   3  -2  -6 94.4187 47.8276   6
   2   1   6 148.954 46.8024   5
   3  -2   6 123.072 58.7067   6
   1  -3   6 122.993 62.6720   6
   1  -3   7 1646.15 161.889   3
   2   1   7 1722.81 152.459   5
  -2  -1  -7 1526.59 131.709   3
  -2  -1  -7 1475.29 148.287   2
  -3   2   7 1647.90 160.145   2
  -2  -1   7 1556.40 132.319   4
   1  -3   7 1584.17 156.856   4
  -3   2   7 1510.20 171.541   6
  -2  -1   7 1785.55 183.649   6
   2   1   7 1625.30 167.912   4
  -3   2   7 1523.90 138.259   3
  -1   3   7 1900.47 195.546   6
  -1   3   7 1665.12 159.140   2
   1  -3  -7 1376.34 171.189   6
   3  -2   7 1617.90 173.978   4
   3  -2  -7 1592.55 155.526   2
  -3   2  -7 1425.53 165.072   4
  -1   3   7 1583.19 126.046   3
  -1   3   7 1468.29 161.095   5
  -2  -1  -7 1487.30 173.036   4
  -2  -1   7 1550.57 153.730   3
  -3   2  -7 1549.52 150.305   3
   1  -3  -7 1457.82 142.446   2
   1  -3  -7 1409.05 148.734   4
   2   1  -7 1541.42 179.657   6
   3  -2  -7 1580.56 178.880   6
   3  -2  -7 1701.26 137.394   4
   1  -3   8 576.489 101.727   4
  -2  -1   8 590.384 88.5057   4
  -3   2  -8 612.271 135.826   6
   3  -2   8 552.196 110.498   2
  -3   2   8 586.806 93.9498   3
  -1   3   8 586.524 110.218   5
  -2  -1   8 426.182 97.3495   2
  -1   3  -8 523.971 133.868   6
   1  -3   8 580.814 116.056   2
   2   1   8 569.830 97.7327   5
   2   1   8 603.109 105.824   4
   1  -3  -8 787.821 120.957   4
   3  -2   8 677.773 119.575   4
  -1   3   8 541.504 81.9149   3
  -2  -1  -8 650.380 140.663   6
  -3   2  -8 568.130 94.4998   3
   3  -2  -8 604.350 93.9412   4
   1  -3  -9 1640.10 218.679   6
  -2  -1   9 2190.95 202.481   3
  -1   3  -9 1643.70 222.906   6
  -3   2   9 1749.74 196.091   2
   2   1  -9 1829.40 227.768   6
   1  -3   9 1982.38 195.133   4
  -2  -1   9 1985.90 211.468   2
   2   1   9 2062.18 216.011   2
   1  -3  -9 2006.82 206.487   4
   3  -2  -9 1709.20 166.247   4
  -1   3   9 2118.38 213.472   2
  -3   2  -9 2067.65 255.570   6
   2   1   9 1922.50 187.168   5
   3  -2   9 2035.07 218.143   2
  -2  -1   9 2012.37 168.017   4
   1  -3   9 2144.67 219.012   2
   3  -2  -9 1957.97 231.122   6
  -2  -1  -9 1716.28 230.004   6
  -2  -1 -10 132.661 89.7647   6
   3  -2 -10 95.7002 50.6684   4
   2   1  10 184.995 80.6101   2
  -2  -1  10 175.278 59.4317   4
  -2  -1  10 118.674 67.3952   2
  -1   3  10 113.490 72.5654   2
  -3   2 -10 43.7066 72.0104   6
   1  -3  10 183.449 78.9281   2
  -2  -1  10 103.285 60.4371   3
   2   1  10 109.729 54.4251   5
  -3   2  10 203.030 80.2875   2
   1  -3 -10 243.205 106.553   6
   3  -2  10 188.216 84.4221   2
   3  -2 -10 235.311 91.6186   6
   2   1 -10 198.444 99.1150   6
  -2  -1 -10 135.581 72.9754   4
  -1   3 -10 226.849 106.337   6
  -3   2  11 873.861 159.777   2
  -2  -1 -11 653.284 167.875   6
   1  -3  11 896.608 167.860   2
  -2  -1  11 889.603 145.128   3
  -3   2 -11 885.953 195.541   6
   3  -2  11 568.495 144.463   2
   2   1  11 1031.98 176.724   2
  -2  -1  11 723.538 110.088   4
   2   1 -11 737.749 167.126   6
   1  -3 -11 670.124 131.629   4
  -2  -1 -11 761.032 149.010   4
  -1   3  11 974.273 165.341   2
   3  -2 -11 885.584 136.417   4
  -2  -1  11 1003.45 170.233   2
  -3   2  11 871.429 137.328   3
  -1   3 -11 534.985 154.808   6
   1  -3 -11 759.278 177.034   6
   3  -2 -11 797.620 166.161   6
  -3   2  12 233.908 79.5151   3
   3  -2  12 173.306 93.5588   2
  -2  -1  12 312.248 102.313   3
  -1   3  12 187.915 86.7486   2
  -3   2 -12 109.550 91.4733   6
   1  -3  12 258.906 99.7559   2
   2   1 -12 230.924 116.098   6
  -2  -1 -12 193.436 97.2926   4
  -2  -1 -12 227.309 118.750   6
  -1   3 -12 171.349 98.4910   6
  -3   2  12 192.094 85.0568   2
   2   1  12 306.990 119.652   2
   1  -3 -12 121.795 78.6880   4
  -2  -1  12 191.621 103.817   2
   3  -2 -12 271.963 114.282   6
   1  -3 -12 135.331 87.7768   6
   3  -2  13 2005.35 277.816   2
  -1   3 -13 1925.44 311.080   6
   1  -3 -13 2232.34 263.830   4
  -2  -1  13 1857.62 263.389   2
  -3   2  13 1823.48 250.699   2
  -3   2 -13 1892.00 304.500   6
   1  -3 -13 1578.85 273.095   6
   2   1  13 1995.90 272.970   2
  -1   3  13 2152.46 272.019   2
   3  -2 -13 1962.19 299.970   6
   2   1 -13 1760.66 289.559   6
   1  -3  13 2202.61 285.158   2
  -2  -1 -13 1870.36 258.536   4
  -2  -1 -13 2094.83 311.734   6
  -2  -1 -14-24.4459 81.6735   6
   2   1 -14 28.7002 92.7775   6
  -2  -1  14 87.5750 99.3057   2
   1  -3  14 52.8748 74.3800   2
   3  -2 -14-115.097 107.077   6
   2   1  14 7.11659 64.9361   2
  -3   2 -14-144.018 127.914   6
   1  -3 -14-21.0658 91.9203   6
   1  -3 -14-143.787 89.2443   4
  -1   3  14 16.9127 50.6123   2
   3  -2  14 181.404 112.099   2
  -3   2  14 29.2050 73.0331   2
  -1   3 -14 99.9719 113.592   6
   2   1  15 1219.22 239.991   2
   1  -3  15 1124.63 227.813   2
  -2  -1  15 1035.96 216.929   2
  -1   3  15 1229.97 233.997   2
   3  -2  15 1307.35 257.084   2
   1  -3 -15 1238.09 261.227   6
   3  -2 -15 1137.21 250.568   6
  -3   2 -15 1152.71 259.021   6
  -2  -1 -15 1100.27 257.569   6
  -3   2  15 939.953 204.466   2
   1  -3 -16 112.734 111.805   6
   3  -2  16 172.616 105.954   2
   3  -2 -16 71.8939 97.2911   6
   2   1  16 14.2761 67.3234   2
  -1   3  16-7.25017 64.5059   2
  -3   2  16 65.4528 88.5448   2
  -3   2 -16 213.508 153.987   6
  -2  -1  16-70.3315 107.150   2
   1  -3  16-49.4062 103.349   2
  -2  -1 -16 190.103 158.808   6
   2   1  17 522.873 176.389   2
  -3   2  17 449.688 167.037   2
  -1   3  17 1003.78 238.860   2
   1  -3 -17 614.150 214.978   6
   3  -2 -17 944.304 261.220   6
   1   2   0 252.509 44.1360   1
  -2   3   0 129.564 27.5415   5
   3  -1   0 98.5335 21.5359   4
  -2   3   0 92.9580 25.5972   1
   3  -1   1 259.748 43.3769   4
   1   2   1 146.284 22.8869   5
   3  -1   1 199.762 38.1968   6
  -2   3  -1 183.460 27.5475   2
   1   2  -1 210.088 31.2657   2
  -2   3   1 208.755 42.1368   5
  -1  -2  -1 190.232 26.7489   5
   3  -1   2 273.662 57.9001   6
  -1  -2  -2 132.690 25.9627   5
  -3   1  -2 147.371 39.0385   2
   3  -1   2 274.949 58.2973   4
  -2   3  -2 164.386 36.5306   2
  -2   3  -2 178.634 40.2530   3
   3  -1  -2 286.646 46.2011   2
  -3   1   2 278.629 34.8325   6
   2  -3   2 151.655 40.0760   6
   1   2  -2 122.940 29.6037   2
  -1  -2  -2 180.870 32.7210   2
   3  -1  -2 142.072 26.2222   6
   2  -3  -2 127.474 21.5281   2
   1   2   2 138.386 26.9485   5
  -2   3   2 158.869 43.0001   5
  -2   3   2 143.314 23.3547   2
   1   2   3 1247.88 102.003   4
  -1  -2  -3 990.792 79.5474   5
   1   2   3 987.207 85.3062   2
   3  -1   3 1105.93 114.540   6
   2  -3   3 1240.48 117.731   6
   2  -3  -3 1021.36 72.9834   2
   3  -1   3 1223.30 112.341   4
  -1  -2  -3 1020.52 78.9779   2
  -2   3  -3 927.982 90.6953   2
  -3   1   3 1107.81 89.1582   6
   1   2   3 1142.14 83.0161   5
  -2   3  -3 999.818 86.9021   3
   2  -3  -3 1055.50 94.7169   6
   2  -3   3 1035.66 97.0422   4
  -1  -2  -3 930.714 58.1098   3
   3  -1  -3 1143.42 91.2625   2
   3  -1  -3 1010.02 83.6703   6
  -2   3   3 977.039 76.5959   2
  -3   1  -3 1125.55 96.9031   2
   1   2  -3 899.784 86.3650   2
  -2   3   3 1166.49 109.455   5
  -1  -2  -3 1000.23 95.1914   4
  -1  -2   3 1109.45 102.883   6
   1   2   3 1193.40 109.401   6
   1   2  -4 1006.26 102.922   2
  -3   1  -4 1184.33 111.032   2
   2  -3   4 970.005 111.629   4
  -3   1  -4 1021.42 113.216   4
   3  -1  -4 1041.37 69.7574   4
  -2   3   4 1076.17 108.127   6
   2  -3  -4 1028.36 108.769   6
   3  -1  -4 1159.83 102.506   2
  -2   3  -4 1086.32 106.584   2
  -2   3   4 1017.89 90.1158   2
   1   2   4 1063.45 119.301   6
   3  -1   4 1098.52 116.740   4
   3  -1  -4 1131.33 102.920   6
  -3   1   4 1012.33 62.8237   4
   1   2   4 1148.00 109.844   4
  -1  -2  -4 1103.47 113.323   4
  -1  -2   4 965.683 84.7063   4
   2  -3  -4 1042.98 89.8743   4
   2  -3   4 1061.12 130.457   6
  -2   3   4 1185.50 119.803   5
  -1  -2  -4 1071.45 95.6156   2
  -3   1   4 1053.48 100.026   6
  -2   3  -4 1081.99 102.181   3
   1   2   4 1137.84 98.2352   5
   3  -1   4 1064.14 127.708   6
  -1  -2  -4 1090.20 72.4257   3
  -1  -2   4 961.019 96.2032   3
  -1  -2   4 1030.66 115.284   6
   2  -3  -4 1124.83 93.3645   2
  -3   1   4 989.700 97.5710   2
   1   2   4 1051.79 99.2944   2
   1   2  -4 1076.84 116.865   6
  -1  -2  -5 1971.78 144.664   2
   3  -1   5 1958.88 187.867   6
  -3   1  -5 2124.43 144.106   3
   2  -3   5 1688.38 172.799   6
  -2   3  -5 1946.26 150.990   3
   1   2   5 1895.56 174.942   6
  -1  -2  -5 1982.50 182.765   6
   3  -1  -5 2137.91 170.610   6
  -2   3  -5 1676.64 141.996   2
   1   2   5 2043.64 153.431   2
  -2   3   5 1830.44 134.784   2
  -1  -2   5 2029.85 174.922   6
   3  -1   5 2014.65 172.730   4
  -3   1  -5 2110.03 161.380   2
   3  -1  -5 2049.61 118.815   4
   3  -1   5 1961.01 158.997   2
  -3   1   5 1796.87 145.381   2
   2  -3  -5 2253.36 145.713   4
   1   2   5 1824.75 140.286   5
  -3   1  -5 1962.57 168.229   4
   1   2   5 2147.16 162.889   4
   1   2  -5 2282.41 166.436   2
  -3   1   5 1998.90 154.368   6
  -1  -2   5 1935.84 152.490   3
   3  -1  -5 2095.22 155.639   2
   2  -3   5 1963.35 161.002   4
  -2   3   5 1812.83 112.232   3
  -1  -2   5 2018.31 136.667   4
   2  -3  -5 2028.61 172.437   6
  -1  -2  -5 2143.34 119.137   3
  -1  -2  -5 2051.25 166.117   4
   2  -3  -5 2140.16 148.447   2
  -3   1   5 1895.99 106.332   4
  -2   3   5 2005.12 167.798   6
   1   2  -5 1935.71 178.234   6
  -2   3   5 2027.86 173.765   5
  -3   1   6 41.7929 24.5415   4
  -3   1   6 47.4341 39.7867   6
  -2   3  -6 146.044 71.6610   6
  -1  -2   6 126.524 50.8472   6
  -1  -2   6 163.246 48.3519   4
   2  -3  -6 150.441 55.9766   6
   1   2   6 187.915 66.9323   6
  -2   3  -6 98.9881 42.6289   2
   1   2   6 79.8350 38.9078   2
  -2   3   6 213.810 67.5672   5
  -1  -2  -6 128.968 59.8777   6
  -2   3   6 123.881 38.4428   3
   2  -3  -6 99.0568 41.8013   2
  -1  -2  -6 139.839 39.0623   3
  -3   1  -6 132.191 47.8615   2
   3  -1  -6 150.270 56.8137   6
   1   2  -6 97.0206 63.1775   6
   3  -1  -6 133.522 40.3012   4
   3  -1   6 45.9618 42.3215   2
  -1  -2  -6 117.869 44.1861   2
   1   2  -6 98.5845 42.1294   2
   1   2   6 77.1359 41.5468   4
  -3   1  -6 70.0576 38.8614   3
   1   2   6 140.101 51.3968   5
   2  -3   6 92.1070 44.9155   4
   2  -3  -6 181.753 54.7021   4
  -2   3   6 92.7981 51.9469   6
   3  -1   6 61.1220 45.3458   6
  -1  -2  -6 132.234 50.7096   4
  -2   3   6 115.103 44.4330   2
  -3   1   6 182.005 57.5700   2
  -3   1  -6 99.4458 50.6031   4
   3  -1   6 150.876 56.1075   4
  -1  -2   6 94.5205 40.4738   3
  -2   3  -6 71.5048 36.4320   3
   3  -1  -6 114.720 48.2627   2
   2  -3   6 118.594 54.2826   6
   3  -1   7 1835.39 181.613   4
  -3   1   7 2151.10 195.187   6
   2  -3  -7 1397.50 139.577   4
  -2   3  -7 1595.07 157.617   3
   1   2   7 1488.61 153.306   5
  -2   3   7 1560.04 129.077   3
   2  -3  -7 1339.31 169.312   6
   2  -3  -7 1274.55 141.701   2
  -3   1  -7 1334.21 157.558   4
  -2   3   7 1831.71 188.810   5
  -1  -2  -7 1590.61 173.815   4
  -1  -2   7 1623.68 158.754   3
   2  -3   7 1699.91 170.807   4
  -1  -2   7 1592.34 145.622   4
  -1  -2  -7 1533.86 149.302   2
  -3   1  -7 1571.04 145.140   3
  -3   1   7 1700.51 124.968   4
  -2   3   7 1672.46 161.003   2
  -1  -2   7 1730.87 190.186   6
   1   2  -7 1514.35 186.845   6
  -2   3   7 1715.77 178.914   6
   1   2   7 1841.31 170.214   4
   3  -1  -7 1350.50 162.342   6
  -3   1   7 1692.19 151.177   3
   1   2   7 1782.23 170.580   2
   3  -1  -7 1380.04 125.002   4
  -3   1  -8 600.400 132.731   6
  -3   1   8 597.208 96.3618   3
  -1  -2  -8 622.717 118.483   4
  -3   1   8 575.792 104.562   2
   3  -1  -8 643.900 96.0741   4
  -3   1  -8 718.430 105.017   3
  -1  -2  -8 578.426 131.383   6
   3  -1   8 689.129 123.275   2
   2  -3  -8 572.124 96.9650   4
   2  -3   8 653.458 122.324   2
   2  -3   8 604.896 113.095   4
  -1  -2   8 568.491 112.295   2
  -1  -2   8 597.492 94.0715   4
  -2   3   8 505.459 79.9502   3
  -2   3   8 596.856 118.075   5
  -3   1   8 505.767 75.0618   4
   1   2   8 548.136 101.027   5
  -2   3  -8 579.878 131.514   6
   1   2   8 617.007 106.346   4
  -2   3   9 1999.89 171.132   3
   2  -3   9 1962.03 213.105   2
  -2   3  -9 1849.22 240.552   6
  -3   1   9 1851.67 201.119   2
  -3   1  -9 1751.47 235.640   6
  -1  -2   9 1771.96 206.605   2
   3  -1   9 1786.63 219.905   2
   1   2   9 2011.02 202.330   5
  -3   1   9 1923.07 154.973   4
   3  -1  -9 1875.28 227.859   6
  -1  -2   9 1968.46 189.287   3
   1   2  -9 1892.80 241.149   6
   1   2   9 1913.63 208.319   2
  -2   3   9 1846.29 195.689   2
   2  -3  -9 1577.72 213.046   6
  -1  -2  -9 1831.62 236.028   6
   2  -3  -9 1756.54 181.776   4
   3  -1  -9 1645.92 159.733   4
  -1  -2   9 1917.23 173.269   4
  -1  -2  10 198.157 87.0149   2
  -3   1 -10 189.457 92.3336   6
   1   2 -10 103.768 75.6951   6
  -2   3  10 225.975 79.3804   2
  -3   1  10 157.838 70.7973   2
   2  -3  10 202.251 82.2280   2
  -1  -2  10 195.950 75.3589   3
   1   2  10 225.699 84.4152   2
   3  -1 -10 127.288 75.1608   6
  -1  -2 -10 133.921 78.3402   6
  -1  -2 -10 238.492 86.0423   4
  -3   1  10 160.830 63.8910   3
   3  -1  10 200.581 89.3576   2
  -3   1  10 122.308 46.3327   4
  -2   3 -10 253.632 100.682   6
  -1  -2  10 187.411 64.7119   4
   2  -3 -10 335.038 118.914   6
  -3   1 -10 155.371 73.3785   4
  -3   1 -11 742.072 149.845   4
  -3   1  11 868.441 163.598   2
   2  -3 -11 599.726 147.657   6
  -1  -2  11 877.692 145.586   3
  -1  -2  11 707.836 148.110   2
  -2   3 -11 649.258 169.122   6
  -1  -2 -11 627.636 161.631   6
   2  -3  11 995.140 173.067   2
  -3   1 -11 590.005 161.683   6
   3  -1  11 661.854 145.360   2
   3  -1 -11 592.890 151.930   6
  -3   1  11 861.355 140.807   3
   1   2  11 907.614 160.801   2
  -1  -2 -11 979.904 166.923   4
   1   2 -11 760.633 170.847   6
  -2   3  11 849.810 149.445   2
  -1  -2 -12 100.070 103.569   6
   1   2 -12 216.011 108.135   6
  -1  -2 -12 300.352 109.575   4
  -3   1  12 129.580 67.6813   3
  -2   3  12 134.099 81.3094   2
   3  -1  12 111.145 75.1783   2
   2  -3 -12 93.1734 94.5303   6
   1   2  12 187.000 94.7818   2
  -1  -2  12 141.052 88.7797   2
  -2   3 -12 262.015 139.687   6
   2  -3 -12 230.934 88.4218   4
   2  -3  12 69.0754 65.3915   2
  -3   1  12 36.0906 50.5017   2
  -3   1 -12 77.2553 80.8214   6
   3  -1 -12 163.397 97.6313   6
  -3   1  13 1932.30 258.880   2
   3  -1 -13 1464.75 269.663   6
   2  -3 -13 1986.01 237.392   4
   1   2 -13 2100.76 306.670   6
  -1  -2 -13 2017.33 305.612   6
  -3   1 -13 1829.29 303.892   6
   3  -1  13 2035.40 276.581   2
  -1  -2  13 1626.59 245.230   2
   1   2  13 1580.02 251.328   2
   2  -3  13 1974.81 269.607   2
  -2   3 -13 1841.41 295.172   6
   2  -3 -13 1998.30 303.671   6
  -1  -2 -13 2048.34 263.199   4
  -2   3  13 1879.98 252.491   2
  -2   3  14 27.9196 62.4214   2
   2  -3  14 19.0501 61.6337   2
   3  -1 -14-84.4798 94.0460   6
  -3   1 -14-13.5250 72.2889   6
   2  -3 -14 99.9696 96.2429   6
  -1  -2 -14 45.4923 89.3309   6
  -1  -2  14 100.949 91.5345   2
  -2   3 -14-62.5773 88.8504   6
   3  -1  14 135.865 107.043   2
  -1  -2 -14 158.687 97.4602   4
   1   2  14 9.99214 80.0411   2
  -3   1  14 17.6145 71.0435   2
  -2   3  15 1150.61 218.673   2
  -2   3 -15 1216.94 268.547   6
   2  -3 -15 978.848 237.681   6
  -3   1 -15 896.326 245.091   6
   1   2  15 1083.97 225.121   2
  -1  -2  15 1236.80 238.535   2
   2  -3  15 816.449 212.532   2
  -3   1  15 1144.56 227.238   2
   3  -1  15 1050.06 228.021   2
  -1  -2 -15 1353.89 282.752   6
   3  -1 -15 1257.30 260.009   6
  -1  -2 -16-46.1117 113.362   6
   3  -1  16-66.7101 105.291   2
  -1  -2  16 165.915 104.166   2
   2  -3 -16 235.249 139.603   6
  -3   1 -16 174.534 144.531   6
  -3   1  16 92.1379 116.076   2
   1   2  16-28.8829 91.4565   2
   3  -1 -16 82.8801 102.528   6
   2  -3  16-16.1564 63.8780   2
  -2   3  16 58.0325 89.7989   2
   1   2  17 581.665 182.481   2
  -2   3  17 648.512 200.203   2
   2  -3 -17 735.292 232.861   6
  -3  -1   0 117.813 28.0944   1
  -3  -1   0 192.158 32.5328   4
  -4   3   0 111.356 30.8517   5
  -1   4   0 193.346 55.7869   1
  -1   4   0 157.596 35.8934   5
   1  -4   0 138.931 23.8589   3
   3   1   0 151.429 31.1704   1
  -1   4   0 136.657 25.7844   3
  -4   3  -1 244.650 36.1070   5
   4  -3   1 290.870 41.8671   5
  -4   3   1 248.382 47.6484   5
  -1   4  -1 233.574 33.7784   2
  -1   4  -1 255.025 38.1028   3
   1  -4   1 276.559 34.7009   2
  -4   3  -1 183.136 41.8926   6
  -1   4   1 239.626 41.3656   5
   4  -3   1 240.951 43.3829   6
   3   1   1 266.722 45.8840   4
   1  -4   2 164.412 33.5094   2
   4  -3   2 202.942 30.4193   5
   4  -3   2 149.322 45.1357   4
  -4   3  -2 79.9835 36.4346   2
  -1   4   2 283.512 54.0214   5
   1  -4  -2 184.100 54.5621   5
  -1   4  -2 146.546 35.4049   3
   4  -3  -2 140.779 25.4189   6
   1  -4  -2 136.850 20.1981   2
  -1   4   2 170.080 22.7200   2
  -4   3   2 147.156 31.3986   2
   3   1   2 177.786 43.4066   4
   3   1  -2 164.143 39.7585   2
  -4   3   2 217.085 50.8724   5
   3   1   2 203.157 45.6945   6
   4  -3   2 159.913 42.6740   6
  -1   4  -2 185.289 35.7694   2
   1  -4   3 417.378 79.5575   6
  -1   4  -3 651.410 76.7575   3
   4  -3  -3 744.388 72.7927   2
   1  -4  -3 735.666 88.0062   5
   3   1   3 546.394 81.1266   6
   3   1   3 636.704 83.5518   4
   4  -3  -3 720.680 69.6633   6
   4  -3   3 727.229 95.5496   4
  -4   3   3 582.420 63.4268   2
  -1   4   3 528.343 74.5633   5
  -4   3  -3 703.197 82.9040   2
  -3  -1   3 564.252 67.1397   6
  -4   3   3 683.737 99.7363   5
   3   1  -3 634.083 75.6196   2
  -1   4   3 559.988 53.1123   2
   4  -3   3 561.058 84.7650   6
  -4   3   3 660.129 63.4281   6
   1  -4  -3 631.128 56.0496   2
  -1   4  -3 596.993 72.8073   2
   1  -4  -3 660.532 87.1165   6
  -3  -1  -3 628.328 79.1690   2
  -3  -1  -4 4953.87 225.971   2
   1  -4  -4 4540.35 186.327   2
   4  -3  -4 4448.44 159.336   4
   1  -4  -4 4571.76 237.313   5
   1  -4  -4 4846.40 260.304   6
  -3  -1  -4 4423.07 250.501   4
  -1   4  -4 4678.28 228.508   3
   3   1   4 4497.18 261.890   6
  -1   4   4 4403.83 135.352   3
  -3  -1   4 4402.55 154.336   4
  -1   4  -4 4801.25 233.387   2
   4  -3  -4 4644.80 207.647   2
  -4   3   4 4872.50 212.576   2
  -3  -1   4 4449.86 223.873   6
   3   1  -4 5028.56 237.508   2
  -1   4   4 4663.30 194.086   2
   4  -3   4 4331.81 266.202   6
   1  -4   4 4681.99 264.303   6
   3   1   4 4714.43 159.828   5
   4  -3  -4 4524.31 208.732   6
   4  -3   4 4875.48 258.727   4
   3   1   4 5136.16 259.638   4
  -1   4   4 4430.60 230.010   5
   1  -4  -4 4512.29 210.740   4
  -4   3   4 4863.42 213.983   6
  -4   3  -4 4856.63 259.370   4
  -4   3  -4 4646.57 233.672   2
   3   1   5 92.9726 41.2998   4
   1  -4   5 120.006 43.8331   3
  -4   3   5 111.488 41.8314   6
   1  -4  -5 151.629 47.2597   4
  -3  -1   5 100.134 41.0533   6
   4  -3  -5 117.744 33.3942   4
   3   1   5 148.056 34.2812   5
   1  -4   5 156.950 56.6617   6
  -4   3  -5 166.110 51.1386   2
   3   1   5 156.236 62.9688   6
   4  -3  -5 52.1949 39.1595   6
   4  -3  -5 137.599 42.4426   2
  -1   4  -5 79.1605 39.2400   2
   4  -3   5 134.596 53.7496   4
  -3  -1  -5 100.717 43.2792   2
  -1   4   5 192.622 48.3751   2
  -1   4   5 145.475 29.9406   3
   3   1   5 86.8241 39.0128   2
  -3  -1  -5 165.279 59.4887   4
  -1   4  -5 85.8409 37.1836   3
  -4   3   5 150.197 44.4486   2
  -4   3  -5 133.420 46.6066   3
  -3  -1   5 108.308 30.1556   4
  -4   3  -5 16.9857 37.8571   4
   3   1  -5 149.860 47.7882   2
   1  -4  -5 77.0929 42.2964   6
   1  -4   5 170.780 53.8748   4
   1  -4  -5 63.0418 28.5295   2
  -1   4   5 75.2258 39.3698   5
   4  -3   5 116.786 52.6389   6
   3   1  -5 138.735 55.9560   6
  -3  -1  -5 84.5284 32.9806   3
   1  -4   6 81.3285 47.1023   6
   3   1   6 138.706 40.7302   5
  -1   4   6 136.371 62.7048   6
   1  -4   6 168.216 54.2185   3
   3   1   6 210.468 70.3581   6
  -1   4   6 167.596 61.6049   5
  -4   3  -6 179.407 60.5455   2
  -4   3   6 97.5493 47.2173   2
  -4   3   6 172.190 58.1732   6
   3   1  -6 200.005 71.9433   6
   4  -3   6 184.621 65.6073   6
  -1   4   6 100.329 31.1780   3
   4  -3  -6 322.632 74.4388   2
   4  -3  -6 584.417 105.300   6
   1  -4  -6 205.185 70.0564   6
  -1   4  -6 113.117 50.4719   2
   1  -4  -6 147.387 48.0012   2
  -4   3  -6 79.7486 40.1128   3
   1  -4  -6 222.587 62.5073   4
  -3  -1  -6 165.943 43.5285   3
  -3  -1  -6 155.766 53.1170   2
   1  -4   6 135.244 48.8129   4
  -3  -1  -6 155.407 55.7684   4
  -3  -1   6 203.709 66.2449   6
   4  -3   6 0.82777 40.1458   4
  -1   4  -6 208.339 79.5248   6
  -4   3  -6 97.9333 49.0932   4
   4  -3  -6 384.489 64.2110   4
   3   1  -6 178.664 54.7925   2
   3   1   6 154.205 55.6613   4
  -1   4   6 130.304 47.0300   2
   3   1   6 157.563 59.1286   2
  -3  -1   6 110.457 34.2183   4
   1  -4  -7 297.716 75.1900   4
  -3  -1  -7 295.952 61.8808   3
  -4   3   7 481.006 93.1807   6
   3   1  -7 271.266 82.9899   6
   1  -4   7 444.078 91.7750   4
   3   1   7 378.920 70.3836   5
  -1   4   7 419.516 92.2809   5
   4  -3  -7 419.904 80.6666   2
  -4   3  -7 334.281 87.0399   4
   4  -3   7 322.240 78.1292   4
   4  -3  -7 339.047 60.6604   4
  -1   4   7 404.606 80.2881   2
   4  -3  -7 293.969 78.4117   6
  -3  -1  -7 337.744 88.2558   4
  -3  -1   7 413.041 64.0911   4
  -4   3   7 400.096 80.6223   2
   1  -4  -7 354.211 72.3959   2
  -4   3  -7 372.640 77.7069   3
  -3  -1   7 381.752 78.6427   3
  -3  -1   7 434.962 95.0455   6
   3   1   7 452.571 94.7768   4
   1  -4  -8 2564.51 219.339   4
   1  -4   8 2253.78 204.944   4
   1  -4   8 2096.51 215.069   2
   4  -3  -8 2298.26 172.350   4
  -3  -1  -8 2069.51 248.359   6
  -3  -1   8 2118.44 205.417   2
  -3  -1  -8 2402.85 179.727   3
   1  -4   8 2267.35 210.262   3
  -1   4  -8 2281.71 251.690   6
   4  -3   8 1839.15 201.182   2
   1  -4  -8 1995.03 230.224   6
   3   1   8 2334.22 225.687   2
  -4   3   8 2347.40 221.163   6
  -4   3   8 2169.86 173.351   3
   3   1   8 2337.03 183.727   5
  -3  -1   8 2231.41 156.101   4
  -4   3  -8 2400.91 262.761   6
  -1   4   8 2109.63 211.044   5
   1  -4   9 11.4090 33.9020   3
  -1   4   9 32.3001 38.9687   2
  -3  -1   9 55.4329 56.8244   2
   1  -4   9 65.1491 50.5529   2
   3   1  -9 23.5913 57.6200   6
   4  -3  -9 16.2912 27.7890   4
   1  -4   9 26.2438 38.8343   4
   3   1   9 15.5825 40.9607   2
   1  -4  -9 18.2573 57.2113   6
   4  -3  -9 14.5509 42.1962   6
  -3  -1   9 48.1108 44.2138   3
  -3  -1  -9-12.2502 31.5572   3
  -4   3   9 11.4976 41.6484   2
  -3  -1  -9-12.5028 48.2634   4
  -3  -1   9 34.0274 27.0182   4
  -3  -1  -9 96.6164 71.7326   6
  -4   3  -9-162.796 92.6063   6
   3   1   9 5.55974 31.2340   5
   4  -3   9 11.3337 42.1144   2
  -1   4  -9 28.8890 67.5296   6
   4  -3  10 855.363 169.197   2
   1  -4  10 976.611 168.993   2
   3   1  10 961.690 136.708   5
   3   1  10 1407.79 204.038   2
   1  -4 -10 1147.05 198.349   6
  -3  -1  10 847.338 108.709   4
  -3  -1 -10 855.198 188.389   6
  -1   4  10 885.265 143.219   2
  -3  -1  10 913.479 157.021   2
   3   1 -10 1046.61 187.039   6
  -4   3  10 1181.73 170.765   2
   4  -3 -10 969.933 132.193   4
  -3  -1  10 958.305 146.947   3
  -4   3 -10 1228.41 214.280   6
   4  -3 -10 1004.92 174.344   6
  -3  -1 -10 880.434 157.886   4
  -1   4 -10 961.969 194.802   6
  -3  -1 -11 1387.17 237.871   6
   4  -3  11 1057.21 183.553   2
   1  -4 -11 1068.10 201.327   6
  -4   3  11 1250.59 190.244   2
  -4   3  11 1121.82 150.936   3
   1  -4 -11 1321.70 187.989   4
  -3  -1 -11 1236.63 194.377   4
   3   1 -11 774.431 183.147   6
  -3  -1  11 1035.53 172.874   2
   3   1  11 1061.30 184.097   2
  -1   4  11 1246.35 181.638   2
  -4   3 -11 1052.22 209.707   6
  -3  -1  11 1111.22 164.077   3
   4  -3 -11 1141.44 196.933   6
  -1   4 -11 1319.30 228.112   6
  -3  -1  11 1023.93 126.083   4
   3   1  11 1140.74 156.017   5
   1  -4  11 887.314 163.642   2
   4  -3 -11 1201.74 153.290   4
   3   1 -12 734.590 175.281   6
  -3  -1  12 817.775 153.301   3
   4  -3  12 829.154 172.478   2
  -3  -1 -12 1279.70 209.762   4
  -3  -1 -12 1233.91 236.780   6
   3   1  12 1103.98 203.693   2
   1  -4  12 1017.76 191.624   2
  -4   3 -12 1052.30 219.124   6
   4  -3 -12 775.344 175.461   6
  -4   3  12 1098.39 161.016   3
  -3  -1  12 795.774 167.089   2
   1  -4 -12 919.172 164.067   4
  -4   3  12 1148.70 188.428   2
  -1   4  12 924.646 169.444   2
   1  -4 -12 995.801 212.575   6
   1  -4 -13 1.35823 86.0803   6
   4  -3 -13 254.816 115.099   6
   1  -4  13 144.834 84.5291   2
  -1   4  13 187.353 101.644   2
   1  -4 -13 134.583 79.7026   4
  -3  -1 -13 87.1034 86.3636   4
  -4   3  13 234.708 82.8156   3
   4  -3  13 265.387 116.810   2
  -3  -1  13 386.979 125.031   2
  -4   3 -13 301.239 138.079   6
   3   1  13 189.931 110.958   2
  -3  -1 -13 181.254 115.061   6
  -4   3  13 76.5985 71.6596   2
  -3  -1  13 142.128 82.7985   3
   1  -4 -14 700.467 195.812   6
   1  -4 -14 904.851 181.964   4
  -4   3  14 763.584 172.952   2
  -3  -1  14 852.404 188.803   2
  -4   3 -14 1040.15 246.597   6
  -3  -1 -14 709.381 181.022   4
   4  -3 -14 836.933 198.542   6
  -3  -1 -14 660.847 202.402   6
   1  -4  14 860.379 192.147   2
   4  -3  14 702.701 199.696   2
  -1   4  14 795.701 182.746   2
   3   1  14 772.033 184.938   2
   1  -4  15 144.907 99.9730   2
   3   1  15 196.425 119.128   2
   4  -3  15 312.733 147.987   2
  -3  -1 -15 165.501 119.879   6
   4  -3 -15 140.217 104.249   6
  -4   3 -15 257.780 144.490   6
  -3  -1  15 110.732 107.806   2
   1  -4 -15 352.543 163.706   6
  -4   3  15 142.435 102.017   2
  -1   4  15 136.131 105.243   2
   4  -3 -16 173.531 120.322   6
   4  -3  16 204.568 129.218   2
  -3  -1 -16 90.0089 107.637   6
  -1   4  16 32.1983 88.5100   2
  -4   3 -16 482.929 201.422   6
   1  -4  16 150.844 118.888   2
  -3  -1  16 280.040 141.501   2
   1  -4 -16-28.3057 97.6539   6
  -4   3  16 247.629 121.258   2
  -4   3  17 38.9780 76.8948   2
  -1   4  17 25.7309 80.8277   2
   4  -3 -17 160.704 133.932   6
   1  -4 -17-81.7756 107.789   6
  -4   2   0 286.619 40.5367   5
  -2   4   0 130.867 33.0379   1
  -2   4   0 176.377 37.5261   5
   4  -2   0 324.457 45.3218   4
   2   2   0 136.156 32.0047   1
   4  -2   0 317.797 33.1564   6
  -4   2   0 219.850 27.4806   6
   2  -4   1 124.015 23.5151   2
  -4   2  -1 137.239 25.5292   5
   4  -2   1 179.473 28.9018   5
  -2   4  -1 181.985 36.1946   3
  -2   4   1 183.395 39.2707   5
  -4   2  -1 156.506 36.8612   6
   4  -2   1 171.667 39.8069   4
  -2   4  -1 136.575 26.8214   2
   2   2  -1 188.407 34.1645   2
   4  -2   1 161.900 36.9878   6
  -2   4  -2 18887.8 441.013   3
   2  -4  -2 19225.0 485.534   5
   4  -2   2 20073.5 501.410   4
   2   2   2 19201.5 462.385   4
   2   2   2 17778.2 353.283   5
  -2   4  -2 19116.7 430.948   2
  -2  -2  -2 18060.8 367.663   5
  -2   4   2 17401.8 335.659   2
   4  -2   2 17963.1 476.718   6
   2   2  -2 19376.7 442.515   2
  -2   4   2 17135.5 464.248   5
  -2  -2  -3 1688.44 113.969   2
  -2   4   3 1432.55 86.6881   2
  -4   2  -3 1322.62 123.238   2
   2   2   3 1449.64 85.9967   5
   2   2   3 1637.33 130.429   4
   4  -2  -3 1402.40 94.6126   6
   4  -2   3 1492.71 133.530   4
   2   2   3 1622.06 134.729   6
  -2   4  -3 1381.77 110.333   3
   2  -4  -3 1563.92 123.219   6
  -2  -2   3 1098.37 100.522   6
   4  -2  -3 1598.32 112.018   2
  -2  -2  -3 1391.79 88.9625   5
   2  -4  -3 1271.47 78.6957   2
   4  -2   3 1297.27 140.748   6
   2   2  -3 1456.20 112.800   2
  -4   2   3 1390.76 92.3332   6
  -2   4  -3 1469.91 114.495   2
  -2   4   3 1428.99 125.867   5
   2  -4   3 1446.93 135.995   6
   2  -4  -3 1442.08 129.843   5
  -4   2   3 1636.48 115.105   2
   2  -4  -4 22661.7 507.222   2
  -2  -2  -4 21747.1 608.596   4
  -2   4   4 24958.7 634.579   5
   4  -2  -4 22386.8 546.733   6
  -2  -2  -4 22279.5 552.003   2
  -4   2   4 25326.5 559.674   6
   2  -4  -4 22242.1 598.672   6
   4  -2  -4 23234.5 558.358   2
  -2   4  -4 20856.4 570.648   2
   4  -2  -4 21651.4 435.854   4
  -4   2  -4 22467.1 588.055   2
   2  -4  -4 21874.7 530.971   4
  -2   4  -4 23269.1 580.474   3
   2   2   4 25718.7 677.453   6
   2   2  -4 22471.1 584.117   2
  -4   2  -4 22131.8 634.479   4
   4  -2   4 24425.9 686.980   6
  -2  -2   4 24306.9 612.548   6
   2   2   4 26434.4 637.385   4
   2   2   4 24373.9 514.645   5
  -4   2   4 23609.4 568.414   2
  -2   4   4 24347.6 534.038   2
   4  -2   4 25133.6 670.598   4
   2  -4   4 24283.8 676.284   6
   2  -4   4 23668.6 608.583   4
  -2  -2  -5 861.598 96.7970   2
   4  -2  -5 815.461 104.760   6
  -2   4   5 798.757 69.3374   3
  -2  -2   5 716.684 105.586   6
  -2  -2  -5 899.542 79.1873   3
  -2   4  -5 1073.06 117.980   3
  -2   4   5 856.798 94.4024   2
   2  -4   5 784.577 102.835   3
   2   2   5 700.704 94.1509   2
  -4   2  -5 992.214 113.901   2
   2  -4  -5 906.506 116.125   6
  -2   4  -5 973.839 114.559   2
  -2  -2   5 893.635 85.2509   4
   2   2  -5 942.170 109.637   2
  -4   2  -5 974.594 105.487   3
  -2  -2   5 749.720 99.2303   3
   2   2   5 712.132 82.4044   5
  -2  -2  -5 942.048 122.443   4
   4  -2  -5 869.085 101.497   2
   2  -4  -5 949.909 94.8255   2
   2   2   5 1030.56 120.210   4
   2  -4   5 710.034 118.691   6
   4  -2   5 785.199 115.216   4
  -2   4   5 832.552 117.931   5
   2  -4   5 818.677 111.187   4
   2   2   5 800.108 119.099   6
  -4   2  -5 763.286 114.479   4
  -4   2   5 720.536 92.5399   2
  -4   2   5 770.532 97.9383   6
   4  -2  -5 951.985 75.1425   4
   4  -2   5 807.873 124.858   6
   2  -4  -5 845.953 98.6444   4
  -2   4   6 74921.3 1467.92   2
  -4   2  -6 80989.3 1645.04   4
  -4   2  -6 83268.6 1502.48   3
   2  -4   6 72653.9 1524.55   4
   2  -4   6 72128.2 1649.11   6
  -2   4  -6 84113.4 1553.20   3
   4  -2  -6 80083.7 1522.03   2
  -2  -2   6 77508.5 1407.47   4
   2  -4  -6 80028.6 1632.46   6
   4  -2  -6 81318.3 1560.61   6
  -2   4   6 74731.0 1576.21   5
  -2   4   6 71160.7 1332.99   3
   2   2   6 77430.3 1565.76   4
   4  -2  -6 79321.1 1363.68   4
  -2   4   6 76739.8 1576.56   6
   4  -2   6 74805.0 1677.02   6
   4  -2   6 74271.0 1601.31   4
   2  -4  -6 87508.5 1466.52   2
  -4   2   6 74251.7 1511.41   6
  -2  -2  -6 85009.0 1515.28   2
  -2  -2  -6 83028.6 1392.73   3
   2   2  -6 81856.7 1650.37   6
   2  -4  -6 83946.0 1516.88   4
  -2   4  -6 83040.1 1569.22   2
  -4   2  -6 80833.0 1569.18   2
   2   2   6 73643.8 1435.73   5
  -2  -2  -6 80002.2 1604.89   4
  -2  -2   6 72845.5 1505.30   3
  -2  -2   6 73283.5 1590.92   6
  -4   2   6 71022.5 1494.74   2
   2   2   6 71014.7 1499.16   2
   2   2   6 78206.9 1653.55   6
   2   2  -6 84513.8 1580.92   2
  -2   4  -6 81734.2 1726.75   6
   4  -2   7 2927.18 241.963   4
   2   2   7 2866.34 223.991   4
  -4   2  -7 2839.90 201.328   3
  -2  -2  -7 2819.03 238.469   4
   4  -2  -7 2745.68 209.744   2
  -2   4   7 2842.18 209.709   2
   2  -4   7 2656.79 216.896   4
  -2   4   7 2968.84 242.859   6
   4  -2  -7 2662.85 228.166   6
   2  -4  -7 2809.26 205.197   4
  -4   2   7 2794.24 222.567   6
  -2   4   7 2807.87 238.314   5
   2  -4  -7 2789.80 195.358   2
  -4   2  -7 2459.82 222.898   4
   2   2   7 2772.00 200.677   5
  -2  -2  -7 2668.52 202.402   2
  -2   4   7 2751.30 160.132   3
   4  -2  -7 2501.47 160.521   4
  -2  -2  -7 2691.94 168.675   3
   2   2   7 2773.53 223.584   2
   2  -4  -7 2763.82 239.506   6
  -2  -2   7 2683.54 179.887   4
  -2   4  -7 2516.57 205.462   3
   2   2  -7 2754.52 245.763   6
  -2  -2   7 2560.25 242.918   6
  -4   2  -8 64021.1 1410.51   3
  -4   2   8 72313.9 1422.69   3
   2  -4   8 71773.1 1542.76   4
   4  -2   8 73046.6 1587.73   2
  -2  -2   8 73142.7 1382.58   4
  -4   2   8 72461.6 1513.99   2
   2  -4  -8 63566.9 1433.38   4
  -4   2   8 73069.3 1563.84   6
  -2  -2  -8 61014.4 1616.07   6
   4  -2  -8 62029.0 1305.56   4
  -4   2  -8 58519.4 1611.06   6
  -2  -2   8 71727.8 1542.79   2
   2   2   8 75291.6 1467.56   5
   2  -4   8 70072.0 1549.67   2
   4  -2  -8 61331.6 1508.02   6
  -2   4   8 73182.7 1330.46   3
  -2   4  -8 64609.6 1650.04   6
  -2   4   8 74392.6 1608.56   5
  -4   2   9 2461.58 230.281   2
   2  -4  -9 2363.41 256.580   6
   4  -2  -9 1980.27 171.162   4
  -4   2  -9 2329.86 245.733   4
  -2   4   9 2341.04 219.286   2
  -2  -2   9 2200.01 228.795   2
  -2  -2  -9 2166.95 261.276   6
  -2   4  -9 1803.03 263.418   6
  -2  -2   9 2369.98 187.831   4
   2   2   9 2129.98 199.896   5
   2   2   9 1952.52 221.339   2
   2  -4   9 2498.86 240.400   2
   4  -2   9 2409.19 247.088   2
  -2  -2   9 2465.89 224.341   3
   2   2  -9 1805.32 250.083   6
  -2   4   9 2433.36 177.174   3
  -2  -2  -9 2339.64 241.647   4
  -4   2  -9 2330.87 274.313   6
   2  -4  -9 2441.44 218.707   4
  -2  -2  10 43733.4 1063.00   4
  -4   2  10 44275.6 1228.71   2
   4  -2 -10 51414.1 1385.14   6
  -4   2  10 44614.9 1126.27   3
   4  -2  10 44414.8 1285.93   2
  -2  -2  10 41937.6 1159.81   3
   2   2 -10 53629.3 1462.45   6
   2  -4 -10 51610.8 1438.98   6
  -4   2 -10 51194.8 1351.57   4
   2   2  10 46868.4 1265.54   2
  -2   4 -10 52360.1 1506.07   6
   4  -2 -10 52053.3 1116.66   4
  -2  -2 -10 53333.5 1351.21   4
  -4   2 -10 50172.6 1498.19   6
   2  -4  10 44255.9 1255.11   2
  -2   4  10 45922.1 1222.86   2
  -2  -2  10 44528.8 1255.28   2
   2   2  10 42679.6 1145.41   5
  -2  -2 -10 51326.3 1491.85   6
   4  -2  11 3172.97 313.874   2
   2   2  11 3472.99 314.733   2
  -2  -2  11 3347.53 316.684   2
   2  -4 -11 3324.92 349.914   6
   2  -4  11 3513.25 325.026   2
   2   2 -11 3216.57 337.317   6
   4  -2 -11 3350.04 339.414   6
  -2   4  11 3487.94 303.309   2
  -2  -2  11 3000.03 233.120   4
  -4   2  11 3421.29 266.499   3
   2  -4 -11 3517.82 293.422   4
  -4   2  11 3542.77 312.948   2
  -2  -2 -11 3062.43 303.668   4
  -2  -2 -11 3208.67 362.810   6
  -4   2 -11 3273.63 364.377   6
  -2  -2  11 3587.71 294.991   3
  -2   4 -11 3302.41 363.570   6
  -4   2  12 85603.7 2046.80   2
  -2  -2 -12 81548.5 2252.39   6
   4  -2  12 87011.7 2138.83   2
  -2  -2 -12 85482.7 2096.93   4
  -4   2 -12 84832.7 2290.77   6
  -2   4 -12 85134.5 2287.71   6
   2  -4  12 89523.0 2128.60   2
  -2  -2  12 90534.2 1980.23   3
   2  -4 -12 82378.7 2168.95   6
  -4   2  12 91929.5 1926.85   3
  -2   4  12 90150.7 2060.12   2
   2  -4 -12 86315.0 1976.73   4
  -2  -2  12 87002.8 2089.17   2
   4  -2 -12 84585.2 2168.75   6
   4  -2 -13 3477.91 389.300   6
   2   2  13 4417.02 405.612   2
  -2   4 -13 3932.96 434.495   6
   2  -4 -13 4032.87 430.400   6
  -2  -2 -13 4042.75 379.708   4
   2  -4  13 4034.86 388.547   2
  -2  -2 -13 3820.97 431.517   6
  -2  -2  13 4112.60 380.149   2
   4  -2  13 3705.22 386.149   2
  -4   2 -13 3747.08 433.457   6
   2  -4 -13 3991.87 345.807   4
  -2   4  13 4450.32 380.614   2
  -4   2  13 4547.61 345.874   3
  -4   2  13 4253.60 382.283   2
  -2  -2 -14 41291.1 1386.47   4
   4  -2 -14 42054.6 1492.29   6
  -2  -2  14 43778.4 1431.33   2
   2   2  14 42985.9 1457.29   2
  -4   2 -14 41164.2 1594.03   6
   2  -4 -14 41547.4 1532.44   6
  -2  -2 -14 40148.4 1571.49   6
   4  -2  14 43675.3 1492.35   2
  -4   2  14 45725.3 1432.49   2
   2  -4  14 42318.1 1425.63   2
  -2   4  14 43912.6 1395.65   2
  -2   4  15 3501.53 375.893   2
  -4   2 -15 3481.45 448.354   6
   4  -2 -15 3677.63 433.471   6
  -2  -2  15 3960.12 415.758   2
  -2  -2 -15 3277.08 446.904   6
  -4   2  15 4150.47 406.551   2
   2  -4  15 3989.34 423.477   2
   2   2  15 3987.50 425.650   2
   4  -2  15 4176.44 446.634   2
   2  -4 -15 3254.08 425.980   6
  -2  -2  16 26704.3 1181.47   2
  -4   2  16 27540.3 1175.99   2
  -4   2 -16 27837.8 1375.68   6
   4  -2 -16 25815.6 1243.98   6
   2  -4  16 26951.9 1203.44   2
   4  -2  16 29398.5 1245.91   2
  -2  -2 -16 29021.3 1400.82   6
  -2   4  16 27104.6 1154.59   2
   2   2  16 26040.4 1148.93   2
  -4   2  17 3081.49 400.466   2
   2  -4 -17 3962.57 504.064   6
  -2   4  17 4303.48 483.418   2
  -4   1   0 98.6504 21.1134   6
  -4   1   0 142.442 29.2390   4
   4  -1   0 117.905 21.1400   6
   1   3   0 136.622 47.6688   1
  -3   4   0 276.296 47.2451   1
  -3   4   0 209.255 39.7662   5
   4  -1   0 140.559 31.4495   4
   4  -1   1 335.914 46.5068   6
  -1  -3   1 295.381 38.6100   2
  -1  -3  -1 284.534 39.5752   5
   3  -4   1 236.519 38.0032   2
   4  -1  -1 250.481 28.5197   4
   4  -1   1 248.263 45.7966   4
  -3   4   1 248.846 47.3751   5
  -3   4  -1 241.677 40.8852   5
  -4   1  -1 254.471 41.8852   6
   1   3  -1 338.765 45.3679   2
  -4   1   1 252.001 29.7152   4
  -3   4  -1 203.615 34.4648   2
   3  -4   2 183.720 45.5132   6
   3  -4  -2 143.865 23.9888   2
  -3   4   2 256.032 54.3243   5
   4  -1   2 239.785 50.2697   6
  -4   1   2 178.627 23.8296   6
   4  -1   2 182.169 49.2177   4
  -3   4  -2 152.772 35.2316   2
   1   3  -2 137.932 32.2372   2
  -3   4   2 189.023 26.7574   2
  -1  -3  -2 139.564 31.6138   5
   1   3   2 227.861 37.7959   5
  -3   4  -3 714.234 79.5667   2
   3  -4   3 560.767 86.3931   6
   4  -1   3 557.693 84.3352   4
   1   3   3 530.264 60.2540   5
  -4   1   3 537.367 60.4945   6
  -1  -3  -3 677.889 65.9064   2
   4  -1   3 557.829 89.0279   6
   4  -1  -3 648.534 64.3874   6
   3  -4  -3 684.739 93.7940   5
   3  -4  -3 705.338 61.9903   2
  -3   4   3 538.715 55.1086   2
  -3   4   3 648.912 91.3675   5
   1   3  -3 660.846 77.3115   2
  -1  -3  -3 623.819 67.6675   5
  -4   1  -3 606.494 80.0232   2
   4  -1  -3 685.541 75.7728   2
   3  -4  -3 798.769 83.8936   6
  -3   4  -3 718.546 80.3726   3
  -3   4   4 4929.38 266.869   5
   3  -4  -4 4797.41 194.620   2
  -3   4  -4 4682.85 225.242   3
   3  -4   4 4529.54 246.463   4
  -4   1   4 4696.42 226.189   2
   4  -1   4 4745.61 271.774   6
   4  -1  -4 4607.49 214.224   6
  -4   1   4 4519.01 208.112   6
   1   3  -4 4701.57 229.147   2
  -3   4   4 4663.77 196.150   2
  -1  -3  -4 4973.00 213.842   5
  -4   1  -4 4791.29 238.151   2
   4  -1  -4 4859.88 227.069   2
  -3   4  -4 4680.22 231.620   2
   3  -4   4 4665.06 271.313   6
   1   3   4 4453.23 202.157   5
  -1  -3  -4 4509.84 146.690   3
   3  -4  -4 4399.47 188.158   4
  -1  -3  -4 4736.53 196.519   2
   4  -1   4 5023.55 264.649   4
  -1  -3   4 4592.85 249.929   6
   3  -4  -4 4572.67 232.057   6
   1   3   4 4384.93 208.356   2
  -1  -3  -4 4586.95 239.355   4
   4  -1  -5 44.3200 30.7031   6
  -1  -3  -5 81.6708 45.2788   4
   1   3   5 200.619 52.1470   2
  -3   4   5 169.514 51.5315   6
  -1  -3   5 130.268 41.9623   4
   1   3   5 130.366 42.3724   5
   3  -4   5 130.644 52.7103   6
   4  -1   5 131.992 55.6310   6
  -3   4  -5 116.461 41.0192   3
   3  -4  -5 113.605 38.8368   2
  -3   4   5 139.017 52.7181   5
   1   3  -5 118.699 44.5023   2
  -1  -3  -5 112.503 38.9674   2
  -4   1  -5 171.492 63.2045   4
   3  -4   5 155.016 53.4057   4
  -1  -3   5 162.455 59.8999   6
  -1  -3   5 69.0183 39.4995   3
   3  -4  -5 69.8719 38.9140   6
  -4   1   5 95.9457 40.1052   2
  -4   1  -5 153.410 49.6956   2
   4  -1  -5 155.220 47.5872   2
  -4   1   5 126.390 24.2261   4
  -1  -3  -5 89.1760 24.9689   3
  -3   4   5 135.244 40.8579   2
  -4   1   5 138.484 45.3300   6
   4  -1   5 144.756 55.0985   2
   3  -4  -5 62.3314 32.3637   4
   1   3   5 217.180 67.4181   6
  -3   4  -5 92.4596 38.9388   2
   4  -1   5 86.8901 44.6063   4
   1   3   5 155.650 49.4189   4
   1   3   6 101.515 41.7919   5
   1   3  -6 176.316 63.2082   2
  -4   1   6 122.826 48.3402   2
   3  -4  -6 165.998 50.6040   2
   4  -1  -6 143.188 47.7906   2
  -3   4   6 163.933 41.3139   3
  -4   1  -6 163.776 53.5136   2
  -4   1  -6 168.298 49.5631   3
  -1  -3   6 167.462 62.5256   6
  -3   4   6 86.4611 38.3170   2
   3  -4   6 115.862 50.9321   4
  -1  -3   6 203.184 63.1798   3
  -1  -3  -6 129.413 44.0192   2
  -1  -3   6 115.744 40.0230   4
  -4   1   6 155.361 33.1147   4
   1   3   6 104.216 48.2899   2
   3  -4   6 93.9470 60.0755   6
  -1  -3  -6 258.344 73.2439   4
   4  -1   6 177.469 65.0131   4
   4  -1   6 111.011 55.0145   2
   1   3   6 114.310 50.9057   4
   4  -1   6 132.138 59.7910   6
  -3   4   6 127.492 50.8544   6
   3  -4  -6 234.053 73.6536   6
  -4   1  -6 162.822 61.9406   4
  -3   4  -6 206.144 61.0840   3
  -3   4   6 42.0697 54.3242   5
   3  -4  -6 231.725 55.9371   4
  -1  -3  -6 122.692 57.6603   6
  -4   1   6 302.160 71.6376   6
  -3   4  -6 75.0293 39.6085   2
   1   3   6 103.590 48.8287   6
   4  -1  -6 431.568 92.5125   6
   3  -4  -7 316.892 71.1527   4
  -4   1  -7 393.657 77.0062   3
  -3   4   7 427.250 100.975   5
   4  -1   7 492.283 99.1931   4
   1   3   7 466.417 85.2111   5
  -1  -3  -7 351.532 71.9245   2
  -3   4   7 448.267 68.3474   3
  -1  -3   7 386.103 77.3916   4
   1   3   7 421.489 86.4497   4
  -3   4   7 391.013 88.8095   6
   3  -4  -7 337.868 70.1705   2
  -3   4  -7 311.673 72.4283   3
  -3   4   7 370.590 75.6940   2
   4  -1  -7 221.175 74.9713   6
  -4   1   7 466.951 89.9158   6
  -4   1   7 384.631 54.1116   4
  -1  -3  -7 325.673 81.3028   4
   1   3   7 374.250 87.6434   2
  -4   1  -7 383.975 92.9947   4
   3  -4   7 341.173 86.8590   4
  -1  -3   7 368.467 95.7704   6
   3  -4  -7 343.193 87.9905   6
  -1  -3   8 2242.06 189.519   4
   3  -4  -8 2254.77 194.138   4
   1   3   8 2410.87 208.461   5
  -4   1   8 2288.20 215.076   2
  -1  -3  -8 2198.39 246.277   6
   3  -4   8 2249.57 220.160   2
  -1  -3   8 2048.73 206.897   2
  -4   1   8 2193.22 209.071   6
  -4   1  -8 2183.10 254.760   6
  -3   4   8 2128.72 161.308   3
   4  -1  -8 2088.66 223.489   6
  -4   1  -8 2596.77 201.614   3
  -4   1   8 2296.79 145.277   4
  -3   4  -8 2000.17 240.966   6
   4  -1   8 2186.76 221.524   2
   3  -4   8 2096.49 215.649   4
  -1  -3   9 8.78040 38.1504   2
  -3   4   9 11.5994 43.4354   2
  -4   1  -9 125.973 74.2911   4
   3  -4  -9-49.0495 55.3634   6
  -1  -3   9 83.6188 49.3436   3
   3  -4   9 7.76561 48.6439   2
  -3   4   9 46.0523 31.9070   3
   1   3   9 2.18267 42.4912   2
  -1  -3   9 28.3725 31.6693   4
  -3   4  -9 32.5165 68.0260   6
   4  -1   9 127.096 70.1742   2
  -4   1  -9-47.7236 72.5884   6
   1   3  -9 11.9267 66.1690   6
  -4   1   9 42.9109 31.3181   4
   1   3   9 77.8630 56.6218   5
   3  -4  -9 20.3292 34.4611   4
  -1  -3  -9 61.1702 60.1715   6
  -4   1   9 68.7902 52.2170   2
  -3   4  10 948.398 148.859   2
  -4   1 -10 1084.11 181.375   4
   1   3  10 1014.83 149.675   5
   1   3 -10 1085.33 191.400   6
   4  -1  10 931.728 167.196   2
  -4   1 -10 1073.97 204.556   6
  -3   4 -10 743.570 189.556   6
   3  -4 -10 1009.85 179.315   6
  -1  -3 -10 939.620 159.247   4
   4  -1 -10 952.548 170.172   6
  -1  -3 -10 1204.98 207.530   6
  -1  -3  10 935.934 153.238   3
   1   3  10 902.212 153.157   2
   3  -4  10 753.456 146.574   2
  -1  -3  10 836.621 125.200   4
  -3   4  10 1031.08 128.927   3
   3  -4 -10 1138.99 153.226   4
  -1  -3  10 1091.27 171.294   2
  -4   1  10 840.934 148.991   2
  -4   1  10 894.663 136.609   3
   4  -1  11 1435.30 224.334   2
  -1  -3 -11 1090.96 177.113   4
  -4   1 -11 1278.84 236.458   6
  -3   4 -11 1288.78 225.774   6
   4  -1 -11 911.983 177.206   6
  -1  -3 -11 824.450 183.298   6
  -4   1  11 1084.72 176.987   2
  -4   1  11 1111.92 161.461   3
   1   3  11 1100.96 177.089   2
   3  -4 -11 969.507 187.016   6
   3  -4  11 1140.85 193.206   2
  -1  -3  11 1171.91 168.016   3
  -3   4  11 1203.43 178.414   2
  -4   1 -11 1140.85 195.662   4
  -1  -3  11 1188.16 191.276   2
   3  -4 -12 992.162 161.555   4
  -4   1  12 927.371 153.985   3
  -4   1 -12 764.887 190.521   6
   1   3  12 933.565 184.199   2
  -1  -3  12 810.734 166.736   2
  -4   1  12 959.523 174.208   2
  -3   4  12 1007.48 173.153   2
  -3   4 -12 868.537 206.700   6
   4  -1  12 905.529 182.222   2
  -1  -3 -12 771.819 162.435   4
   3  -4 -12 1075.74 216.878   6
  -1  -3 -12 1088.88 224.808   6
   4  -1 -12 1124.64 209.441   6
  -4   1 -12 948.814 182.064   4
   3  -4  12 1140.93 200.155   2
  -1  -3 -13 180.560 115.492   6
   3  -4 -13 127.927 69.0949   4
   4  -1  13 221.934 103.058   2
  -4   1  13 194.750 83.7117   3
  -3   4  13 212.593 91.1355   2
  -1  -3 -13 126.732 81.2319   4
   3  -4  13 161.446 88.7443   2
   1   3  13 287.792 118.119   2
  -3   4 -13 102.823 99.3014   6
  -4   1 -13 38.3848 86.6195   6
   4  -1 -13 91.1637 78.1607   6
   3  -4 -13 204.978 108.110   6
  -1  -3  13 139.182 88.9036   2
  -4   1  13 213.735 103.205   2
   1   3  14 795.265 183.746   2
  -4   1  14 875.987 189.576   2
  -3   4 -14 547.666 186.982   6
   3  -4  14 882.236 194.396   2
  -1  -3 -14 636.689 192.942   6
  -1  -3  14 596.458 158.427   2
   4  -1  14 848.215 198.955   2
  -1  -3 -14 438.651 139.150   4
  -4   1 -14 510.452 182.811   6
  -3   4  14 777.499 175.960   2
   3  -4 -14 716.786 199.979   6
   4  -1 -14 658.396 178.878   6
   4  -1  15 47.3651 73.2598   2
   3  -4 -15 123.382 118.903   6
  -1  -3  15 339.531 131.409   2
  -3   4  15 3.71319 82.8665   2
   4  -1 -15 312.044 149.202   6
  -4   1 -15 376.401 165.377   6
  -4   1  15 73.2478 79.7761   2
  -1  -3 -15 241.754 132.428   6
   3  -4  15 252.287 121.295   2
   1   3  15 57.2662 68.0015   2
   4  -1  16 128.033 124.106   2
   1   3  16 198.400 115.750   2
  -4   1  16 124.572 106.503   2
   3  -4 -16 226.728 132.196   6
  -4   1 -16-72.7801 152.277   6
  -3   4  16 120.376 103.455   2
   3  -4  16-119.319 136.241   2
  -1  -3 -16 55.1402 101.139   6
  -1  -3  16 81.4710 86.5679   2
   1   3  17-26.4160 80.5881   2
   3  -4 -17-65.9884 109.288   6
   4   0   0-7.61772 13.7581   4
  -4   0   0-46.8929 21.9516   4
   0  -4   0 0.00791 8.80636   2
  -4   0   0 4.86195 11.5989   1
   0   4   0 1.23674 20.7152   1
   4  -4   0-14.4633 16.0594   1
  -4   4   0-37.9807 23.7886   5
   0  -4   0-24.2397 13.0152   3
   0   4   1 10.3680 16.4895   5
   0  -4  -1 9.94927 9.13423   3
   0   4  -1 17.1750 14.5127   2
  -4   0   1 26.8411 16.1024   4
  -4   4   1-29.9455 34.4707   5
  -4   0  -1 145.363 40.0570   6
   0  -4  -1 74.5655 29.3659   5
   4   0  -1 24.2644 14.8697   4
   0   4   1-29.2439 29.3626   1
  -4   4  -1 9.51278 17.0202   5
   4  -4   1-3.21266 21.1075   5
   0  -4   1 14.9174 12.9395   2
  -4   4  -2 82.0521 34.4513   2
  -4   4   2 9.69058 33.0773   5
   0   4  -2 31.8187 22.2581   2
   4   0   2 10.4383 21.0620   6
  -4   4   2 13.7192 15.6996   2
   0   4   2 14.0778 17.6629   5
   4  -4   2 11.0368 16.5997   5
   4  -4   2 46.8146 36.2171   6
   0  -4   2 24.2256 19.1541   2
   4   0   2 6.66153 18.3495   4
   0  -4  -2 31.1862 13.2889   2
   0  -4  -2 11.9087 20.4482   5
  -4   0  -3 26.3386 28.8332   2
   0   4   3-7.72705 15.5412   2
   0  -4  -3-10.3276 16.0452   2
   0  -4  -3-21.4877 22.0716   5
   4   0   3 32.1540 26.7546   6
   4  -4   3-14.1295 27.3327   4
  -4   4   3-14.7894 29.7464   5
   4  -4  -3 11.0158 19.0746   6
   0   4  -3 0.04644 21.9150   2
   4  -4  -3 26.2608 23.0166   2
   4  -4   3-18.3961 25.9633   6
  -4   4  -3-23.4412 21.5414   2
  -4   4   3 20.1866 20.2581   2
   4   0  -3 40.7672 28.1558   2
  -4   0   3 23.9365 19.6641   6
   4   0   3 2.91371 29.0384   4
   0   4   3-6.63594 23.7635   5
   4  -4  -4-6.72746 20.1191   6
   0   4   4-13.6723 17.5768   5
   0  -4  -4-32.1215 30.8731   5
   4  -4  -4-0.90834 24.1192   2
   4  -4   4 25.1445 32.4980   6
  -4   0   4 25.0630 28.8727   6
   4   0   4 38.0548 31.4088   4
   4   0   4 54.6998 42.2474   6
   4   0   4 14.8022 11.6798   5
  -4   4   4 20.1468 23.2427   2
   4  -4   4-32.4083 38.0764   4
  -4   4  -4 11.3703 24.0132   3
   0  -4   4 0.03764 22.1033   6
   4   0  -4-27.5759 33.7824   2
  -4   4   4-30.5877 44.5406   5
  -4   0  -4 4.86030 26.3086   2
   0  -4  -4 25.0054 31.0387   4
   0  -4  -4 19.0574 19.1043   2
   0   4  -4-73.6710 37.6654   2
   0   4   4 2.87203 21.7407   2
  -4   4  -4-0.36966 19.1811   2
  -4   0  -5-36.1955 35.5775   4
   4  -4  -5 43.5782 43.0128   6
   4  -4  -5 27.6779 23.1468   2
  -4   4   5 0.02723 18.9938   2
   4   0  -5 17.3416 28.5531   2
   0  -4  -5-16.7496 25.9074   4
   4   0   5-29.3386 37.3734   4
   4   0   5 23.4443 37.7071   6
  -4   4   5 20.1336 33.4255   5
   0  -4  -5 0.09125 28.9999   6
   0  -4   5 39.3092 45.6688   6
   4  -4  -5 14.9993 21.7000   4
   0  -4  -5-12.1116 21.4000   2
  -4   0   5 35.7740 31.8714   6
   4   0  -5 64.2593 42.1012   6
   0   4   5 2.20943 24.6765   2
   4  -4   5-30.1701 49.2989   6
  -4   0  -5 4.98512 26.8577   2
   4  -4   5 15.8132 42.5280   4
   0  -4   5 3.55552 21.0124   3
  -4   4  -5 14.4289 23.4538   2
   0   4  -5 61.0793 36.3770   2
   4   0   5 8.85116 14.4766   5
   0   4   5-11.7526 28.9529   5
  -4   4  -5 24.5374 30.3117   3
  -4   4   5-26.3231 28.4268   6
  -4   0   5 19.2612 13.9005   4
   4   0   6-43.3290 53.9677   6
  -4   0  -6 100.807 43.7221   2
  -4   0   6 57.8532 39.2478   2
   0   4   6 58.6223 36.4504   2
   0  -4  -6 11.6595 26.6633   2
   0  -4   6 126.952 53.4629   3
   0   4  -6 47.1725 35.6846   2
   0  -4   6 95.8337 44.8591   4
   4   0  -6 116.849 47.5463   2
   4  -4  -6 50.2033 33.2685   4
   0   4   6 30.9536 33.2640   6
  -4   0  -6-10.8121 46.4438   4
  -4   0   6 61.8496 22.0841   4
  -4   4   6 73.3383 38.7833   6
  -4   4   6-7.41825 42.8584   5
   4   0   6 64.8157 43.4826   2
   4   0   6 7.33587 21.3410   5
   4  -4  -6 111.419 49.4408   6
  -4   4  -6 81.0083 39.4020   3
   0  -4   6 5.19475 48.7606   6
   4   0  -6 78.8686 49.2299   6
   0   4   6 48.6921 40.8661   5
   0  -4  -6 63.4437 50.1208   6
  -4   4   6 63.7541 33.3704   2
  -4   0   6 21.8111 30.5173   6
   4  -4   6 29.1552 43.1286   6
  -4   4  -6 51.0266 36.0925   2
  -4   0  -6 45.8274 32.2201   3
   0  -4  -6 25.6008 29.1986   4
   4  -4  -6 68.6987 34.9947   2
   4   0   6 40.7960 31.9861   4
   4  -4   6 91.5929 54.3438   4
   4  -4  -7-19.7070 34.2161   2
   0  -4  -7-6.35023 29.6003   2
   4  -4  -7 40.1749 46.6809   6
  -4   0   7 11.8876 17.5664   4
   0  -4   7 29.1347 33.2009   4
  -4   4   7 86.7088 60.6056   5
  -4   0   7 16.5854 37.7512   6
   0   4   7 17.3294 28.0714   5
   4   0  -7 2.47126 31.3116   6
   4  -4   7 52.1292 46.1907   4
  -4   4   7-10.4984 34.9101   2
  -4   0  -7-41.4615 28.7831   3
   4   0   7 56.7930 46.2393   4
   4   0   7 4.74836 19.7191   5
  -4   4   7 29.9651 35.7201   6
   0  -4  -7 43.1598 41.2176   4
   4  -4  -7-9.07072 24.5812   4
   0   4   7 32.4322 39.4925   2
  -4   4   7-16.7389 27.1836   3
  -4   4  -7 26.2759 36.3754   3
   0  -4   8 49.0964 38.1086   4
  -4   0  -8 78.6380 45.2871   3
  -4   0  -8 0.85233 48.3500   6
   0  -4   8 56.6671 50.1395   2
   4  -4  -8 56.5939 37.1918   4
  -4   0   8 10.2757 31.4197   6
  -4   0   8 33.9683 25.1549   4
  -4   4   8 8.19003 30.2805   3
   4   0   8 28.3175 28.2404   5
  -4   4  -8 57.5923 63.1519   6
   0  -4  -8-18.1870 55.0425   6
  -4   0   8-9.46216 46.7450   2
  -4   4   8 34.9532 49.4104   6
   0   4   8-9.80827 30.9403   5
   0  -4   8 61.3151 57.8690   3
   4   0   8 52.8052 44.4969   2
   4  -4   8 80.4286 56.4883   2
  -4   0  -9 124.112 79.6488   6
   0   4   9-10.5421 41.2193   2
   4  -4   9 9.04499 52.8767   2
   0  -4   9 0.06344 36.5344   2
   4  -4  -9 55.3822 59.9177   6
   4   0   9 85.1495 67.0129   2
  -4   4   9 2.45778 41.7149   2
  -4   4   9 39.6648 34.0745   3
  -4   0   9-10.1855 19.7400   4
   0  -4   9 41.9419 36.3514   4
  -4   4  -9 14.6873 48.6553   6
   0  -4  -9-30.8378 58.5018   6
   4   0   9 44.6637 36.7636   5
   4  -4  -9-0.13286 29.7273   4
  -4   0   9 63.3085 51.0984   2
  -4   0  -9 56.5053 65.9326   4
   0   4   9-5.66422 34.8561   5
  -4   0  -9 28.4778 38.4448   3
   0  -4   9-45.0014 50.0136   3
  -4   0   9 62.0642 44.8904   3
   0  -4 -10 132.523 71.0854   4
   4   0  10 13.9331 57.3601   2
   4   0  10-48.3282 43.7192   5
   4   0 -10-57.0739 64.1369   6
  -4   0 -10-58.5414 72.6633   6
   0  -4  10-28.7780 50.3345   2
  -4   4  10 1.88408 45.7842   2
   4  -4 -10 55.0975 68.6303   6
   4  -4 -10 49.8131 43.9498   4
   0  -4  10 45.1241 58.5155   3
   0  -4  10 58.4703 59.7930   4
  -4   0 -10 1.65298 43.4286   4
  -4   0  10 43.7308 59.0386   2
  -4   4 -10-41.1442 66.7514   6
   0   4  10-53.0854 57.3644   2
  -4   0  10 3.14275 33.0036   3
   4  -4  10-42.2439 68.1993   2
  -4   0  10 49.5129 32.2932   4
   0  -4 -10 34.1707 76.5730   6
   0  -4 -11-10.4812 44.3584   4
  -4   4 -11 141.207 106.026   6
  -4   0  11 7.09169 26.9319   4
  -4   0 -11-83.6730 81.8477   6
  -4   0 -11-62.8401 74.3295   4
  -4   4  11-32.4655 50.6617   2
  -4   4  11 59.1121 47.9055   3
   4  -4  11-32.3542 50.8491   2
   4   0 -11-3.28565 51.2760   6
  -4   0  11 36.1564 57.4039   3
   0   4  11-33.3038 53.5396   2
   4  -4 -11-37.0731 46.0939   4
   0  -4  11 5.39782 48.9344   2
   4   0  11 46.5439 67.4341   2
  -4   0  11-28.3149 65.6641   2
   0  -4 -11-63.3569 89.7095   6
   4  -4 -11-30.0231 54.9332   6
  -4   4  12-41.5171 48.1702   3
  -4   0  12 14.9559 70.8236   2
   4   0  12 23.5733 58.9232   2
   0  -4 -12 20.3827 82.2057   6
  -4   4 -12 97.4382 93.4642   6
   0   4  12-41.5659 73.1378   2
   0  -4 -12-102.862 84.7700   4
  -4   0 -12 191.413 114.271   6
   4  -4 -12 47.3210 84.7814   6
  -4   0  12 65.5951 58.5499   3
   4   0 -12-103.600 98.9527   6
  -4   4  12 130.899 82.4564   2
   0  -4  12 84.0952 84.6137   2
   4  -4  12 5.36614 54.7597   2
  -4   0 -12 50.0644 64.4694   4
  -4   0 -13 117.763 96.4098   4
  -4   4 -13-140.856 104.533   6
   0   4  13-52.9628 75.4263   2
   4  -4 -13-53.6264 71.9140   6
   4   0  13-126.288 97.0390   2
  -4   0  13-47.7485 71.4573   3
  -4   4  13 131.029 85.3729   2
  -4   0 -13-9.46144 65.5871   6
  -4   0  13-97.3457 77.2738   2
   0  -4  13-106.896 98.3185   2
   0  -4 -13-32.3357 96.5529   6
   4   0 -13 39.8354 82.6187   6
   4  -4  13-49.3596 72.2985   2
   0  -4 -13-156.857 95.0824   4
  -4   0 -14-28.3270 80.9459   6
   0  -4 -14-15.3363 64.4550   4
   0  -4 -14 105.385 102.935   6
  -4   0  14 106.215 78.4066   3
   4  -4 -14 86.6646 85.3377   6
  -4   4  14 28.1446 73.9853   2
  -4   4 -14-69.8713 115.611   6
   4  -4  14 35.7645 81.1887   2
   0  -4  14-14.5843 70.3163   2
   0   4  14 97.0792 100.076   2
   4   0  14-21.5147 90.6985   2
  -4   0  14-39.4393 83.0583   2
   0  -4 -15 13.0590 103.541   6
   4  -4  15-25.6994 83.6759   2
   4   0  15 81.4407 92.9160   2
  -4   0  15-10.0632 70.5965   2
   4  -4 -15-77.1002 104.725   6
   0  -4  15-107.548 93.9167   2
  -4   0 -15 25.4480 96.1297   6
   0   4  15 30.9315 74.7727   2
  -4   4 -15 174.917 129.307   6
  -4   4  15 149.614 96.6275   2
  -4   0  16-41.0811 82.6995   2
   0  -4 -16 93.2468 112.554   6
  -4   0 -16 32.4408 110.522   6
  -4   4  16 92.3435 85.2595   2
   0   4  16-101.691 100.146   2
   0  -4  16 120.989 120.188   2
   4  -4  16-62.1576 91.0086   2
   4  -4 -16 2.60129 102.070   6
   4  -4 -17-55.9190 102.264   6
   0   4  17-47.2788 67.4317   2
  -4   4  17-47.2189 96.5528   2
   0  -4 -17-23.1949 123.602   6
  -1   5   0 176.008 29.6529   3
   1  -5   0 230.217 34.7500   3
  -1   5   0 146.813 22.8205   2
   1  -5   0 112.804 18.6357   2
   5  -4   0 70.7556 19.6896   1
  -4  -1   0 114.497 29.7290   1
  -1   5   0 42.2626 28.6008   1
  -5   4   0 376.320 61.3805   5
  -4  -1   0 168.964 38.1318   4
   1  -5   1 445.670 46.4983   2
   1  -5   1 502.530 58.3083   3
  -4  -1   1 390.757 42.9574   4
  -1   5  -1 357.770 42.9913   2
   4   1   1 426.798 61.2085   4
  -5   4  -1 447.454 56.9018   5
   5  -4   1 452.235 63.9970   6
  -1   5   1 441.586 36.2806   3
  -5   4   1 453.534 69.3953   5
   5  -4   1 426.826 57.8538   5
  -1   5  -1 493.559 56.6453   3
  -1   5   1 407.693 57.4905   5
  -1   5   1 405.137 69.6309   1
  -5   4   2 11407.0 299.435   2
   5  -4   2 11277.6 282.901   5
  -1   5  -2 9874.15 315.558   3
  -1   5  -2 9631.02 292.575   2
   1  -5  -2 9268.84 327.307   5
   4   1   2 13067.3 378.581   4
   5  -4   2 12054.5 375.479   6
  -5   4   2 11867.0 398.012   5
   5  -4   2 11507.3 382.392   4
   1  -5   2 12377.3 320.453   2
  -5   4  -2 9019.15 265.248   5
  -5   4  -2 10337.3 340.870   2
  -5   4  -2 9949.23 351.264   6
  -1   5   2 11658.9 349.819   5
  -1   5   3 1692.53 136.207   5
  -5   4   3 1763.83 157.545   5
  -5   4  -3 1692.67 133.768   2
  -5   4   3 1602.60 116.414   2
   1  -5  -3 1656.12 86.0500   2
  -1   5  -3 1690.63 130.411   3
  -1   5   3 1669.12 94.1705   2
   4   1   3 1895.62 153.809   4
   1  -5  -3 1533.29 131.333   5
   5  -4   3 1563.69 146.705   6
   5  -4   3 1675.16 149.512   4
   1  -5   3 1757.00 128.436   2
   5  -4   3 1629.66 98.1224   5
   4   1  -3 1714.19 132.516   2
   5  -4  -3 1642.00 102.228   6
   5  -4  -3 1731.60 116.501   2
   4   1   3 1775.70 152.057   6
  -1   5  -3 1792.61 128.495   2
   4   1  -4 34052.7 739.606   2
  -1   5  -4 32630.7 738.317   3
   1  -5  -4 31968.6 784.394   6
   1  -5   4 27909.2 768.752   6
  -5   4   4 30211.3 805.073   5
   1  -5  -4 29789.3 592.843   2
  -5   4  -4 32018.0 743.449   2
   1  -5  -4 31530.2 760.388   5
  -1   5   4 28058.0 604.965   2
  -1   5   4 29243.3 719.900   5
   5  -4  -4 32534.4 676.820   2
   4   1   4 31196.3 787.276   6
  -5   4   4 29792.2 657.212   2
   1  -5  -4 31315.9 714.053   4
   5  -4   4 29319.6 808.310   6
   5  -4  -4 30987.3 663.066   6
  -4  -1   4 28207.1 680.099   6
   5  -4   4 28678.6 776.386   4
   4   1   4 31797.3 785.790   4
  -1   5  -4 33346.1 738.047   2
  -4  -1  -4 34038.6 742.199   2
   4   1   5 4304.79 284.519   6
   5  -4   5 4167.14 289.428   6
   4   1   5 4038.31 157.894   5
   1  -5  -5 4073.18 232.567   4
   1  -5  -5 4530.01 203.199   2
   5  -4   5 4750.95 292.077   4
   5  -4  -5 4011.91 212.616   2
  -4  -1  -5 4329.25 276.586   4
  -5   4   5 4330.52 223.160   6
  -4  -1   5 4205.52 156.153   4
   1  -5  -5 4087.04 251.917   5
  -4  -1  -5 4336.81 244.565   2
  -1   5   5 4417.91 255.031   5
  -5   4   5 4128.10 219.255   2
   1  -5   5 4055.17 278.257   6
   4   1   5 4567.15 275.771   4
   5  -4  -5 4127.19 169.715   4
  -4  -1   5 4383.18 242.722   6
   1  -5  -5 4511.82 281.099   6
  -5   4   5 4482.05 294.267   5
  -5   4  -5 4258.26 253.586   2
   4   1  -5 4308.47 243.542   2
   5  -4  -5 3981.93 223.230   6
  -1   5   5 4113.44 201.783   2
  -1   5  -5 4105.04 240.592   2
   4   1  -6 80657.4 1577.14   2
   4   1   6 85083.3 1678.41   4
  -4  -1   6 79606.5 1602.24   6
   5  -4   6 79417.4 1685.00   4
   1  -5   6 82309.2 1583.06   3
   1  -5   6 78042.9 1698.96   6
  -5   4  -6 76434.8 1550.49   3
   5  -4  -6 79411.8 1385.90   4
   1  -5  -6 76551.4 1651.90   6
   1  -5  -6 77603.6 1455.67   2
   1  -5   6 75442.0 1546.83   4
  -4  -1  -6 78486.6 1446.21   3
  -1   5   6 82955.4 1499.02   2
  -4  -1   6 78828.0 1340.49   4
   5  -4  -6 77909.2 1501.86   2
  -5   4   6 84107.2 1747.94   5
   4   1   6 85461.0 1379.17   5
  -5   4   6 83381.0 1540.73   6
  -4  -1  -6 76785.0 1552.33   2
   5  -4  -6 75181.3 1543.96   6
  -1   5   6 80975.5 1604.29   5
  -5   4   6 75523.3 1502.18   2
   1  -5  -6 74850.5 1547.18   4
  -4  -1  -6 79472.2 1682.53   4
   5  -4  -7 5297.47 291.914   2
  -4  -1   7 5025.38 206.390   4
   1  -5  -7 4996.12 300.630   4
   5  -4  -7 4748.92 229.959   4
  -5   4   7 4644.12 277.587   2
  -5   4   7 5484.94 311.429   6
  -1   5   7 5306.95 314.962   5
   1  -5   7 4912.84 294.631   4
  -4  -1  -7 5236.62 255.370   3
   1  -5  -7 5001.14 259.781   2
  -1   5   7 5105.34 280.843   2
  -4  -1   7 5232.12 323.320   6
  -5   4  -7 4867.33 287.222   3
   4   1   7 5841.78 252.978   5
   5  -4  -7 4624.17 294.268   6
  -5   4  -8 71074.4 1799.17   6
   5  -4  -8 68871.4 1620.78   6
   4   1   8 79259.9 1458.81   5
  -4  -1  -8 73049.5 1451.25   3
   5  -4  -8 71484.7 1421.01   4
   1  -5  -8 71746.1 1710.99   6
  -5   4   8 80642.1 1622.24   6
  -5   4   8 74045.5 1458.58   3
   4   1   8 74724.4 1666.92   2
  -4  -1   8 76338.0 1647.90   6
   1  -5  -8 70775.2 1485.41   2
  -4  -1   8 75351.6 1621.83   2
  -4  -1  -8 70921.6 1787.52   6
  -1   5   8 79174.7 1638.88   5
  -4  -1   8 73578.2 1561.77   3
  -4  -1   8 77274.1 1351.18   4
   5  -4   8 76353.4 1693.97   2
  -4  -1  -8 69863.9 1681.96   4
   1  -5   8 75361.0 1617.31   3
   1  -5   8 77560.8 1610.11   4
   1  -5  -8 74565.8 1599.81   4
   1  -5   8 79064.7 1661.19   2
  -4  -1  -9 4252.65 377.411   6
   1  -5  -9 3842.18 344.816   6
  -4  -1  -9 4125.23 326.072   4
   5  -4  -9 3909.39 239.539   4
   4   1   9 4089.81 323.232   2
  -4  -1   9 4150.72 292.239   3
   1  -5   9 4119.52 297.496   4
  -4  -1   9 4212.76 215.191   4
   1  -5   9 4511.05 333.888   2
   1  -5   9 4231.16 307.875   3
  -5   4  -9 2994.00 317.831   6
  -5   4   9 4443.27 263.687   3
  -1   5   9 4340.35 297.672   2
  -4  -1  -9 3911.99 244.873   3
  -5   4   9 4205.19 296.453   2
   4   1   9 3920.70 247.789   5
   5  -4   9 4331.92 339.002   2
  -4  -1   9 3991.20 306.466   2
   1  -5 -10 74580.7 1855.30   6
   1  -5  10 66179.6 1631.13   2
   4   1  10 68539.7 1687.74   2
   1  -5 -10 73598.4 1665.25   4
  -4  -1 -10 71085.0 1729.08   4
  -5   4  10 66376.4 1572.61   2
   5  -4 -10 72529.0 1448.34   4
  -4  -1  10 67123.0 1617.27   2
  -1   5  10 69809.5 1595.46   2
  -4  -1 -10 72696.3 1863.89   6
   5  -4 -10 71435.6 1695.79   6
  -5   4 -10 73858.6 1902.42   6
   4   1  10 68701.2 1442.01   5
  -4  -1  10 67113.8 1315.03   4
  -4  -1  10 65621.0 1550.97   3
   5  -4 -11 6017.81 340.411   4
  -5   4 -11 6382.65 513.954   6
  -4  -1 -11 6070.19 451.486   4
  -4  -1  11 6141.93 382.950   3
  -1   5  11 5622.64 393.287   2
  -4  -1 -11 6579.94 520.729   6
  -4  -1  11 4918.80 264.500   4
  -5   4  11 5779.25 343.027   3
  -5   4  11 5954.00 403.189   2
   1  -5  11 5625.55 417.065   2
   1  -5 -11 5868.35 479.214   6
   5  -4 -11 6529.95 467.004   6
  -4  -1  11 5725.92 413.098   2
   5  -4  11 5691.89 433.437   2
   1  -5 -11 6644.90 434.876   4
   4   1  11 5824.67 425.024   2
   1  -5 -12 86746.7 1990.12   4
  -4  -1  12 83849.4 1991.20   2
  -5   4 -12 83525.1 2263.03   6
  -4  -1 -12 85065.4 2093.89   4
  -1   5  12 80132.4 1932.23   2
   5  -4  12 82602.4 2076.20   2
  -4  -1  12 80673.2 1881.52   3
   1  -5 -12 82167.6 2194.25   6
  -5   4  12 86444.6 1960.04   2
   1  -5  12 80884.6 2016.77   2
   4   1  12 83329.5 2070.74   2
  -5   4  12 86230.4 1782.83   3
  -4  -1 -12 80837.0 2237.98   6
   5  -4 -12 83173.8 2108.96   6
   5  -4 -12 84749.8 1760.29   4
   1  -5 -13 5280.53 496.524   6
  -4  -1 -13 5052.66 440.286   4
  -4  -1 -13 5291.78 523.222   6
  -5   4 -13 5502.10 521.116   6
  -5   4  13 5862.59 378.341   3
   4   1  13 5870.66 490.982   2
  -4  -1  13 5936.05 468.406   2
   1  -5  13 5602.87 459.058   2
   5  -4 -13 5465.15 477.151   6
   5  -4  13 4861.58 441.479   2
  -5   4  13 6066.93 453.090   2
  -1   5  13 5407.16 426.563   2
   1  -5 -13 5522.91 419.644   4
  -4  -1  13 5840.76 422.407   3
  -4  -1  14 43908.9 1320.71   3
   1  -5  14 41854.0 1424.77   2
  -5   4 -14 39292.1 1549.66   6
  -4  -1 -14 39559.5 1394.27   4
   1  -5 -14 41360.0 1339.34   4
  -4  -1  14 43735.7 1417.51   2
  -4  -1 -14 39869.7 1587.33   6
   5  -4  14 42941.9 1487.34   2
   1  -5 -14 38174.3 1508.78   6
  -5   4  14 42903.4 1366.61   2
  -1   5  14 43482.6 1394.06   2
   5  -4 -14 41444.3 1477.54   6
  -5   4 -15 2022.71 350.785   6
   1  -5  15 2882.67 362.285   2
   1  -5 -15 2699.95 393.626   6
  -4  -1  15 2146.39 309.524   2
  -1   5  15 2348.75 318.084   2
   5  -4  15 2618.39 357.094   2
   5  -4 -15 2834.22 373.789   6
  -5   4  15 2259.40 308.709   2
  -4  -1 -15 2609.33 405.204   6
  -5   4 -16 24407.2 1289.36   6
  -4  -1  16 22878.5 1077.82   2
  -4  -1 -16 26809.0 1360.71   6
  -1   5  16 21346.1 1025.06   2
   1  -5 -16 24350.0 1249.19   6
   5  -4  16 23485.9 1122.96   2
   1  -5  16 22336.5 1082.44   2
  -5   4  16 21853.8 1026.99   2
   5  -4 -16 24280.3 1174.33   6
  -1   5  17 3650.78 429.769   2
  -5   4  17 3461.16 409.078   2
   1  -5 -17 3504.44 491.640   6
   3   2   0 47.3697 25.5246   1
  -3  -2   0 53.4269 28.2440   1
  -5   3   0 38.2625 29.1439   5
  -2   5   0 34.8443 11.2840   2
   5  -3   0 14.9940 15.8249   6
  -2   5   0 42.7503 17.7971   3
  -2   5   0 22.1775 23.6710   1
  -2   5   0 62.0402 30.0406   5
   5  -3   0 29.9967 21.2638   4
   2  -5   0 10.1582 7.58475   2
   5  -3   0 10.7375 18.9554   5
   5  -3   1 546.203 60.4025   5
  -2   5   1 485.924 71.2218   5
   2  -5   1 531.079 50.3558   2
  -2   5   1 607.073 81.8380   1
   3   2   1 508.120 68.5978   1
  -5   3  -1 497.588 61.1585   6
  -5   3   1 542.342 75.8351   5
  -2   5  -1 518.741 60.0028   3
  -2   5  -1 504.175 50.1583   2
   5  -3   1 557.563 73.0968   4
  -5   3  -1 491.925 54.3591   5
   5  -3   1 582.276 67.9340   6
   5  -3   2 354.082 61.4256   6
   5  -3   2 356.150 65.7936   4
  -2   5   2 270.057 61.6761   5
   5  -3   2 338.988 41.0016   5
  -2   5  -2 370.750 53.4673   2
  -5   3  -2 409.447 66.3664   6
   2  -5   2 331.456 49.3523   2
  -5   3   2 338.309 51.7628   2
   3   2   2 311.803 56.4916   4
   3   2  -2 395.083 57.1491   2
  -2   5  -2 392.434 57.4572   3
  -3  -2  -2 305.668 35.0764   5
  -5   3  -2 376.841 40.0264   5
  -5   3   2 298.207 60.7672   5
   2  -5  -2 408.621 71.0821   5
  -5   3   3 3220.11 170.671   2
   2  -5  -3 3464.95 124.971   2
   3   2   3 3140.15 114.655   5
   5  -3   3 3179.15 205.747   4
  -5   3   3 3294.47 130.126   6
  -3  -2  -3 3286.25 127.034   5
   3   2  -3 3820.91 194.462   2
   3   2   3 2930.98 184.664   4
  -2   5   3 3152.48 193.443   5
  -2   5  -3 3496.50 178.219   2
   5  -3  -3 3400.20 169.088   2
  -5   3  -3 3356.66 195.466   2
   5  -3   3 3007.55 118.527   5
   2  -5   3 3170.80 175.977   2
  -2   5  -3 3634.08 190.254   3
   5  -3   3 3176.40 210.829   6
   5  -3  -3 3444.49 140.613   6
  -2   5   3 3435.31 129.515   2
   2  -5  -3 3473.79 208.277   5
  -2   5  -4 730.550 91.4315   3
  -5   3   4 733.201 85.5302   2
   2  -5  -4 724.322 104.413   5
   5  -3   4 716.561 107.041   4
   2  -5  -4 693.460 95.6902   6
   5  -3  -4 656.398 49.9868   4
  -3  -2   4 620.642 85.2547   6
  -5   3  -4 731.474 97.2931   2
  -2   5   4 728.324 97.3916   5
   3   2   4 812.561 110.477   6
   5  -3  -4 724.773 81.9530   6
   2  -5   4 683.359 105.753   6
   3   2   4 751.444 64.3255   5
   5  -3  -4 733.144 84.9727   2
  -2   5   4 762.695 73.9290   2
  -3  -2  -4 715.330 87.2129   2
   3   2  -4 799.897 97.3584   2
   5  -3   4 708.260 111.131   6
   2  -5  -4 699.979 67.6770   2
  -5   3   4 801.408 81.1756   6
   3   2   4 799.783 103.302   4
  -2   5  -4 745.043 94.8555   2
  -3  -2   5 565.546 94.2474   6
  -3  -2  -5 653.016 87.3479   2
   5  -3  -5 638.807 58.9703   4
  -5   3   5 728.864 88.6590   6
  -2   5   5 689.184 56.3894   3
   3   2   5 720.122 105.876   4
  -2   5  -5 692.426 98.2618   2
   3   2   5 625.119 69.0106   5
   5  -3   5 563.577 108.174   6
  -5   3   5 652.880 88.8084   2
   2  -5   5 738.565 120.970   6
   3   2   5 565.404 99.7561   6
   2  -5  -5 697.643 92.4886   4
  -5   3  -5 612.422 97.3695   2
  -2   5   5 646.317 100.223   5
   5  -3  -5 670.274 91.4104   2
  -3  -2   5 647.385 67.4880   4
  -2   5  -5 698.394 98.7964   3
  -2   5   5 679.196 81.6855   2
   5  -3   5 725.789 113.219   4
   2  -5   5 546.454 89.9196   4
   3   2  -5 678.736 96.4390   2
  -5   3  -5 592.879 102.869   4
  -3  -2  -5 577.917 98.7900   4
   2  -5  -5 759.762 111.578   6
   2  -5  -5 644.984 77.3880   2
   5  -3  -5 704.402 89.3014   6
   5  -3  -6 216.645 41.8997   4
  -5   3  -6 139.516 52.6084   2
   3   2   6 281.355 74.1474   2
  -3  -2  -6 298.000 68.0201   2
  -3  -2  -6 297.935 51.3719   3
  -5   3  -6 324.546 84.6323   4
  -2   5   6 200.033 55.4757   2
  -2   5   6 186.296 68.3923   5
   2  -5   6 183.918 58.7102   3
   5  -3  -6 283.375 65.6050   6
   2  -5  -6 329.850 62.5209   2
   2  -5  -6 281.597 80.0527   6
  -3  -2   6 239.992 66.6613   6
   2  -5   6 364.881 80.5947   4
  -2   5   6 243.952 42.7744   3
  -5   3   6 272.606 66.6488   2
  -5   3  -6 200.897 56.8478   3
  -3  -2  -6 336.171 83.3829   4
   3   2  -6 207.454 61.5773   2
  -2   5  -6 269.900 69.8354   3
  -3  -2   6 222.622 46.0593   4
  -5   3   6 224.998 58.4053   6
   5  -3   6 247.713 71.7853   4
   3   2   6 259.564 83.1476   6
   2  -5   6 305.504 84.2199   6
   3   2   6 239.458 51.0450   5
   2  -5  -6 252.016 62.1349   4
   3   2   6 346.390 82.3070   4
   5  -3  -6 260.327 66.2916   2
  -3  -2   6 349.906 82.7526   3
   5  -3  -7 2099.83 141.369   4
  -2   5   7 2522.38 193.298   2
   2  -5   7 2475.94 212.336   4
  -3  -2   7 2609.77 166.125   4
   2  -5  -7 2476.84 177.921   2
  -2   5   7 2765.16 237.788   5
  -5   3   7 2755.26 212.933   6
   5  -3  -7 2359.46 205.136   6
  -3  -2  -7 2246.55 240.051   6
  -3  -2  -7 2454.85 158.250   3
  -2   5   7 2480.41 144.295   3
  -3  -2  -7 2458.00 194.854   2
  -3  -2   7 2502.97 225.470   6
   2  -5  -7 2218.74 191.930   4
   5  -3  -7 2459.15 194.874   2
   3   2   7 2625.50 175.348   5
  -5   3  -7 2508.38 196.742   3
  -2   5   8 182.751 47.2248   3
  -3  -2   8 212.108 69.8021   3
   2  -5   8 212.060 81.2440   2
  -3  -2  -8 139.322 45.3046   3
  -3  -2   8 184.814 50.2953   4
  -5   3   8 191.808 69.4997   2
  -3  -2   8 253.146 85.7426   2
   2  -5  -8 162.764 78.1824   6
   2  -5  -8 194.870 61.4987   2
  -2   5  -8 172.877 84.1801   6
  -5   3   8 320.967 89.4198   6
  -3  -2  -8 176.155 83.1270   6
   5  -3   8 403.817 105.602   2
  -5   3  -8 320.652 116.937   6
   2  -5   8 227.686 73.1366   4
   5  -3  -8 177.917 72.3568   6
   2  -5  -8 295.512 83.0916   4
  -2   5   8 207.686 73.4998   5
   3   2   8 117.020 45.6657   5
   5  -3  -8 199.734 50.0944   4
   3   2   9 1698.93 166.216   5
  -5   3   9 1719.89 192.364   2
  -2   5  -9 1508.04 224.609   6
   3   2   9 1492.76 196.810   2
  -2   5   9 1663.59 185.127   2
  -3  -2  -9 1394.53 218.365   6
   2  -5   9 1703.60 204.507   2
  -3  -2  -9 1476.82 201.967   4
  -5   3  -9 1497.95 202.346   4
   5  -3  -9 1366.40 135.581   4
  -3  -2   9 1698.95 190.502   3
  -3  -2   9 1525.37 141.045   4
  -5   3  -9 1362.73 215.490   6
   5  -3   9 1818.91 217.166   2
  -3  -2   9 1774.19 199.274   2
   2  -5  -9 1491.78 212.487   6
   3   2  10 404.017 113.700   2
   2  -5  10 456.101 122.416   2
   3   2  10 186.999 60.9272   5
   5  -3 -10 364.257 78.0006   4
   2  -5 -10 429.721 130.685   6
  -5   3  10 376.949 87.9117   3
  -3  -2  10 318.981 72.8997   4
  -3  -2 -10 388.298 112.070   4
  -5   3 -10 273.797 109.751   6
  -3  -2  10 447.879 106.600   3
   5  -3 -10 417.049 114.523   6
  -3  -2 -10 293.131 112.137   6
   5  -3  10 361.068 114.368   2
  -2   5  10 353.816 95.4895   2
  -3  -2  10 333.463 96.7678   2
  -5   3  10 352.994 98.6965   2
  -5   3 -11 2846.69 344.484   6
  -2   5  11 3628.17 300.957   2
  -5   3  11 3231.85 258.084   3
  -3  -2 -11 3600.50 330.055   4
   2  -5 -11 3288.88 288.839   4
  -3  -2 -11 3360.23 365.739   6
   2  -5 -11 3413.05 352.368   6
  -3  -2  11 3282.98 227.624   4
   5  -3  11 4573.55 391.198   2
  -3  -2  11 3215.97 309.533   2
  -5   3  11 3590.23 307.280   2
   2  -5  11 3001.71 302.878   2
   5  -3 -11 3356.76 330.019   6
   3   2  11 3379.43 322.287   2
  -3  -2  11 3161.35 280.440   3
   2  -5 -12 543.137 131.423   4
  -5   3 -12 331.936 133.654   6
  -5   3  12 500.356 111.141   3
  -2   5  12 311.161 107.292   2
   2  -5  12 311.049 111.817   2
   3   2  12 285.426 107.236   2
  -3  -2 -12 348.065 141.736   6
  -5   3  12 331.800 108.919   2
   2  -5 -12 347.875 135.820   6
  -3  -2 -12 314.175 115.181   4
  -3  -2  12 488.587 122.900   3
  -3  -2  12 296.781 110.939   2
   5  -3  12 102.238 93.8868   2
   5  -3 -12 117.383 97.4043   6
   2  -5 -13 1445.71 214.041   4
  -3  -2 -13 1414.75 231.751   4
   5  -3 -13 1286.50 233.118   6
   3   2  13 1579.97 248.505   2
   2  -5 -13 1209.31 233.089   6
  -3  -2  13 1293.02 203.033   3
  -5   3  13 1326.44 219.353   2
   5  -3  13 1489.73 249.325   2
   2  -5  13 1564.11 244.689   2
  -5   3 -13 1096.84 235.088   6
  -3  -2 -13 1710.72 302.805   6
  -5   3  13 1555.15 196.530   3
  -3  -2  13 1713.39 256.865   2
  -2   5  13 1274.13 210.216   2
   3   2  14 305.878 142.628   2
  -5   3 -14 501.665 187.043   6
  -5   3  14 702.925 165.625   2
   2  -5 -14 477.698 171.891   6
  -3  -2  14 589.694 158.025   2
  -5   3  14 683.746 142.953   3
  -3  -2 -14 481.047 171.077   6
   5  -3 -14 609.756 173.793   6
  -2   5  14 437.409 132.546   2
  -3  -2 -14 473.909 151.396   4
   5  -3  14 563.231 168.974   2
   2  -5  14 442.891 160.051   2
  -3  -2 -15 791.890 198.911   4
   5  -3  15 857.281 212.244   2
   2  -5 -15 695.323 207.880   6
  -5   3  15 674.344 181.271   2
  -2   5  15 720.193 190.264   2
  -3  -2  15 700.252 179.736   2
   5  -3 -15 747.675 198.655   6
  -5   3 -15 892.224 240.578   6
   2  -5  15 1019.66 214.071   2
  -3  -2 -15 1110.13 262.286   6
   2  -5  16 35.5026 79.5366   2
   2  -5 -16 40.6610 115.382   6
  -3  -2  16 72.4032 96.2824   2
  -2   5  16 233.089 124.086   2
  -5   3 -16-147.077 124.178   6
  -3  -2 -16-84.0746 125.496   6
   5  -3  16 145.047 121.129   2
   5  -3 -16 2.67052 102.056   6
  -5   3  16 233.062 117.848   2
  -2   5  17 508.095 178.951   2
  -5   3  17 583.765 186.141   2
   2  -5 -17 572.036 208.842   6
   2   3   0 25.2726 23.1145   1
  -5   2   0 44.4746 24.8278   5
  -5   2   0 25.7062 14.1943   6
  -3   5   0 55.8128 31.8929   5
  -3   5   0 38.5916 14.3835   2
   5  -2   0 25.6872 19.2974   4
   5  -2   0 22.3886 14.0728   6
  -5   2   0 17.1779 18.1619   4
  -3   5   0 109.365 37.7261   1
   5  -2   1 606.926 65.1353   6
   2   3  -1 568.981 60.6615   2
   5  -2   1 584.101 74.2504   4
  -5   2  -1 476.116 47.8517   5
  -3   5   1 572.174 76.3857   5
   5  -2  -1 545.730 53.3031   4
  -2  -3   1 488.004 55.1838   2
   3  -5   1 468.891 48.0662   2
   2   3   1 531.737 77.5368   1
  -3   5   1 564.279 71.7068   1
  -5   2  -1 579.125 64.9544   6
  -3   5  -1 502.714 51.1813   2
  -5   2  -2 260.069 58.2992   6
  -3   5  -2 370.297 59.9391   3
   3  -5   2 312.998 48.8567   2
  -3   5  -2 387.585 52.2877   2
   2   3  -2 325.780 52.8270   2
  -3   5   2 380.598 67.4947   5
   5  -2   2 336.696 62.3012   6
   5  -2   2 341.565 64.2079   4
  -3   5   2 329.470 29.6663   2
  -2  -3  -2 351.511 43.5397   5
   2   3   2 293.627 41.0151   5
   3  -5  -2 395.481 33.6891   2
   5  -2  -3 3581.55 185.993   2
   3  -5  -3 3284.59 206.605   5
   3  -5   3 3123.33 206.336   6
   2   3   3 3414.90 145.205   5
  -3   5  -3 3350.17 182.170   2
  -5   2   3 3086.52 128.376   6
  -2  -3  -3 3482.22 152.985   5
  -3   5   3 3084.50 127.797   2
  -2  -3  -3 3565.94 171.660   2
  -3   5   3 3377.65 202.444   5
   5  -2   3 3386.94 211.711   6
   3  -5  -3 3453.08 132.665   2
  -5   2  -3 3701.74 206.874   2
  -3   5  -3 3315.11 183.160   3
   5  -2  -3 3240.50 136.099   6
  -5   2   3 3419.24 183.487   2
   3  -5   3 3220.72 179.891   2
   2   3  -3 3629.08 188.426   2
   5  -2   3 3184.44 210.073   4
  -3   5   4 721.530 100.764   5
  -2  -3   4 552.593 86.9266   6
  -5   2   4 740.403 76.9314   6
   2   3   4 765.777 76.7647   5
   5  -2   4 835.486 112.130   4
  -2  -3  -4 841.073 86.4396   2
   5  -2  -4 780.791 79.9252   6
   3  -5  -4 691.685 68.4627   2
  -3   5  -4 760.528 95.8382   2
   3  -5   4 641.509 105.716   6
  -3   5   4 695.175 71.7087   2
  -5   2   4 713.088 87.2279   2
   3  -5  -4 745.511 109.148   5
  -2  -3  -4 765.870 79.4020   5
  -3   5  -4 681.883 93.4859   3
   5  -2   4 813.928 115.162   6
   3  -5  -4 797.623 100.213   6
   2   3  -4 716.928 92.9540   2
  -2  -3  -4 814.726 106.028   4
  -5   2  -4 650.067 93.4231   2
   5  -2  -4 789.753 93.7848   2
  -2  -3  -5 638.804 100.891   4
   5  -2  -5 536.357 48.0870   4
   3  -5  -5 730.019 109.145   6
  -3   5   5 739.106 83.7459   2
   2   3   5 613.631 103.073   6
  -2  -3  -5 627.356 60.5310   3
   3  -5   5 616.336 98.5140   4
   5  -2   5 557.019 117.428   6
   2   3  -5 780.946 104.763   2
  -3   5   5 678.666 109.404   5
   2   3   5 636.959 76.6304   5
  -5   2   5 674.638 92.9997   2
   5  -2  -5 572.307 83.8436   2
  -2  -3   5 630.414 101.264   6
  -2  -3   5 643.959 92.0924   3
   2   3   5 667.188 98.1600   4
   5  -2   5 712.832 110.496   4
   5  -2  -5 722.130 94.2502   6
   3  -5  -5 636.721 76.0694   2
  -2  -3  -5 636.738 86.4559   2
  -3   5  -5 650.284 94.4718   2
   3  -5   5 682.833 115.765   6
  -3   5  -5 702.157 98.2318   3
  -5   2  -5 640.016 99.3534   2
  -5   2  -5 558.150 101.274   4
   3  -5  -5 590.249 82.8782   4
  -5   2   5 641.712 88.5220   6
  -5   2  -6 248.419 66.1902   2
   2   3   6 306.542 74.2471   4
   2   3   6 254.637 75.3171   6
  -2  -3  -6 303.315 48.6221   3
  -5   2  -6 224.897 61.1551   3
   3  -5   6 160.168 56.3111   4
  -2  -3   6 202.994 46.9874   4
   5  -2   6 258.238 77.1425   4
  -5   2   6 192.578 58.9813   2
  -3   5   6 227.981 53.7503   2
   3  -5  -6 235.826 54.7656   2
   5  -2  -6 204.800 58.9053   6
   3  -5  -6 170.561 61.9576   6
  -3   5  -6 302.451 69.3944   3
   2   3   6 266.707 58.9942   5
   5  -2  -6 264.190 64.3853   2
   5  -2  -6 237.517 40.1316   4
   3  -5  -6 249.565 58.2239   4
   2   3   6 295.678 70.5455   2
  -5   2  -6 110.910 57.6051   4
  -2  -3  -6 457.440 101.321   4
  -2  -3  -6 303.373 66.3621   2
  -3   5   6 283.777 81.7474   5
  -2  -3   6 195.905 66.6838   6
  -5   2   6 222.798 59.8455   6
  -2  -3   6 266.404 65.2787   3
   3  -5   6 214.134 71.3408   6
  -3   5   6 173.669 36.3055   3
  -5   2  -7 2413.18 186.989   3
   3  -5  -7 2527.21 228.361   6
   3  -5   7 2405.07 216.535   4
  -3   5   7 2696.62 200.020   2
  -2  -3   7 2774.64 244.031   6
  -2  -3  -7 2395.42 149.507   3
   3  -5  -7 2443.55 175.235   2
  -5   2   7 2657.24 204.695   6
   5  -2  -7 2220.57 136.741   4
  -2  -3  -7 2523.75 194.573   2
   5  -2  -7 2295.77 207.897   6
  -2  -3  -7 2395.56 216.994   4
   2   3   7 2601.65 186.745   5
   2   3   7 2706.53 222.020   2
  -3   5   7 2499.96 231.397   5
   2   3   7 2595.66 218.099   4
   3  -5  -7 2434.06 189.696   4
  -3   5   7 2551.28 150.137   3
  -2  -3   7 2304.02 170.161   4
  -5   2  -8 225.411 65.2959   3
  -5   2   8 167.794 62.8637   6
  -3   5   8 294.524 58.7017   3
   5  -2  -8 122.416 60.3422   6
  -2  -3   8 237.157 78.1327   2
   5  -2   8 253.656 91.2621   2
  -2  -3   8 179.074 66.9326   3
  -5   2  -8 146.652 75.9257   6
   3  -5  -8 192.902 63.7219   4
  -5   2  -8 163.807 70.7490   4
  -5   2   8 209.020 67.0645   2
   2   3   8 178.552 57.8226   5
   3  -5   8 178.200 64.2288   4
   3  -5   8 263.164 81.7360   2
  -3   5  -8 133.346 79.1823   6
  -2  -3  -8 80.3687 68.8082   6
  -2  -3   8 380.802 76.6862   4
   5  -2  -8 193.364 49.0782   4
  -2  -3   9 1720.06 187.228   3
  -3   5   9 1452.18 169.479   2
   2   3   9 1708.82 176.044   5
   2   3   9 1156.90 173.330   2
  -5   2   9 1558.40 185.448   2
  -2  -3   9 1718.02 161.970   4
   3  -5   9 1549.40 195.303   2
  -2  -3   9 1737.44 202.633   2
   3  -5  -9 1469.35 168.268   4
  -5   2  -9 1300.11 210.715   6
   5  -2   9 1743.81 214.181   2
  -3   5   9 1718.11 147.738   3
  -5   2  -9 1225.22 186.345   4
  -2  -3  -9 1506.06 224.635   6
  -3   5  -9 1395.54 218.729   6
  -2  -3  -9 1436.25 189.137   4
   3  -5  -9 1519.09 207.728   6
  -3   5  10 463.756 83.8627   3
  -5   2  10 432.617 97.4859   3
  -2  -3  10 340.757 101.450   2
  -5   2 -10 359.463 133.315   6
  -2  -3 -10 301.296 124.843   6
  -2  -3  10 349.306 94.6013   3
  -3   5  10 458.740 106.141   2
  -2  -3  10 338.598 76.2117   4
   2   3  10 312.791 100.925   2
  -5   2 -10 440.834 117.607   4
   5  -2  10 529.129 136.401   2
  -3   5 -10 297.279 128.411   6
   5  -2 -10 390.079 112.944   6
   3  -5 -10 283.995 99.7190   6
  -2  -3 -10 394.223 110.636   4
  -5   2  10 394.015 103.671   2
   2   3  10 408.572 94.0119   5
   3  -5  10 380.458 107.304   2
  -2  -3  11 3362.73 316.806   2
   5  -2 -11 3187.41 321.725   6
  -2  -3 -11 3414.79 325.035   4
   2   3  11 3521.25 327.489   2
  -2  -3  11 3056.83 280.425   3
   3  -5 -11 3324.51 342.934   6
   3  -5  11 3479.52 321.451   2
  -5   2 -11 3074.45 357.074   6
  -5   2  11 3243.06 270.216   3
  -5   2 -11 2928.88 309.708   4
  -2  -3 -11 3325.46 367.076   6
  -3   5 -11 2878.37 353.456   6
  -2  -3  11 2971.21 230.603   4
  -3   5  11 3678.63 305.602   2
   5  -2  11 2998.56 317.757   2
  -5   2  11 3454.23 305.021   2
   3  -5 -12 446.471 142.994   6
   5  -2  12 501.061 147.238   2
  -2  -3 -12 269.666 121.016   6
  -3   5 -12 291.697 132.739   6
  -2  -3  12 640.526 161.711   2
  -5   2 -12 265.425 123.716   6
  -5   2  12 343.524 101.761   3
  -5   2  12 396.100 122.009   2
  -2  -3  12 606.417 137.228   3
   3  -5  12 251.481 114.148   2
   5  -2 -12 537.404 157.804   6
   2   3  12 306.365 114.596   2
  -3   5  12 355.602 114.080   2
  -2  -3 -12 420.249 124.190   4
   3  -5 -12 355.614 105.223   4
   2   3  13 1436.72 234.826   2
  -5   2 -13 1399.04 268.148   6
   5  -2  13 1749.23 270.021   2
  -5   2  13 1744.24 217.659   3
   5  -2 -13 1297.41 242.205   6
   3  -5  13 1576.22 241.714   2
  -2  -3  13 1652.90 227.208   3
   3  -5 -13 1052.15 219.469   6
   3  -5 -13 1469.41 205.287   4
  -2  -3 -13 1396.95 228.703   4
  -5   2  13 1531.57 232.402   2
  -2  -3  13 1331.49 220.906   2
  -2  -3 -13 1190.66 248.368   6
  -3   5  13 1232.70 202.582   2
  -2  -3  14 448.599 141.292   2
  -3   5  14 488.866 140.492   2
  -2  -3 -14 527.708 154.680   4
  -5   2  14 661.678 145.175   3
   5  -2 -14 527.039 172.540   6
   3  -5 -14 528.611 175.444   6
   3  -5  14 681.087 173.626   2
   2   3  14 449.121 143.256   2
  -2  -3 -14 394.604 161.754   6
  -5   2  14 522.957 148.106   2
   5  -2  14 411.265 150.476   2
  -5   2 -14 389.767 157.353   6
  -2  -3 -15 877.265 196.666   4
   5  -2  15 753.959 220.681   2
  -2  -3 -15 863.025 235.839   6
   5  -2 -15 896.808 224.957   6
  -2  -3  15 775.836 186.263   2
  -3   5  15 782.549 180.157   2
   3  -5  15 957.926 211.299   2
  -5   2 -15 968.287 260.944   6
   3  -5 -15 1149.51 253.079   6
   2   3  15 1057.70 224.088   2
  -5   2  15 1120.08 221.468   2
  -2  -3  16 15.0570 64.8483   2
  -5   2  16-137.643 111.607   2
   3  -5  16 30.4265 93.1110   2
  -3   5  16 164.683 116.288   2
   3  -5 -16 244.560 150.903   6
  -2  -3 -16-8.81276 100.298   6
  -5   2 -16 165.651 132.922   6
   3  -5 -17 554.713 202.423   6
  -3   5  17 760.689 207.488   2
  -5   1   0 207.076 31.9971   6
   4  -5   0 30.4094 22.8148   1
  -5   1   0 264.999 46.2174   4
  -1  -4   0 82.6997 21.0092   2
   1   4   0 76.9320 32.9124   1
   5  -1   0 204.690 41.1130   4
  -4   5   0 186.111 48.1843   5
  -4   5  -1 460.005 52.8203   2
  -5   1  -1 459.141 57.4284   6
  -4   5   1 477.169 69.2533   5
  -5   1   1 324.813 39.7008   4
   1   4   1 481.393 77.7274   1
   5  -1  -1 410.779 43.0794   4
   5  -1   1 480.740 68.9687   4
  -1  -4   1 430.028 49.7069   2
   1   4  -1 478.666 55.5229   2
  -1  -4  -1 393.280 54.0940   5
  -4   5  -1 395.470 57.9726   5
   5  -1   1 456.324 57.4967   6
   1   4   2 11681.4 314.007   5
  -1  -4  -2 9327.32 297.604   5
  -4   5   2 11316.1 262.463   2
   1   4  -2 9825.71 311.486   2
   4  -5   2 11346.2 386.539   6
   5  -1   2 12447.8 397.944   4
  -4   5  -2 8983.90 304.902   2
  -1  -4   2 11388.7 320.481   2
  -5   1  -2 9714.10 342.767   6
   5  -1   2 11844.4 372.125   6
   4  -5   2 11321.3 330.310   5
  -4   5   2 11747.6 400.707   5
  -1  -4  -3 1562.63 113.028   5
   4  -5  -3 1573.31 153.641   5
  -4   5  -3 1521.06 120.921   2
   1   4  -3 1700.32 127.922   2
   5  -1   3 1683.93 146.300   6
  -1  -4  -3 1393.05 102.311   2
  -5   1   3 1641.11 95.3515   6
  -4   5   3 1863.06 156.017   5
   5  -1  -3 1857.49 134.658   2
   1   4   3 1541.71 112.123   5
  -4   5   3 1664.84 94.8360   2
   5  -1   3 1758.01 152.024   4
   4  -5  -3 1719.33 97.1617   2
   4  -5   3 1594.33 148.116   6
   5  -1  -4 31306.5 674.980   6
   1   4  -4 33247.7 743.645   2
  -5   1  -4 34484.6 782.834   2
   5  -1   4 32426.8 821.612   4
   5  -1  -4 33741.4 747.788   2
   1   4   4 30208.6 688.489   5
  -4   5   4 28225.7 624.740   2
  -1  -4  -4 32429.7 715.375   5
  -1  -4  -4 30174.7 535.488   3
  -5   1   4 30434.0 668.415   6
  -1  -4   4 29209.3 774.341   6
  -4   5   4 30161.4 799.541   5
   4  -5   4 27429.6 759.140   4
  -1  -4  -4 32778.4 670.523   2
  -5   1   4 29133.9 721.328   2
   4  -5  -4 33000.2 744.937   6
   5  -1   4 29768.0 808.126   6
   4  -5  -4 32129.7 654.826   2
   4  -5   4 28851.3 807.996   6
  -4   5  -4 32299.6 755.261   3
  -1  -4  -4 30673.9 747.973   4
  -4   5  -4 32132.3 750.943   2
   5  -1  -5 4304.74 231.940   6
   4  -5   5 4152.16 282.574   6
   4  -5   5 3941.17 251.525   4
   5  -1  -5 4465.69 241.636   2
  -5   1   5 4227.34 221.865   6
   1   4   5 4433.10 226.487   5
  -1  -4  -5 4255.44 254.584   4
  -4   5   5 4605.90 287.060   5
   5  -1   5 4485.58 279.388   4
  -5   1  -5 3773.41 263.829   4
   4  -5  -5 4393.99 209.350   2
   1   4   5 4266.82 228.540   2
  -1  -4  -5 4234.37 209.320   2
  -5   1   5 4170.91 238.901   2
  -4   5  -5 4220.08 242.055   3
  -1  -4   5 4108.99 263.273   6
  -4   5  -5 4002.27 239.129   2
   1   4  -5 4362.69 245.234   2
  -1  -4  -5 4044.57 144.699   3
   4  -5  -5 3901.82 233.096   6
   4  -5  -5 4045.10 199.688   4
   5  -1   5 4249.15 290.440   6
  -4   5   5 4241.13 206.324   2
  -5   1  -5 4325.64 253.114   2
   4  -5  -6 78821.1 1452.58   4
   1   4   6 72627.6 1510.96   2
   4  -5  -6 73479.9 1569.72   6
   5  -1  -6 82491.0 1558.53   2
  -5   1  -6 73390.0 1647.54   4
  -4   5   6 84072.8 1687.37   5
   5  -1  -6 77298.3 1552.53   6
   1   4   6 84278.3 1518.29   5
  -4   5   6 78306.2 1480.44   2
  -1  -4  -6 74357.7 1584.73   4
  -1  -4   6 78570.3 1477.61   4
  -1  -4  -6 80542.7 1714.01   6
  -1  -4   6 79342.6 1640.51   6
   5  -1   6 85940.1 1682.89   4
  -5   1   6 78488.4 1555.15   2
  -1  -4  -6 77552.4 1475.65   2
  -5   1  -6 77434.7 1586.08   2
   4  -5  -6 78037.1 1462.35   2
  -1  -4   6 80085.1 1573.52   3
  -4   5  -6 78177.5 1554.68   3
  -5   1   6 81147.8 1546.50   6
   4  -5   6 77515.3 1619.92   4
  -4   5   7 5084.69 232.576   3
  -4   5   7 5324.32 340.930   5
  -5   1   7 5443.32 303.188   6
  -1  -4   7 5222.78 271.793   4
   1   4   7 4797.34 289.531   2
   4  -5  -7 4832.62 319.248   6
  -4   5   7 5247.56 283.701   2
  -1  -4  -7 4923.38 307.768   4
   4  -5  -7 5180.40 272.819   2
   5  -1  -7 4846.51 307.963   6
  -5   1  -7 5076.10 272.716   3
   4  -5   7 4970.68 324.628   4
   4  -5  -7 5071.76 265.590   4
  -1  -4  -7 4762.01 262.525   2
   1   4   7 4722.57 274.927   5
  -5   1  -8 74570.0 1501.88   3
   4  -5  -8 71518.9 1481.05   4
  -5   1   8 76269.2 1608.78   6
   5  -1  -8 74474.3 1633.00   6
  -4   5   8 77865.2 1414.65   3
  -5   1   8 75513.3 1612.34   2
  -4   5  -8 70826.6 1802.40   6
  -1  -4   8 74308.1 1618.16   2
   4  -5   8 68408.9 1620.05   2
  -5   1  -8 69218.1 1673.71   4
  -5   1  -8 69403.3 1775.60   6
  -1  -4   8 76683.5 1522.69   4
  -1  -4   8 75377.6 1594.97   3
   5  -1   8 75070.2 1681.53   2
  -1  -4  -8 71183.5 1753.29   6
   1   4   8 77437.7 1561.49   5
   1   4   9 4325.07 292.640   5
   1   4   9 4762.79 318.977   2
  -4   5  -9 4006.51 363.670   6
  -5   1   9 4072.05 305.648   2
  -1  -4   9 4041.61 312.234   2
   4  -5  -9 3981.25 331.876   6
   4  -5   9 4116.79 324.128   2
  -5   1  -9 3946.51 334.167   4
   5  -1   9 3725.80 233.329   5
  -1  -4   9 3875.51 292.623   3
  -1  -4   9 4017.72 270.210   4
  -1  -4  -9 4107.16 326.770   4
   4  -5  -9 3805.80 262.060   4
  -4   5   9 4236.18 241.956   3
  -5   1  -9 3771.54 357.038   6
  -4   5   9 4180.22 293.982   2
  -5   1   9 4184.47 284.349   3
  -1  -4  -9 4216.03 368.625   6
   5  -1   9 4268.31 328.884   2
   5  -1 -10 74908.3 1752.54   6
   5  -1  10 68832.1 1708.93   2
  -1  -4  10 61871.3 1609.09   2
  -5   1 -10 71622.6 1763.54   4
   4  -5 -10 71676.5 1760.83   6
  -1  -4 -10 75456.9 1729.01   4
   4  -5 -10 77444.3 1565.06   4
  -4   5  10 68481.0 1581.44   2
  -1  -4  10 66154.6 1579.06   3
   1   4  10 64379.5 1515.30   5
   5  -1  10 65755.1 1421.01   5
  -4   5  10 69441.4 1413.00   3
  -5   1  10 69144.4 1609.62   2
  -5   1  10 68260.7 1544.03   3
   4  -5  10 66979.5 1670.40   2
  -4   5 -10 72137.6 1877.66   6
  -5   1 -10 71050.8 1867.66   6
  -1  -4 -10 70552.8 1854.89   6
   1   4  10 68029.0 1635.93   2
  -1  -4  10 65323.1 1480.40   4
   5  -1  11 5517.91 428.191   2
  -5   1  11 5767.04 370.429   3
  -5   1  11 6058.40 418.341   2
  -1  -4 -11 6036.57 487.401   6
   4  -5  11 5673.45 423.042   2
  -4   5  11 6336.34 411.109   2
  -1  -4  11 5994.06 419.302   2
   5  -1 -11 6346.12 459.718   6
  -5   1 -11 5921.92 496.195   6
   4  -5 -11 5920.75 449.540   6
  -1  -4  11 5756.42 390.873   3
   1   4  11 7834.84 481.012   2
  -4   5 -11 6271.69 504.012   6
  -1  -4 -11 6137.42 433.821   4
  -5   1 -11 5874.24 447.475   4
  -5   1  12 84773.1 1887.96   3
  -4   5 -12 80846.6 2220.56   6
  -1  -4 -12 87329.3 2064.54   4
  -4   5  12 88790.8 1775.78   3
   4  -5 -12 86163.8 2113.19   6
  -1  -4  12 80727.2 1941.76   3
  -5   1  12 84757.8 2019.83   2
  -5   1 -12 84296.3 2289.80   6
  -1  -4  12 83690.3 2020.66   2
  -1  -4 -12 83495.8 2228.31   6
   1   4  12 79922.9 2000.81   2
  -5   1 -12 82561.0 2073.26   4
   5  -1 -12 86758.3 2141.86   6
  -4   5  12 84216.3 1950.64   2
   4  -5  12 82318.9 2055.70   2
   5  -1  12 87416.0 2103.40   2
   5  -1 -13 5087.81 466.736   6
  -4   5  13 5732.80 429.659   2
   5  -1  13 6163.01 490.644   2
  -5   1 -13 5171.36 512.798   6
  -5   1  13 5802.83 448.048   2
  -4   5 -13 4901.68 494.187   6
   1   4  13 5831.24 459.805   2
  -5   1  13 5806.95 404.749   3
  -1  -4 -13 5171.26 497.502   6
   4  -5 -13 5113.61 472.915   6
  -1  -4  13 5494.78 448.943   2
  -1  -4 -13 5172.22 432.621   4
   4  -5  13 4235.92 421.348   2
   5  -1  14 42067.2 1464.17   2
   4  -5  14 38002.7 1377.45   2
  -1  -4 -14 42476.0 1391.72   4
  -5   1  14 44263.8 1283.49   3
  -1  -4 -14 38320.3 1530.34   6
   1   4  14 44301.2 1431.72   2
  -5   1  14 42960.2 1408.66   2
   4  -5 -14 39639.6 1475.54   6
  -4   5  14 43344.6 1368.02   2
  -5   1 -14 38826.6 1569.63   6
  -1  -4  14 44488.1 1428.28   2
   1   4  15 2678.79 343.281   2
  -5   1  15 2513.37 328.672   2
  -4   5  15 2238.18 296.845   2
   4  -5 -15 2620.30 378.106   6
  -5   1 -15 2444.68 392.737   6
  -1  -4 -15 2849.66 402.717   6
   4  -5  15 2767.76 363.324   2
  -1  -4  15 2643.02 343.295   2
  -5   1 -16 26361.5 1335.95   6
  -1  -4 -16 25462.6 1299.18   6
   4  -5 -16 23976.4 1188.96   6
  -5   1  16 22994.6 1074.94   2
  -1  -4  16 22536.9 1075.96   2
  -4   5  16 20053.2 965.481   2
  -4   5  17 3135.59 395.544   2
   4  -5 -17 3549.35 475.337   6
  -5   5   0-23.0729 31.7849   5
  -5   0   0 6.91704 14.3608   1
  -5   0   0-15.7736 23.2298   4
   0   5   0-39.1699 37.2001   1
   0  -5   0 7.88076 12.3792   3
   5  -5   0 11.0383 16.0390   1
   5   0   0 0.52437 21.7371   4
   0  -5   0 1.45523 11.7118   2
  -5   5   1-29.2046 31.2327   5
   5   0   1-10.8943 20.6322   4
   0   5   1-8.21411 32.6745   1
   5  -5   1-0.02062 18.5402   5
   0   5   1 11.6773 19.1049   5
  -5   0  -1 69.2883 29.9444   6
   0  -5  -1 11.0180 11.1277   3
   0  -5   1-3.40126 19.0944   3
   0   5  -1 16.6493 15.4598   2
   5   0  -1 35.4384 19.8198   4
   0  -5  -1 48.0695 30.5369   5
  -5   0   1 0.01313 13.1589   4
   0  -5   1 42.0764 20.9102   2
  -5   5  -1 0.02054 16.9726   5
  -5   0  -2-25.5426 24.2569   6
   5   0   2 44.9535 37.3521   4
   0   5  -2 66.6707 26.8761   2
  -5   5   2-17.7126 28.7828   5
   5  -5   2-18.6985 24.3861   5
   0  -5   2-0.01874 13.1623   2
  -5   0   2 37.6791 14.2269   4
  -5   5   2 8.33475 15.5476   2
   5   0   2 29.9102 33.6475   6
   0  -5  -2 30.7112 23.8533   5
   0   5   2 38.8463 25.4065   5
  -5   5  -2-17.9743 22.9590   2
   5  -5   2 42.9575 32.7468   6
  -5   5   3 22.8733 32.2324   5
   5  -5   3 2.30293 20.3164   5
  -5   0   3 55.9579 24.4330   6
  -5   5  -3 17.9769 20.5476   2
   0   5  -3 0.02505 16.7844   2
   5   0   3 24.4426 34.7161   6
  -5   5   3-26.3740 22.0715   2
   5   0   3-60.8112 42.7990   4
   0  -5  -3 41.0944 32.2251   5
   0   5   3 37.4237 29.7911   5
   5  -5   3-34.2486 39.8997   4
   5   0  -3 40.8591 34.2754   2
   5  -5   3-2.42089 30.5059   6
   0  -5   3-15.6378 25.0523   2
   0  -5  -3 21.5122 15.3467   2
   5  -5  -3 43.3276 27.9706   6
   0  -5  -4 46.9453 24.0322   2
   5  -5  -4-36.7832 22.2486   2
   0  -5   4-1.68781 23.8395   6
   5  -5  -4-9.19318 24.0911   6
  -5   5   4 16.2037 23.7637   2
  -5   5  -4-19.1142 26.5430   2
  -5   0  -4-23.8669 38.0397   2
   5  -5   4-61.6167 49.7787   6
   0   5   4 11.1705 26.2752   5
   5   0   4 6.46998 33.5339   6
   0  -5  -4 31.3966 31.2305   5
  -5   5   4 6.12494 26.7273   5
   5   0  -4-4.70805 21.8436   2
   5  -5   4-85.5700 53.5554   4
   0  -5  -4-10.8488 29.0124   4
  -5   0   4 46.2109 27.5516   6
   5   0   4-16.5633 28.7964   4
   0   5  -4 31.9910 26.2505   2
  -5   0  -5 10.3689 34.8283   4
  -5   5   5 29.9959 26.6760   2
   0   5  -5 30.9384 26.8169   2
   5  -5   5-71.6735 55.0468   6
   5  -5  -5 22.7508 30.6819   6
   0  -5  -5-5.52388 18.9368   2
   5   0   5 42.9277 33.9705   4
   5  -5   5 9.37572 35.6197   4
  -5   5   5-44.2021 47.9994   5
   5  -5  -5 67.8790 29.2996   4
  -5   5  -5 25.0006 26.5778   3
  -5   0   5 95.6780 39.4907   6
   5   0   5 33.5639 35.2752   6
   0  -5  -5 45.9953 35.3012   5
  -5   0  -5 66.0747 36.2286   2
   0   5   5 101.238 39.7072   2
   5  -5  -5-6.34926 21.2473   2
   5   0  -5 9.08050 20.7290   2
   0  -5  -5-25.8668 36.5884   4
   5   0   5 36.0683 13.5043   5
   0   5   5 34.0433 32.1480   5
   0  -5   5 34.8501 44.1475   6
   0  -5  -5-22.9902 36.8592   6
  -5   5  -5-25.7792 38.9378   2
   0  -5  -6 28.4261 24.9800   2
  -5   5   6 60.5589 34.9645   2
   0   5   6 33.5427 34.4899   2
   0   5   6 39.2471 38.1233   5
   0  -5  -6 8.99647 44.4094   6
  -5   0   6 32.7706 31.1647   6
   5  -5  -6 48.9729 28.7149   4
  -5   5   6 73.3792 51.3821   5
  -5   5  -6 22.4413 29.9612   3
  -5   0  -6 65.1916 57.3621   4
   5   0  -6 101.566 45.9458   2
   5  -5  -6 63.6339 45.9301   6
  -5   0  -6 79.3052 47.0558   2
   5   0   6-51.5005 53.0984   4
   0  -5   6 129.526 60.3434   6
   0  -5  -6 7.50410 33.1787   4
   0  -5   6 112.292 44.3164   4
   5   0   6 112.892 30.6465   5
  -5   0   6 46.5533 16.3981   4
   5  -5   6-26.3663 38.6898   4
   5  -5  -6 105.649 42.1636   2
  -5   0   7-29.3564 43.5123   6
   5   0  -7-4.47585 36.1172   6
   0  -5  -7 56.0091 45.6276   4
  -5   0  -7 23.4619 32.7967   3
   5   0   7 17.4856 21.0405   5
   0  -5  -7 24.0738 28.7181   2
   5  -5  -7-29.6580 31.1215   2
  -5   0   7 17.7383 15.5010   4
   0  -5   7 9.28203 28.3746   4
   0   5   7 130.400 56.3866   2
   0   5   7-1.89951 29.9914   5
   5  -5  -7 10.7473 37.0919   6
   5  -5  -7 0.78414 23.9597   4
  -5   5   7 13.4067 35.8187   2
   5  -5  -8-33.6610 32.7137   4
   0   5   8 37.8621 36.0701   5
  -5   5   8-4.70742 36.5120   6
  -5   0   8 36.3828 45.5381   6
  -5   0   8-54.8325 59.2755   2
   5  -5   8 60.3437 54.8556   2
  -5   0  -8 2.60516 27.3718   3
   0  -5   8 74.0547 49.7359   3
   0  -5   8 12.2175 44.0443   2
  -5   0   8 34.1279 20.1015   4
   5   0   8 1.32471 22.6789   5
   0  -5   8 99.9690 52.4773   4
  -5   5   8 57.7728 34.8002   3
  -5   5  -8 40.8448 59.0879   6
   0  -5  -8 5.37125 27.6075   2
  -5   0  -8 55.3179 63.0211   6
  -5   0  -8-12.5289 45.2162   4
   5   0  -8 60.6105 54.6529   6
   0  -5  -8 97.7107 63.7496   6
  -5   5  -9-67.6453 82.1952   6
  -5   0   9 114.034 66.2255   2
  -5   5   9 35.8388 29.0119   3
   5   0   9-13.0258 50.1276   2
   5  -5  -9 9.21303 27.2750   4
  -5   5   9-67.1236 60.2888   2
   0   5   9-28.8864 49.6522   2
  -5   0  -9-15.2449 33.8261   3
  -5   0  -9 74.1869 82.2870   6
   5  -5   9 34.0207 60.6267   2
   5   0   9 98.8598 44.7222   5
  -5   0  -9-24.3316 55.2562   4
   0  -5   9 19.8446 34.3474   4
   0  -5  -9 68.6294 58.8376   4
   0   5   9 8.95512 40.5153   5
  -5   0   9 47.3428 46.7443   3
  -5   0   9 63.6916 29.0365   4
   0  -5   9 44.9185 46.4572   3
   0  -5  -9 24.3827 69.1231   6
   0  -5   9-19.0086 49.9258   2
   0  -5 -10 40.3154 55.8279   4
   5  -5 -10 46.9380 44.5126   4
   0   5  10-27.9508 54.9310   2
   5  -5 -10-36.3887 55.7873   6
  -5   0  10 26.0563 53.7437   2
   5   0 -10 130.130 82.0489   6
   5  -5  10 30.9278 50.5264   2
  -5   0 -10 84.5058 79.3328   4
   5   0  10 54.3266 72.0746   2
  -5   0 -10 45.9076 77.0740   6
   0  -5 -10-24.4514 80.7109   6
   0  -5  10 73.7911 63.3556   3
   5   0  10 8.92318 26.2448   5
  -5   5 -10 81.7405 92.8290   6
   0  -5  10 26.0893 51.6978   2
  -5   0  10 16.6590 20.5925   4
  -5   0  10 78.1836 59.9994   3
  -5   5  10 103.581 60.4972   2
  -5   5 -11 12.8384 81.5183   6
  -5   0 -11 57.4196 60.5350   4
   5  -5 -11-25.1434 59.3726   6
   5  -5 -11 24.5352 42.1504   4
   0  -5 -11-47.4689 52.7529   4
  -5   0 -11 11.8461 78.6086   6
   0   5  11 89.0603 66.0595   2
  -5   5  11-46.7042 56.1812   2
   5   0  11 79.2962 72.1384   2
  -5   0  11-24.9778 49.9253   3
   5   0 -11-6.84365 44.9341   6
   0  -5  11-57.5147 64.0300   3
   0  -5  11-42.2239 72.5514   2
  -5   0  11 58.2250 65.2058   2
   0  -5 -11-101.244 79.0548   6
   5  -5  11-80.2746 85.5759   2
   0  -5  12 97.3440 83.3760   2
  -5   5  12-10.6606 40.8462   3
   5  -5  12 152.060 100.716   2
  -5   0 -12 13.7323 72.2799   4
  -5   0  12-11.0237 42.2516   3
  -5   5  12 53.5127 68.3810   2
  -5   0  12-32.1818 73.0141   2
   0   5  12 24.9069 61.6085   2
   5  -5 -12-3.42464 64.1834   6
  -5   0 -12 98.1385 110.887   6
   0  -5 -12 132.189 86.6923   4
  -5   5 -12-29.8864 85.2771   6
   0  -5 -12 6.03151 63.3245   6
   0  -5  13 5.86337 60.9659   2
   0  -5 -13-102.614 90.3091   6
  -5   5 -13 36.8993 95.9306   6
  -5   0 -13-73.3127 79.8470   4
   0  -5 -13 64.6637 79.8687   4
   5  -5 -13-181.810 115.812   6
  -5   0  13 65.1840 67.7927   3
  -5   0 -13 98.3185 111.588   6
  -5   5  13 37.7913 49.6950   3
  -5   0  13-64.5138 79.2026   2
   5  -5  13 21.3454 77.1793   2
  -5   5  13 83.3033 68.0115   2
   0   5  13 41.3083 77.0251   2
  -5   0  14-26.9548 60.2179   3
   5  -5  14-11.0005 65.2120   2
   0  -5  14 23.9008 63.5961   2
  -5   0 -14 4.85717 108.602   6
   0  -5 -14 236.735 129.423   6
   0  -5 -14-115.430 90.1435   4
  -5   5  14 8.51728 62.5901   2
   5  -5 -14 78.1599 105.890   6
  -5   0 -14-91.6574 99.3592   4
  -5   5 -14 47.0981 99.7558   6
  -5   0  14 16.4011 75.1559   2
   0   5  14-253.995 125.829   2
  -5   5  15 25.4766 76.1229   2
  -5   0  15 2.81143 72.2086   2
  -5   0  15 130.045 93.8611   3
   0   5  15 118.013 101.942   2
   0  -5 -15-151.273 138.885   6
   5  -5  15 61.0513 89.3203   2
   5  -5 -15-21.9849 72.0863   6
   0  -5  15 94.9427 93.0915   2
  -5   0 -15-90.0239 124.087   6
   5  -5  16 77.0195 120.128   2
   0  -5  16-71.5741 104.898   2
   0   5  16-34.5102 84.4302   2
   5  -5 -16 69.7792 112.301   6
  -5   0  16 33.6455 91.7467   2
  -5   0 -16-122.624 126.478   6
  -5   5  16 54.0340 82.8768   2
   0  -5 -16-32.0331 101.963   6
  -5   5  17 124.238 95.4982   2
   5   1   0 671.776 74.9537   4
  -6   5   0 576.653 79.0179   5
  -5  -1   0 516.112 62.7726   4
   6  -5   0 693.891 89.2985   5
  -5  -1   0 533.344 62.3251   1
  -1   6   0 532.810 80.7215   1
   6  -5   0 539.090 51.7087   1
   1  -6   0 570.592 58.8929   3
  -1   6   0 584.830 46.4200   2
  -1   6   0 703.226 63.6627   3
   1  -6   0 636.944 45.3331   2
   1  -6   1 1909.64 103.679   2
  -1   6   1 1846.59 157.313   1
  -5  -1  -1 1898.65 132.312   4
   1  -6   1 2031.56 125.235   3
  -1   6   1 1919.48 135.319   5
   5   1   1 1958.99 128.652   1
  -1   6  -1 1787.58 98.7690   2
   5   1   1 2125.96 144.082   4
  -6   5   1 1970.31 157.033   5
  -6   5  -1 1620.20 118.766   5
   6  -5   1 2009.16 136.297   6
   6  -5   1 2111.66 137.262   5
   1  -6  -1 1694.82 135.068   5
   1  -6  -1 1813.89 87.6835   3
  -1   6  -1 1842.46 115.715   3
  -5  -1   1 1441.98 102.907   4
  -5  -1  -2 856.944 101.384   6
  -1   6  -2 722.045 77.6943   2
  -5  -1   2 680.976 52.9518   4
   5   1   2 692.985 88.9011   4
   6  -5   2 663.576 70.0930   5
  -6   5   2 720.433 100.947   5
   1  -6   2 799.179 77.8612   2
  -6   5  -2 776.500 76.5060   5
  -6   5  -2 725.011 93.5094   6
  -1   6  -2 875.693 89.2183   3
  -6   5  -2 907.491 98.6812   2
  -1   6   2 750.239 90.2014   5
   1  -6  -2 705.816 91.7822   5
   6  -5   2 619.013 85.5943   6
   5   1   3 594.197 94.3959   4
  -6   5  -3 909.060 102.343   2
  -1   6  -3 810.667 90.7285   2
   1  -6  -3 867.957 103.955   5
   6  -5   3 466.167 88.4850   6
   1  -6   3 619.467 78.5203   2
   5   1   3 615.063 94.0334   6
   5   1  -3 859.312 99.2460   2
  -6   5   3 591.675 96.7122   5
  -1   6   3 634.403 86.4661   5
   6  -5   3 577.345 66.1923   5
   6  -5  -3 855.734 73.2648   6
   1  -6  -3 868.569 58.9370   2
  -1   6  -3 856.840 96.9313   3
   6  -5   3 514.538 89.5593   4
  -6   5  -3 884.074 121.667   6
  -6   5   3 577.099 69.3487   2
   6  -5   4 1644.49 111.049   5
  -6   5  -4 1671.73 148.620   2
  -6   5   4 1876.14 182.020   5
   1  -6   4 1673.40 143.515   2
   5   1   4 1675.54 165.220   6
   6  -5   4 1655.69 171.231   4
   1  -6  -4 1154.37 131.381   5
   5   1  -4 1932.80 153.964   2
   6  -5   4 1900.79 186.480   6
   5   1   4 1877.42 176.233   4
  -5  -1   4 1680.79 130.623   6
  -1   6   4 1818.03 115.135   2
   6  -5  -4 1608.33 125.334   2
  -5  -1  -4 1411.28 145.581   2
   6  -5  -4 1574.56 120.461   6
   1  -6  -4 1622.71 100.644   2
  -6   5   4 1724.31 127.954   2
  -1   6  -4 1579.73 134.405   2
  -1   6   4 1831.56 152.335   5
  -6   5  -5 762.218 110.301   2
   6  -5  -5 861.292 99.9346   6
  -6   5   5 927.520 136.142   5
   1  -6  -5 715.357 75.3049   2
   6  -5  -5 699.180 89.0877   2
  -5  -1   5 770.637 55.0408   4
   5   1   5 913.418 129.294   6
  -1   6  -5 809.767 108.481   2
   1  -6  -5 705.440 112.898   6
  -5  -1  -5 778.980 110.502   2
  -5  -1   5 795.218 101.131   6
  -6   5   5 773.322 92.2900   2
   6  -5   5 863.420 127.814   4
  -1   6   5 849.244 113.839   5
   1  -6  -5 822.396 106.205   4
   1  -6   5 758.379 104.967   2
  -1   6   5 901.995 90.9921   2
   6  -5   5 762.736 126.530   6
   5   1  -5 897.743 113.548   2
   1  -6   5 836.748 127.639   6
   5   1   5 982.166 134.574   4
   5   1   5 674.870 47.2505   5
   1  -6  -5 690.564 108.978   5
  -5  -1  -5 699.211 116.117   4
   5   1   6 3.23914 29.1813   4
  -1   6   6 43.7768 35.3238   5
   6  -5   6 51.9759 57.6603   4
  -6   5   6 22.2230 42.6426   5
  -5  -1   6 88.5417 23.8313   4
  -6   5   6 83.2524 41.8691   2
   6  -5  -6 167.404 57.7209   2
   1  -6  -6 107.263 39.2532   2
   6  -5  -6 55.9296 28.1623   4
  -5  -1  -6 94.5381 49.7280   2
   6  -5  -6 32.4743 33.9735   6
  -1   6   6 66.7189 34.5827   2
  -6   5  -6 39.9871 33.0702   3
   1  -6  -6 93.9016 46.4907   4
   1  -6  -6 127.202 60.0518   6
   1  -6   6 6.25500 44.4220   6
   5   1   6 55.9133 21.3518   5
  -5  -1   6 53.7013 42.7645   6
   1  -6   7 7.15094 29.4082   4
   1  -6  -7 58.4950 37.7897   2
  -5  -1   7 42.7680 21.0667   4
  -5  -1   7 28.0823 43.6538   2
  -5  -1   7 76.7982 44.3111   6
   5   1   7 49.8863 23.5750   5
   1  -6  -7 79.6473 49.3597   4
  -1   6   7 55.7943 34.2258   2
   6  -5  -7 115.929 48.4856   2
   6  -5  -7 205.284 68.9738   6
  -1   6   7 119.864 58.2781   5
   6  -5  -7 160.385 44.3978   4
  -6   5   7 126.052 57.2545   2
   1  -6   7 105.576 60.5949   3
  -5  -1  -7 45.2556 31.8173   3
   1  -6  -8 308.738 71.0178   2
   6  -5  -8 367.702 69.9275   4
  -5  -1   8 440.153 97.2710   3
  -6   5  -8 448.550 133.867   6
  -1   6   8 499.270 95.1471   2
  -6   5   8 502.955 103.037   6
   6  -5  -8 511.743 112.820   6
  -5  -1   8 463.264 105.011   2
  -1   6   8 373.624 91.9099   5
   1  -6   8 411.434 106.919   2
  -5  -1   8 402.975 94.2856   6
  -5  -1  -8 498.313 86.6168   3
  -5  -1  -8 390.637 116.074   6
   1  -6   8 560.542 112.478   3
   5   1   8 405.475 65.4719   5
   6  -5   8 461.907 114.334   2
   1  -6   8 323.866 83.0215   4
  -5  -1  -8 380.984 112.806   4
   1  -6  -8 367.563 106.644   6
  -5  -1   8 342.475 51.6395   4
  -5  -1   9 324.513 96.0700   2
   1  -6   9 400.763 105.264   2
   1  -6  -9 125.956 80.3831   6
   1  -6   9 454.417 106.965   3
  -5  -1  -9 438.272 134.042   6
  -5  -1  -9 206.017 83.5962   4
   6  -5  -9 202.399 58.5911   4
  -5  -1   9 391.510 59.3903   4
  -5  -1   9 334.444 92.2010   3
  -6   5   9 351.328 89.5354   2
  -6   5  -9 162.700 91.1404   6
  -6   5   9 431.998 83.3858   3
   5   1   9 401.723 71.6815   5
   6  -5   9 401.237 112.702   2
  -5  -1  -9 210.643 60.4079   3
   1  -6  -9 213.877 78.1747   4
   1  -6 -10 728.332 164.935   6
  -5  -1 -10 685.151 172.345   6
  -5  -1 -10 757.285 157.976   4
   1  -6 -10 648.900 138.131   4
  -1   6  10 622.595 125.216   2
  -5  -1  10 741.303 136.332   3
  -6   5  10 639.171 124.349   2
  -6   5 -10 841.242 192.051   6
   6  -5 -10 676.391 138.340   6
  -5  -1  10 538.731 124.553   2
   6  -5  10 535.603 137.163   2
   1  -6  10 688.347 144.827   2
   5   1  10 625.801 96.4801   5
   6  -5 -10 705.621 106.324   4
  -5  -1  10 686.022 81.6677   4
   6  -5  11 506.536 139.197   2
  -6   5 -11 481.851 165.551   6
   6  -5 -11 459.984 91.0828   4
  -6   5  11 728.153 122.378   3
  -1   6  11 823.261 149.515   2
  -5  -1 -11 579.005 165.510   6
   1  -6 -11 732.566 152.319   4
  -5  -1  11 593.774 124.877   3
   6  -5 -11 640.553 153.557   6
  -5  -1 -11 510.561 143.658   4
  -5  -1  11 631.589 141.604   2
  -6   5  11 642.499 132.421   2
   1  -6  11 640.349 145.980   2
   1  -6 -11 414.229 141.146   6
   1  -6 -12 50.7141 73.4906   6
  -5  -1 -12 118.294 94.3389   6
  -5  -1  12-15.7227 61.5604   3
  -5  -1  12 36.6487 71.8471   2
  -6   5  12 75.1051 67.5699   2
   6  -5 -12-32.6559 42.9492   4
   6  -5  12 20.9176 75.2732   2
  -1   6  12 3.90047 64.9126   2
   1  -6 -12 169.512 89.3914   4
  -6   5  12 73.0868 56.1330   3
  -5  -1 -12 231.181 107.318   4
   6  -5 -12 73.3571 83.9888   6
  -6   5 -12-18.4186 93.8047   6
   1  -6  12 8.19195 50.1351   2
   1  -6  13 2094.81 283.918   2
  -5  -1 -13 2161.17 336.662   6
  -1   6  13 2599.19 301.597   2
   6  -5 -13 1562.62 257.220   6
   1  -6 -13 1675.60 283.614   6
  -6   5  13 1901.40 210.525   3
  -6   5 -13 1840.59 306.617   6
   1  -6 -13 1671.54 244.148   4
  -5  -1  13 1773.06 232.764   3
   6  -5  13 1888.04 280.950   2
  -5  -1 -13 1857.01 280.969   4
  -6   5  13 1775.84 241.623   2
  -5  -1  13 1664.22 249.755   2
  -5  -1  14 28.5058 69.0225   2
   1  -6 -14 148.847 117.877   6
  -5  -1  14 32.9597 65.0303   3
  -6   5  14-95.4727 94.9918   2
  -5  -1 -14 240.172 156.475   6
  -1   6  14-8.15645 64.7702   2
   1  -6 -14 208.293 106.889   4
  -6   5 -14 65.4798 101.036   6
  -5  -1 -14 128.919 94.7426   4
   6  -5  14 1.93539 83.3021   2
   1  -6  14 55.7816 73.5623   2
   6  -5 -14-4.51858 82.0141   6
   6  -5  15 314.621 136.538   2
  -5  -1  15 240.980 125.830   2
   1  -6  15 115.198 81.3247   2
  -6   5 -15 315.505 169.836   6
  -5  -1  15 276.929 118.416   3
  -1   6  15 299.974 127.852   2
   1  -6 -15 209.979 129.066   6
  -6   5  15 313.790 124.717   2
  -5  -1 -15 223.606 140.825   6
   6  -5 -15 155.356 109.798   6
  -5  -1 -15 458.967 154.170   4
   6  -5 -16 173.899 127.705   6
   1  -6 -16 21.6391 96.0566   6
  -5  -1 -16 317.657 191.830   6
  -5  -1  16 160.926 107.799   2
   6  -5  16 33.3636 108.948   2
  -1   6  16 138.855 99.3531   2
  -6   5  16 52.9899 81.6273   2
  -6   5  17 617.649 181.351   2
   2  -6   0 1071.86 55.6419   2
  -2   6   0 1255.74 117.892   1
   6  -4   0 1096.88 100.589   5
  -4  -2   0 909.225 85.2090   1
  -2   6   0 1051.54 55.2985   2
  -4  -2   0 953.610 90.6126   4
  -6   4   0 1080.79 100.110   5
  -2   6   0 1024.19 97.1465   5
  -2   6   0 1062.07 77.8116   3
   6  -4   0 1050.83 75.2697   6
   6  -4   1 259.325 57.4460   4
  -2   6   1 294.914 64.1386   1
   6  -4   1 326.458 50.9840   5
  -2   6  -1 227.107 43.6230   3
  -2   6   1 307.245 36.0459   3
  -6   4  -1 200.448 44.1644   6
  -2   6  -1 235.133 37.2602   2
   6  -4   1 330.135 55.2698   6
   4   2   1 357.930 61.7444   1
  -2   6   1 377.837 62.6956   5
  -6   4   1 334.929 62.9147   5
  -6   4  -1 246.644 43.9633   5
   2  -6   1 266.458 38.3668   2
   6  -4   2 844.679 99.0114   6
  -2   6  -2 718.223 75.2107   2
   6  -4   2 722.587 100.862   4
   2  -6  -2 650.819 87.6130   5
  -6   4  -2 694.997 96.0746   6
  -6   4  -2 654.041 62.6888   5
   2  -6   2 722.177 72.3708   2
   6  -4   2 702.765 65.8889   5
  -2   6  -2 907.726 91.9503   3
  -6   4   2 817.554 104.572   5
  -2   6   2 759.648 91.4324   5
   4   2   2 768.617 92.2714   4
  -2   6  -3 436.894 66.6641   2
  -6   4  -3 299.581 62.5767   2
  -2   6  -3 408.108 66.8881   3
   6  -4   3 654.270 99.7419   4
   4   2   3 493.780 83.6324   4
   6  -4   3 590.005 91.7197   6
  -2   6   3 613.429 48.1138   2
   6  -4  -3 499.127 51.3855   6
   2  -6   3 614.429 78.4705   2
  -6   4   3 741.183 107.242   5
   4   2  -3 432.002 69.5077   2
   2  -6  -3 394.982 38.3508   2
   2  -6  -3 369.076 73.1371   5
  -4  -2  -3 362.299 39.3072   5
  -2   6   3 679.090 95.3627   5
  -6   4  -3 457.970 87.6935   6
   6  -4   3 511.363 52.7314   5
  -6   4   3 555.246 73.0133   2
   4   2   4 232.856 31.2449   5
  -4  -2  -4 262.961 37.2259   5
   6  -4  -4 259.149 48.1982   6
   4   2   4 327.439 79.7049   6
   2  -6  -4 244.998 39.2897   2
   2  -6  -4 269.130 74.3468   5
   2  -6  -4 218.221 65.3091   6
  -2   6   4 250.976 43.6404   2
   6  -4   4 238.250 38.9802   5
   4   2  -4 218.502 58.7099   2
  -6   4   4 234.469 68.4619   5
   6  -4   4 279.934 73.0005   4
  -2   6  -4 190.686 50.1952   2
   6  -4  -4 264.917 56.2864   2
  -4  -2   4 248.646 56.6643   6
   2  -6   4 239.946 69.1073   6
  -6   4  -4 277.316 65.9130   2
  -2   6  -4 292.306 66.1271   3
   6  -4   4 249.445 72.6404   6
  -2   6   4 197.385 61.2658   5
  -6   4   4 269.472 54.9974   2
   4   2   4 314.338 73.0951   4
  -4  -2  -4 246.386 60.3609   2
   2  -6   4 333.743 68.2178   2
   2  -6   5 1607.99 178.768   6
  -6   4   5 1706.67 143.555   2
  -6   4   5 1882.02 191.924   5
   6  -4  -5 1589.59 133.796   6
   6  -4   5 1675.19 177.203   4
  -2   6   5 1737.22 164.867   5
   4   2   5 1975.31 181.679   4
  -2   6  -5 1480.65 144.299   2
  -6   4  -5 1586.38 180.570   4
  -2   6   5 1669.13 124.452   2
   2  -6  -5 1666.14 174.304   5
  -4  -2  -5 1504.82 164.674   4
   6  -4   5 1445.94 173.977   6
  -4  -2  -5 1603.91 147.716   2
  -4  -2   5 1641.93 149.639   6
   2  -6  -5 1529.52 141.889   4
  -4  -2   5 1500.29 94.9931   4
   6  -4  -5 1593.47 92.8628   4
  -6   4   5 1630.65 125.994   6
  -6   4  -5 1555.67 155.163   2
   4   2   5 1777.57 175.821   6
  -2   6  -5 1706.99 154.902   3
   2  -6  -5 1525.86 111.525   2
   4   2  -5 1656.43 155.560   2
  -2   6   5 1460.73 72.1314   3
   6  -4  -5 1680.88 142.597   2
   4   2   5 1515.25 92.7365   5
   2  -6  -5 1776.82 175.838   6
   6  -4   6 2717.13 242.670   4
  -2   6   6 2748.07 123.244   3
   4   2   6 3168.25 241.569   4
   2  -6  -6 2923.02 175.364   2
   2  -6  -6 2842.18 242.252   6
  -4  -2   6 2872.95 147.276   4
   4   2   6 2854.39 150.599   5
   6  -4  -6 2853.32 142.284   4
  -6   4   6 2840.62 203.378   2
  -2   6   6 2625.68 217.364   5
  -6   4  -6 2341.82 230.120   4
   2  -6  -6 2939.30 212.733   4
  -6   4   6 2923.19 194.115   6
   6  -4  -6 3058.54 205.808   2
  -6   4   6 2822.91 253.877   5
   6  -4  -6 2790.18 200.363   6
   2  -6   6 2448.38 206.965   4
  -4  -2  -6 3091.33 217.649   2
  -4  -2   6 2748.12 218.390   6
  -2   6   6 2761.34 176.933   2
  -4  -2  -6 2617.70 230.419   4
  -6   4  -6 2827.67 207.109   3
  -2   6   7 993.746 118.690   2
   6  -4  -7 1112.49 137.600   6
   2  -6   7 918.130 131.266   4
  -2   6   7 1102.63 147.409   5
   6  -4  -7 1028.27 126.048   2
  -6   4   7 977.146 125.468   6
  -4  -2  -7 925.858 102.494   3
  -4  -2   7 911.468 135.917   6
   4   2   7 1032.02 101.962   5
  -4  -2   7 982.225 94.0470   4
   6  -4  -7 1103.18 98.4002   4
   2  -6  -7 1106.26 116.073   2
   2  -6  -7 1123.31 140.404   4
   6  -4  -8 370.386 97.0210   6
  -4  -2   8 400.270 91.3767   3
  -6   4   8 285.707 76.5748   2
  -4  -2  -8 440.963 117.795   4
   2  -6   8 352.334 97.2571   2
   2  -6  -8 494.548 116.952   6
   2  -6   8 335.262 81.6743   4
  -4  -2  -8 513.691 83.6214   3
  -2   6   8 326.559 85.8360   5
   2  -6  -8 378.992 75.1428   2
  -6   4   8 212.717 72.1664   6
   2  -6  -8 573.046 111.938   4
   4   2   8 344.844 65.7755   5
   6  -4  -8 338.511 62.4805   4
  -4  -2  -8 340.438 110.045   6
  -6   4  -8 435.663 120.922   6
  -4  -2   8 302.783 88.8799   2
   6  -4   8 299.284 99.2793   2
  -4  -2   8 318.226 59.7055   4
  -2   6   8 351.986 79.3437   2
  -4  -2   9 104.382 39.0656   4
  -6   4   9 97.0214 62.1570   2
  -4  -2  -9 79.0811 61.2545   4
   6  -4  -9 34.4828 28.6781   4
   4   2   9 89.6315 40.5534   5
  -4  -2   9 71.9812 49.6240   3
   2  -6  -9 136.844 79.0997   6
  -4  -2  -9 76.3571 74.2301   6
  -6   4  -9 129.484 79.9041   6
   2  -6   9 64.2652 54.8112   2
   6  -4   9 129.938 71.3205   2
  -4  -2  -9 121.114 49.6938   3
  -4  -2   9 104.405 68.4401   2
  -2   6  10-63.3073 55.8362   2
   2  -6  10 99.4990 65.9291   2
  -4  -2  10-6.38203 51.7900   3
  -6   4  10 69.2286 49.2155   3
   6  -4 -10 3.65981 33.2567   4
  -4  -2 -10-42.2773 62.3597   4
  -6   4  10-32.4160 60.7532   2
   6  -4  10 0.32830 65.8819   2
  -4  -2  10 4.09002 26.3619   4
   2  -6 -10 3.19905 56.0422   6
  -4  -2  10 15.8936 50.0365   2
  -6   4 -10 68.9173 79.3240   6
   2  -6 -10-81.8533 65.0940   4
  -4  -2 -10-3.24839 74.2977   6
   4   2  10 53.6125 41.8104   5
   6  -4 -10 65.8690 65.1378   6
  -4  -2  11 225.408 90.5874   3
   2  -6  11 334.317 115.372   2
  -6   4 -11 163.385 106.848   6
  -4  -2 -11 207.276 111.909   6
  -4  -2 -11 138.264 77.8554   4
   6  -4 -11 210.259 62.9546   4
  -6   4  11 143.530 76.5184   2
   2  -6 -11 36.1341 49.9817   4
  -2   6  11 130.188 75.1669   2
   6  -4 -11 251.379 100.291   6
  -4  -2  11 133.862 46.9700   4
  -4  -2  11 288.022 99.6218   2
   6  -4  11 168.216 91.0985   2
  -6   4  11 192.530 69.0686   3
   2  -6 -11 192.371 108.962   6
   2  -6  12 197.375 114.848   2
  -6   4  12 116.251 76.5044   2
  -4  -2 -12 170.971 100.140   4
  -4  -2 -12 270.238 124.160   6
  -4  -2  12 179.147 87.1386   3
  -6   4 -12 209.598 124.801   6
   6  -4 -12 100.951 77.7710   6
   2  -6 -12 201.679 110.480   6
   2  -6 -12 194.422 93.7505   4
  -2   6  12 46.5978 69.6897   2
  -6   4  12 47.9632 53.0630   3
   6  -4  12 182.515 110.331   2
  -4  -2  12 176.244 100.124   2
  -4  -2 -13 825.162 213.694   6
   2  -6 -13 723.284 156.268   4
   6  -4 -13 637.390 166.359   6
  -2   6  13 705.195 152.825   2
  -4  -2  13 970.912 195.763   2
  -6   4 -13 736.787 202.826   6
  -4  -2  13 748.140 156.847   3
  -6   4  13 812.159 170.411   2
   6  -4  13 876.131 196.492   2
   2  -6  13 817.797 178.088   2
  -6   4  13 727.098 137.975   3
  -4  -2 -13 952.704 196.259   4
   2  -6 -13 685.891 181.787   6
  -6   4  14 94.7875 81.9250   2
  -2   6  14 18.1067 61.0001   2
   6  -4  14 16.6627 71.1154   2
  -6   4 -14 18.8280 96.1840   6
  -4  -2  14 87.2484 71.1958   3
   2  -6  14-168.849 119.361   2
   6  -4 -14 80.8281 80.9205   6
  -6   4  14 18.0538 54.4240   3
  -4  -2  14 8.95777 64.1002   2
  -4  -2 -14 325.607 155.181   6
  -4  -2 -14 49.8080 79.7797   4
   2  -6 -14 310.264 139.418   6
   2  -6 -15 244.228 131.913   6
  -4  -2 -15 70.5104 78.1651   4
   6  -4 -15 316.636 136.503   6
  -4  -2 -15 243.240 148.496   6
  -6   4  15 141.280 91.2232   2
  -2   6  15 266.426 121.253   2
  -4  -2  15 126.610 96.5660   2
   2  -6  15 196.932 121.453   2
  -6   4 -15 184.730 144.861   6
   6  -4  15 76.3737 98.5692   2
   6  -4 -16 169.295 109.952   6
  -6   4  16 159.761 112.214   2
  -6   4 -16 64.8158 132.784   6
   2  -6 -16 130.070 128.170   6
  -4  -2  16 21.9909 97.9517   2
  -4  -2 -16 209.608 147.066   6
  -2   6  16 39.0604 67.7380   2
   2  -6  16 116.034 102.647   2
  -6   4  17 382.750 157.664   2
   2  -6 -17 247.352 161.090   6
  -2   6  17 347.358 147.522   2
  -6   2   0 1103.62 71.1349   6
  -4   6   0 996.070 68.3478   2
  -4   6   0 1029.33 103.774   5
   4  -6   0 863.976 87.6045   1
   6  -2   0 1088.65 96.4682   4
  -6   2   0 1072.47 90.5763   4
   6  -2   0 1110.57 71.6896   6
   6  -2   1 238.005 48.0787   6
  -6   2  -1 186.705 32.7075   5
   6  -2  -1 251.455 41.1014   4
  -4   6  -1 190.104 45.5590   5
  -6   2  -1 173.029 40.4655   6
  -4   6   1 260.629 55.9336   5
  -4   6   1 339.109 63.7090   1
   6  -2   1 374.016 63.7738   4
   2   4   1 332.381 65.9685   1
  -6   2  -1 159.810 44.5910   4
  -6   2   1 311.761 43.8679   4
  -2  -4   1 331.993 48.7002   2
  -4   6  -1 218.440 38.8076   2
   4  -6   1 259.137 41.8952   2
   6  -2  -2 637.334 48.5669   4
  -2  -4  -2 572.446 65.3392   5
  -4   6   2 947.084 114.186   5
  -6   2  -2 624.044 46.6939   5
  -4   6  -2 676.498 72.6994   2
   4  -6   2 517.416 74.8482   2
   6  -2   2 731.904 97.9247   4
   6  -2   2 847.373 96.0411   6
  -6   2  -2 769.438 94.4423   6
   4  -6   2 736.294 85.1191   5
  -2  -4   2 877.137 86.1458   2
   2   4  -2 605.425 72.0071   2
  -4   6   2 772.018 50.1283   2
   4  -6   3 663.394 83.1059   2
  -4   6   3 676.418 102.308   5
  -6   2  -3 324.485 70.3727   6
   6  -2   3 632.119 92.1440   6
  -4   6  -3 375.874 61.5432   2
  -4   6  -3 389.532 66.9252   3
   4  -6  -3 421.676 46.0371   2
  -2  -4  -3 365.040 55.4861   5
  -6   2   3 554.922 82.0156   2
   4  -6  -3 427.281 87.6781   5
  -6   2   3 541.411 47.7505   6
   2   4  -3 432.995 68.1138   2
  -4   6   3 603.508 52.0061   2
   4  -6   3 624.647 97.9759   6
   2   4   3 599.939 63.7246   5
   6  -2   3 685.703 104.454   4
   6  -2   4 250.010 68.0426   6
   6  -2  -4 261.315 51.4388   6
  -2  -4  -4 167.233 44.1859   2
  -2  -4  -4 157.133 41.0178   5
  -6   2   4 242.120 58.6241   2
  -4   6  -4 257.869 59.0018   2
  -4   6   4 288.567 46.5290   2
  -6   2  -4 138.752 47.3780   2
   4  -6  -4 121.654 54.1417   5
  -4   6   4 315.798 72.9446   5
   4  -6   4 193.784 64.7548   6
  -4   6  -4 297.357 62.5659   3
  -6   2   4 299.424 49.1825   6
   2   4   4 239.901 46.3832   5
   6  -2  -4 371.291 71.8991   2
   4  -6  -4 181.332 52.9722   6
   4  -6  -4 236.086 41.1193   2
  -2  -4  -4 136.712 51.6200   4
   4  -6   4 222.394 64.4507   2
   6  -2   4 397.936 84.9137   4
   2   4  -4 259.505 59.4540   2
  -2  -4   5 1460.01 153.803   6
   6  -2   5 1721.09 177.771   4
   4  -6   5 1657.65 162.315   4
  -4   6   5 1589.69 170.406   5
   4  -6  -5 1658.68 120.089   2
   6  -2  -5 1544.17 127.287   6
  -6   2  -5 1510.59 169.369   4
  -6   2   5 1779.87 132.694   6
  -2  -4  -5 1696.34 135.335   2
  -2  -4  -5 1581.61 89.3070   3
  -4   6   5 1622.34 121.064   2
   6  -2  -5 1610.12 147.181   2
  -2  -4  -5 1480.62 154.968   4
   2   4  -5 1781.03 156.883   2
  -6   2   5 1501.72 144.978   2
   6  -2   5 1823.64 191.218   6
   4  -6   5 1609.60 178.790   6
  -4   6  -5 1556.12 150.198   2
  -6   2  -5 1628.33 159.242   2
   4  -6  -5 1635.57 156.224   6
   2   4   5 1666.75 130.136   5
  -2  -4  -5 1465.49 127.626   5
  -4   6  -5 1685.77 156.373   3
  -4   6   6 2843.89 237.890   5
   6  -2  -6 2779.70 200.004   6
   6  -2   6 2843.27 244.179   4
  -6   2   6 2576.03 204.205   2
  -2  -4  -6 2849.76 230.854   4
   4  -6  -6 2879.26 175.371   2
   4  -6   6 2519.00 219.919   4
  -4   6   6 2801.52 182.683   2
   6  -2  -6 2814.30 204.257   2
  -2  -4   6 2642.85 172.777   4
   4  -6  -6 2811.48 184.210   4
  -6   2   6 2718.78 187.074   6
   4  -6  -6 2655.28 215.139   6
  -4   6  -6 2886.11 217.325   3
  -2  -4   6 2537.41 224.808   6
  -2  -4  -6 2816.93 138.091   3
  -2  -4  -6 3036.56 196.686   2
   2   4   6 2878.87 183.981   5
  -2  -4  -7 1066.31 128.158   2
   2   4   7 1192.27 143.636   2
  -2  -4  -7 1053.36 170.887   6
   4  -6  -7 1034.68 123.027   4
  -4   6   7 954.454 91.2044   3
  -4   6   7 966.967 115.351   2
  -6   2  -7 1013.83 130.557   3
   4  -6  -7 939.735 111.950   2
  -4   6  -7 1079.81 182.866   6
   6  -2  -7 1167.81 145.618   6
   4  -6   7 981.701 142.875   4
  -6   2   7 1187.21 137.549   6
   4  -6  -7 925.023 143.184   6
  -2  -4   7 913.024 143.418   6
  -2  -4  -7 1026.04 89.0799   3
  -2  -4   7 957.876 112.482   4
   2   4   7 799.253 107.559   5
  -2  -4  -8 444.519 122.387   6
  -2  -4   8 290.847 83.2923   2
  -6   2  -8 263.753 91.9537   4
   4  -6  -8 563.587 97.5666   4
  -6   2   8 347.589 86.6570   2
  -6   2  -8 405.483 117.461   6
  -4   6  -8 297.537 113.591   6
  -2  -4   8 356.007 88.6549   3
  -4   6   8 292.023 57.2683   3
   4  -6  -8 361.383 77.3470   2
   4  -6   8 287.595 91.4297   2
  -2  -4   8 298.914 69.1805   4
  -6   2   8 331.412 81.5711   6
   2   4   8 385.074 79.8132   5
   6  -2  -8 448.333 100.001   6
   6  -2   8 246.752 82.6984   2
  -2  -4   9 107.318 49.2251   4
   4  -6   9 9.30009 55.3634   2
  -4   6   9 71.3360 35.9396   3
   2   4   9 156.209 59.5419   5
  -6   2  -9 57.2528 67.4503   4
   4  -6  -9 49.3169 70.2735   6
   4  -6  -9 179.700 67.0457   4
  -6   2  -9 241.876 109.215   6
  -4   6   9 131.711 65.5818   2
   2   4   9 21.0994 44.3591   2
  -4   6  -9 34.2440 72.7415   6
  -2  -4  -9 166.974 88.2918   6
  -2  -4   9 63.5308 51.2667   2
  -6   2   9 31.3119 42.9793   3
  -6   2   9 96.2373 63.3554   2
  -2  -4  -9 8.89691 38.7943   4
  -2  -4   9 159.197 69.5725   3
   6  -2   9 98.2069 62.3761   2
  -2  -4 -10-16.1405 69.0213   6
   6  -2 -10 5.77262 54.4152   6
   4  -6 -10 60.8492 64.4270   6
  -4   6  10 28.6877 26.5329   3
  -2  -4 -10 28.9189 49.7403   4
   2   4  10 16.8745 33.2125   5
  -2  -4  10 16.4953 63.0248   2
  -6   2 -10-23.8151 73.6733   6
  -4   6 -10 19.0910 82.5849   6
   4  -6  10 70.5600 62.8606   2
   6  -2  10 42.6498 56.9758   2
  -6   2  10 34.6764 51.4665   2
  -6   2  10 76.8917 59.3809   3
  -6   2 -10-52.9473 65.0441   4
  -4   6  10-23.1915 43.1184   2
   6  -2  10-7.85629 27.0559   5
  -2  -4  10 26.9904 37.4997   4
   2   4  10 3.00570 52.2838   2
  -2  -4  10 165.586 81.4089   3
  -6   2  11 153.609 66.3941   3
   4  -6  11 213.107 105.398   2
  -6   2 -11 143.450 80.5902   4
  -2  -4  11 223.172 83.6386   3
  -2  -4  11 241.625 97.4984   2
  -6   2 -11 240.536 121.024   6
  -2  -4 -11 150.760 85.2528   4
   6  -2 -11 255.860 105.501   6
  -2  -4 -11 147.959 110.742   6
  -4   6  11 329.848 79.2614   3
   4  -6 -11 132.676 88.5143   6
   2   4  11 189.891 95.3806   2
  -4   6  11 190.345 77.8319   2
   6  -2  11 208.405 95.2365   2
  -6   2  11 205.219 86.2049   2
  -2  -4  11 186.610 61.8059   4
  -6   2  12 11.5401 56.5603   2
  -2  -4 -12 184.989 104.337   4
  -2  -4  12 69.1340 74.1373   3
   4  -6 -12 51.2248 78.2450   6
  -2  -4  12 144.351 86.8529   2
   2   4  12 160.968 98.0659   2
  -4   6  12 18.9421 51.6745   2
   6  -2  12 163.772 104.209   2
   4  -6 -12 217.641 83.2215   4
  -6   2 -12 233.397 106.570   4
   4  -6  12 147.881 92.6046   2
  -2  -4 -12 59.6784 90.7403   6
  -6   2 -12 94.4959 111.301   6
   6  -2 -12 238.623 110.103   6
  -6   2  12 123.404 74.8536   3
   4  -6 -13 757.853 191.989   6
   2   4  13 578.312 170.406   2
  -4   6  13 962.292 176.582   2
  -2  -4 -13 561.832 149.928   4
  -6   2  13 900.521 158.937   3
   6  -2 -13 725.350 177.739   6
  -6   2  13 893.859 182.315   2
   4  -6  13 1002.91 200.852   2
  -2  -4  13 849.068 169.571   3
   4  -6 -13 683.814 141.364   4
  -2  -4 -13 699.211 194.903   6
  -2  -4  13 940.728 193.708   2
  -6   2 -13 720.673 201.231   6
  -2  -4 -14-98.8653 112.085   4
  -6   2  14 118.516 78.3747   3
  -2  -4  14 103.781 82.0473   2
  -6   2  14 76.3332 77.8926   2
   6  -2 -14 49.4278 85.3327   6
  -2  -4 -14-25.8226 88.6827   6
   4  -6 -14-5.85009 90.6082   6
  -6   2 -14 36.2030 105.676   6
   4  -6  14-5.85909 62.6850   2
  -4   6  14 18.0555 70.5006   2
  -6   2  15 255.412 101.903   3
   4  -6  15 172.928 108.330   2
   4  -6 -15 88.2141 81.6623   6
  -2  -4  15 343.692 129.881   2
  -4   6  15 191.761 109.084   2
  -6   2  15 252.005 114.672   2
  -2  -4 -15 136.893 96.0533   4
  -2  -4 -15 175.475 135.116   6
  -6   2 -15 61.2904 121.799   6
   4  -6  16 150.325 120.674   2
  -2  -4  16 156.221 102.015   2
  -2  -4 -16 177.881 135.774   6
   4  -6 -16 87.1432 97.8005   6
  -6   2  16 69.1266 87.8805   2
  -6   2 -16 195.110 162.966   6
  -4   6  16 95.8816 95.1134   2
   4  -6 -17 364.325 170.661   6
  -4   6  17 497.104 177.558   2
  -6   1   0 643.953 73.9743   4
   5  -6   0 512.892 65.5256   1
  -6   1   0 577.867 47.2021   1
  -1  -5   0 656.135 56.8221   2
  -5   6   0 590.945 78.7162   5
   6  -1   0 515.463 63.4155   4
  -6   1   0 650.592 60.1012   6
  -5   6  -1 1404.59 108.115   2
  -1  -5  -1 1886.70 129.221   5
   1   5  -1 1823.13 112.496   2
  -5   6   1 1991.37 134.755   1
   6  -1   1 2139.20 130.344   6
   5  -6   1 1807.13 130.272   5
   6  -1  -1 1787.34 103.417   4
  -5   6   1 1853.24 146.297   5
  -6   1  -1 2177.75 127.497   6
  -1  -5   1 1920.42 112.674   2
  -5   6  -1 1744.29 131.683   5
   1   5   1 1865.63 160.863   1
   6  -1   1 2022.08 144.351   4
  -6   1   1 1936.43 108.301   4
  -6   1  -1 1772.51 135.070   4
  -5   6   2 651.227 56.8555   2
  -1  -5  -2 768.454 78.9726   5
   1   5   2 718.656 77.4709   5
   6  -1   2 643.646 88.0552   6
  -5   6   2 726.838 100.476   5
  -6   1  -2 896.125 98.4601   6
  -6   1   2 680.107 50.2510   4
   6  -1   2 671.890 91.3745   4
   5  -6   2 665.732 81.2321   5
  -5   6  -2 774.668 83.2967   2
   5  -6   2 858.574 88.8344   2
   1   5  -2 923.726 86.5801   2
  -1  -5   2 701.318 76.5596   2
  -6   1  -2 777.601 50.4917   5
   5  -6   2 589.414 88.7085   6
   6  -1   3 704.627 98.4127   6
   1   5   3 563.513 69.8491   5
  -5   6   3 640.056 98.2607   5
   5  -6   3 516.465 70.6634   5
  -1  -5  -3 803.786 90.6210   5
   6  -1   3 682.235 99.1457   4
  -5   6   3 679.642 62.1188   2
  -6   1  -3 795.507 111.618   6
  -5   6  -3 985.864 104.111   2
   5  -6   3 741.648 95.8752   2
  -1  -5  -3 741.467 71.1888   2
   5  -6   3 510.532 92.2350   6
   1   5  -3 852.323 94.7802   2
  -1  -5   3 589.504 80.8006   2
  -6   1   3 576.239 52.8773   6
  -5   6   4 2066.31 189.996   5
  -1  -5  -4 1545.79 133.471   5
  -6   1  -4 1729.62 157.992   2
  -1  -5  -4 1630.11 114.609   2
   5  -6   4 1763.15 162.572   4
   1   5   4 1856.82 134.596   5
   5  -6  -4 1689.95 177.419   5
  -5   6  -4 1744.19 148.704   2
  -6   1   4 1734.96 118.228   6
  -1  -5  -4 1449.58 143.448   4
  -5   6   4 1815.21 115.591   2
   6  -1   4 1905.68 179.351   6
   5  -6  -4 1725.98 145.512   6
   1   5  -4 1805.00 151.216   2
   5  -6   4 1838.42 180.130   6
   5  -6  -4 1846.93 119.880   2
   5  -6   4 1602.85 144.397   2
   6  -1   4 1676.62 165.726   4
  -1  -5   4 1779.20 149.606   2
   6  -1  -4 1721.06 146.403   2
   6  -1  -5 759.747 103.359   2
  -1  -5  -5 747.994 109.985   4
  -6   1   5 908.596 97.7151   6
  -1  -5  -5 718.556 84.7957   2
  -5   6   5 862.880 91.3934   2
  -1  -5  -5 666.527 48.4679   3
  -5   6  -5 792.847 107.372   3
   6  -1   5 1073.24 151.234   6
  -5   6   5 854.630 125.620   5
   6  -1   5 900.395 130.446   4
  -6   1   5 758.857 109.824   2
  -1  -5   5 857.015 128.344   6
  -1  -5  -5 860.471 105.175   5
   5  -6  -5 804.816 109.064   6
   1   5   5 799.918 96.8461   5
  -6   1  -5 861.826 117.400   2
   5  -6  -5 817.675 88.0342   2
   5  -6   5 741.909 122.217   4
   5  -6   5 892.957 137.256   6
  -5   6  -5 728.209 107.274   2
   1   5  -5 703.725 101.434   2
  -1  -5   6 58.4070 51.0777   6
   5  -6  -6 132.217 44.9002   2
  -5   6  -6 71.0748 38.8709   3
   6  -1   6 49.0618 17.8597   5
   5  -6  -6 120.792 50.5897   4
  -1  -5  -6 4.55712 30.7624   4
  -1  -5  -6 45.0330 29.8335   2
  -5   6   6 21.5271 25.5250   2
   5  -6   6-0.91055 40.7503   4
  -5   6   6 102.749 61.6533   5
  -6   1   6 90.7544 41.8863   6
   6  -1  -6 250.809 74.9997   2
   1   5   6 36.2834 34.7619   5
   6  -1  -6 162.050 59.5765   6
   5  -6  -6 82.3527 44.0960   6
   5  -6  -7 65.6153 45.4046   6
   1   5   7 103.229 48.9644   5
  -6   1  -7 79.9538 44.7039   3
   5  -6  -7 79.4847 37.6715   2
   6  -1  -7 142.224 58.1708   6
  -1  -5   7 91.6317 53.6175   3
   6  -1   7 49.2578 23.4184   5
  -1  -5  -7 68.2077 37.9874   2
  -5   6   7 125.250 52.8813   2
  -1  -5  -7 84.3600 69.5765   6
  -6   1   7 88.4450 49.1415   6
  -1  -5   7 68.3686 43.5343   4
   1   5   7 13.3113 34.6270   2
   5  -6  -7 114.557 47.1998   4
  -6   1  -8 475.087 119.537   4
   5  -6   8 554.556 116.777   2
   5  -6  -8 348.238 73.2936   4
  -6   1   8 432.621 102.682   2
  -1  -5   8 324.308 87.6919   3
  -5   6   8 410.413 69.9066   3
  -5   6  -8 309.415 122.864   6
  -6   1  -8 325.797 78.3182   3
  -6   1  -8 526.061 138.768   6
   6  -1   8 456.817 68.1456   5
  -6   1   8 430.146 93.5057   6
  -1  -5  -8 301.290 110.135   6
   6  -1  -8 274.487 82.3084   6
  -1  -5   8 422.174 85.6575   4
   1   5   8 376.972 83.8032   5
  -1  -5   8 508.585 110.958   2
   5  -6  -9 177.850 80.4480   6
   1   5   9 292.844 92.3523   2
   6  -1   9 392.632 69.2006   5
  -5   6   9 282.567 78.9248   2
  -1  -5   9 452.133 109.200   2
  -1  -5  -9 279.935 101.566   4
  -5   6  -9 395.843 130.898   6
  -1  -5  -9 225.835 102.092   6
  -1  -5   9 262.830 78.5780   3
   1   5   9 370.021 88.8066   5
  -5   6   9 414.112 74.9791   3
  -6   1  -9 223.215 99.6262   4
  -6   1  -9 125.783 81.4755   6
  -6   1   9 364.114 98.6112   2
   5  -6  -9 185.381 61.9165   4
  -6   1   9 361.726 89.7006   3
   5  -6   9 244.122 102.053   2
  -1  -5   9 483.031 97.5743   4
  -1  -5  10 837.790 162.280   2
  -1  -5  10 681.770 132.704   3
   5  -6  10 357.017 119.398   2
  -6   1 -10 599.741 155.807   6
   6  -1  10 661.089 96.1369   5
  -5   6 -10 626.252 162.013   6
  -1  -5 -10 801.027 176.651   6
  -1  -5  10 673.576 124.277   4
  -5   6  10 696.578 103.813   3
  -5   6  10 646.915 120.368   2
  -6   1 -10 726.229 159.666   4
   1   5  10 551.977 128.331   2
  -6   1  10 676.682 138.028   2
  -1  -5 -10 799.010 154.820   4
  -6   1  10 614.865 122.831   3
   5  -6 -10 680.396 145.305   6
   5  -6 -10 722.530 118.669   4
   6  -1 -10 906.298 160.834   6
   1   5  10 711.269 123.513   5
  -5   6  11 597.058 125.341   2
   1   5  11 594.033 135.733   2
  -1  -5 -11 777.673 186.056   6
  -1  -5  11 551.999 136.356   2
  -6   1  11 782.065 143.632   3
  -5   6 -11 620.562 168.150   6
  -6   1  11 721.610 149.686   2
  -1  -5 -11 541.314 136.180   4
   5  -6 -11 577.177 147.818   6
   6  -1 -11 597.198 142.705   6
   5  -6  11 498.513 147.809   2
  -1  -5  11 604.276 139.185   3
  -6   1 -11 631.685 169.364   6
  -6   1 -11 463.071 132.949   4
  -1  -5 -12-30.0376 86.1086   6
   1   5  12 57.3194 65.4957   2
  -1  -5 -12-45.6337 81.0517   4
  -6   1  12 119.134 70.9284   3
  -5   6  12 85.5063 69.6289   2
  -6   1 -12-37.4819 77.7450   6
  -5   6 -12 41.8892 83.5991   6
  -1  -5  12 7.09495 61.0014   2
  -1  -5  12 4.92845 64.5467   3
   5  -6 -12 243.938 110.442   6
  -6   1  12 137.786 94.8031   2
  -5   6  12 149.833 65.6582   3
  -6   1 -12-31.7867 77.4467   4
   5  -6  12 100.327 85.4744   2
   1   5  13 1976.35 268.561   2
  -6   1 -13 1839.46 282.154   4
  -6   1  13 1635.83 245.318   2
  -6   1  13 2067.49 247.344   3
  -1  -5 -13 1807.42 305.101   6
   5  -6  13 1697.17 264.005   2
   5  -6 -13 1916.59 285.324   6
  -5   6  13 1822.77 245.597   2
  -1  -5 -13 1468.20 231.681   4
  -1  -5  13 1924.12 262.209   2
  -6   1 -13 1756.36 309.434   6
  -1  -5 -14-72.2288 85.2111   4
  -5   6  14 93.8891 80.2997   2
  -6   1  14 42.7883 60.0303   3
  -6   1 -14 80.4156 122.800   6
   5  -6  14 88.4720 96.6141   2
  -6   1  14 153.856 109.565   2
  -1  -5 -14 114.250 99.7153   6
  -1  -5  14 90.5988 80.7559   2
   1   5  14 184.232 114.066   2
   5  -6 -14 89.7957 83.9558   6
  -6   1 -15 323.662 167.365   6
   5  -6 -15 275.790 143.835   6
  -5   6  15 236.260 108.620   2
   5  -6  15 200.151 117.771   2
  -6   1  15 251.913 105.474   3
  -1  -5  15 156.011 102.568   2
  -1  -5 -15 397.637 140.759   4
  -6   1  15 187.587 104.390   2
  -1  -5 -15 237.377 131.399   6
  -6   1  16-1.79114 76.0415   2
  -1  -5  16 111.956 116.761   2
   5  -6 -16 159.518 115.912   6
   5  -6  16 48.7198 93.0496   2
  -5   6  16 44.8642 83.4629   2
  -1  -5 -16 37.3854 116.491   6
  -6   1 -16-10.0942 92.9262   6
  -5   6  17 526.277 168.890   2
  -1   7   0 146.502 28.0987   2
   1  -7   0 158.831 34.3513   3
   7  -6   0 133.779 31.2836   1
  -7   6   0 115.295 43.5925   5
  -6  -1   0 125.622 35.7866   4
   1  -7   0 181.075 27.9391   2
   6   1   0 115.931 34.9335   4
   7  -6   0 66.4830 37.7115   5
  -6  -1   0 166.988 42.0373   1
   6   1   1 1887.93 130.807   1
  -6  -1  -1 1638.22 121.674   6
  -6  -1  -1 1528.78 132.377   4
   6   1   1 2264.94 153.917   4
  -1   7  -1 1901.97 109.877   2
  -1   7   1 1837.58 166.608   1
   1  -7  -1 1514.05 65.3928   2
  -7   6   1 2117.94 170.621   5
   7  -6   1 1958.63 144.025   6
   1  -7  -1 1783.09 95.4203   3
  -7   6  -1 1586.57 126.907   5
   7  -6   1 2043.80 149.386   5
   1  -7   1 1972.20 111.205   2
   1  -7   1 2133.50 136.384   3
   1  -7  -1 1603.58 137.966   5
  -7   6   1 2024.12 118.634   1
  -1   7  -1 1649.43 119.927   3
  -1   7   1 2153.19 149.141   5
  -6  -1   1 2019.17 118.593   4
  -1   7   2 1150.50 138.504   1
  -1   7  -2 1220.81 100.674   2
  -7   6  -2 994.616 110.151   2
  -6  -1  -2 1324.87 131.037   6
   6   1   2 1104.74 117.170   4
   1  -7   2 1278.83 98.2701   2
   1  -7   2 1141.30 112.686   3
   7  -6   2 1123.45 103.858   5
  -7   6  -2 1076.72 103.249   5
  -1   7  -2 1309.49 116.205   3
  -7   6   2 1209.80 134.845   5
   7  -6   2 1356.89 132.790   6
   1  -7  -2 1188.60 57.7082   2
  -1   7   2 1174.00 117.482   5
  -6  -1   2 1099.11 75.4312   4
   1  -7  -2 1186.45 121.080   5
  -6  -1  -3 460.535 88.9896   6
  -7   6   3 842.881 126.342   5
  -7   6  -3 487.916 81.3785   2
  -1   7   3 616.101 92.0636   5
   6   1   3 723.698 105.901   4
  -6  -1   3 693.423 50.6454   4
   1  -7  -3 431.566 76.1242   5
   7  -6   3 721.169 80.7685   5
  -7   6   3 698.937 82.8623   2
  -1   7  -3 559.969 78.6472   2
   1  -7   3 731.359 90.0806   2
   7  -6   3 586.651 97.4095   6
  -7   6  -3 463.109 91.4401   6
   1  -7  -3 457.245 41.6888   2
   7  -6   3 715.551 106.612   4
   7  -6   4 1421.12 111.922   5
   1  -7   4 1711.36 146.974   2
  -7   6   4 1876.42 191.039   5
  -6  -1  -4 1335.13 159.428   6
   6   1  -4 1312.53 135.596   2
   6   1   4 1512.62 164.738   4
  -6  -1   4 1422.78 118.380   6
   7  -6   4 1644.76 178.719   6
  -1   7  -4 1479.08 136.892   2
  -7   6  -4 1324.55 160.651   6
  -7   6  -4 1448.14 146.707   2
   7  -6  -4 1360.46 109.465   6
   6   1   4 1470.69 158.299   6
  -7   6   4 1616.32 132.220   2
   7  -6   4 1485.26 167.419   4
   1  -7  -4 1353.14 88.9342   2
  -1   7   4 1576.57 146.376   5
   1  -7  -4 1367.12 149.069   5
   7  -6   5 1477.88 172.768   4
   7  -6  -5 1923.56 143.542   6
   7  -6   5 1511.95 184.637   6
  -7   6  -5 1992.04 180.375   2
   6   1  -5 2154.95 181.361   2
  -1   7   5 1632.27 162.030   5
  -7   6   5 1704.02 192.240   5
   1  -7  -5 2157.34 195.727   5
  -1   7  -5 1806.22 163.476   2
   1  -7  -5 1922.51 192.184   6
  -6  -1   5 1791.26 147.407   6
   1  -7  -5 1805.01 119.135   2
   6   1   5 1729.75 183.946   4
   7  -6  -5 1980.76 151.742   2
  -7   6   5 1569.68 133.161   2
   1  -7   5 1328.33 173.904   6
   1  -7   5 1391.91 147.794   2
   1  -7  -5 2081.63 174.866   4
   6   1   5 1693.56 180.327   6
   7  -6   5 1493.61 117.960   5
   7  -6  -6 686.827 98.3856   6
  -6  -1  -6 707.069 111.592   2
   1  -7  -6 838.295 127.476   5
   1  -7  -6 749.225 118.212   4
  -1   7   6 663.993 92.3929   2
  -6  -1   6 536.652 44.4895   4
  -6  -1   6 623.561 96.5628   6
   1  -7  -6 734.487 86.5080   2
   7  -6  -6 916.996 107.635   2
   1  -7   6 754.859 121.190   2
  -1   7   6 549.753 100.613   5
  -7   6   6 639.234 92.7330   2
   7  -6  -6 780.290 83.1259   4
  -6  -1   7 2043.31 191.089   6
  -1   7   7 2134.10 181.745   2
  -1   7   7 2137.01 200.258   5
   7  -6  -7 1751.07 175.225   6
   1  -7   7 2016.92 188.647   4
  -6  -1   7 2184.06 205.836   2
   1  -7  -7 1829.52 218.958   6
   1  -7  -7 1825.66 151.494   2
   7  -6  -7 1697.30 132.166   4
   1  -7   7 2074.26 200.743   3
   6   1   7 1853.18 100.758   5
  -7   6   7 2159.15 181.716   2
  -6  -1  -7 2042.52 228.627   4
   1  -7   7 2075.90 205.575   2
   7  -6  -7 1857.75 167.801   2
  -6  -1   7 1895.84 91.7171   4
  -6  -1   8 458.140 104.707   2
   7  -6  -8 397.316 94.8724   6
   1  -7  -8 327.265 111.761   6
  -6  -1  -8 356.516 73.5162   3
   7  -6  -8 432.369 72.4023   4
   1  -7  -8 511.217 88.1825   2
  -6  -1   8 411.086 97.1857   6
  -6  -1  -8 510.008 122.483   4
   7  -6   8 306.955 96.1349   2
  -6  -1  -8 451.772 129.264   6
  -1   7   8 406.148 91.9911   2
  -6  -1   8 374.887 45.2970   4
  -1   7   8 409.915 94.4900   5
   1  -7   8 413.059 106.121   2
   1  -7   8 373.533 95.1364   3
   6   1   8 360.683 54.2347   5
   1  -7   8 358.079 87.9525   4
  -7   6  -8 395.910 129.217   6
  -6  -1   9 574.947 133.472   2
   1  -7   9 464.987 114.404   3
  -7   6  -9 498.508 139.870   6
  -6  -1   9 576.761 121.293   3
  -6  -1  -9 420.524 135.875   6
   1  -7  -9 543.356 122.067   4
   7  -6  -9 560.546 89.7100   4
   7  -6   9 380.931 112.518   2
  -7   6   9 468.685 104.310   2
   1  -7  -9 437.170 125.939   6
  -6  -1  -9 502.424 130.622   4
  -6  -1  -9 459.102 91.1995   3
   1  -7   9 524.273 118.841   2
   6   1   9 475.503 68.8769   5
  -6  -1   9 560.169 60.3638   4
  -6  -1 -10 548.881 153.365   6
   1  -7 -10 753.083 145.344   4
   1  -7  10 710.223 146.218   2
  -7   6  10 545.476 117.551   2
   6   1  10 622.487 88.4049   5
  -6  -1  10 802.208 155.815   2
   7  -6  10 487.298 128.775   2
  -1   7  10 1125.51 170.460   2
   1  -7 -10 899.445 182.566   6
  -6  -1  10 725.956 74.5834   4
  -6  -1  10 780.339 146.405   3
   7  -6 -10 727.964 105.558   4
  -6  -1 -10 804.416 168.835   4
  -7   6 -10 700.609 171.441   6
   1  -7  10 654.355 134.965   3
   7  -6 -10 600.913 132.441   6
  -6  -1  11 697.661 146.777   2
   7  -6  11 727.042 167.607   2
  -1   7  11 427.455 113.811   2
   1  -7  11 779.860 164.341   2
   7  -6 -11 731.329 152.957   6
  -6  -1  11 793.666 151.700   3
  -7   6  11 773.306 124.292   3
  -7   6  11 732.537 140.538   2
  -6  -1 -11 1110.59 233.979   6
   1  -7 -11 843.565 164.350   4
  -7   6 -11 871.509 205.085   6
   1  -7 -11 768.055 181.274   6
   7  -6 -11 821.348 116.939   4
  -6  -1 -11 738.053 169.512   4
  -7   6  12 68.8424 74.6834   2
   7  -6  12 18.1113 69.6088   2
  -1   7  12 165.474 92.2579   2
  -6  -1 -12 75.8425 75.2889   4
   1  -7  12 131.085 81.2317   2
  -7   6 -12 149.615 125.962   6
  -6  -1 -12 7.09800 78.1093   6
   1  -7 -12-27.3158 94.6829   6
  -6  -1  12 152.622 80.0450   3
   1  -7 -12 225.140 102.075   4
  -7   6  12 218.689 77.4044   3
  -6  -1  12 156.533 87.2270   2
   7  -6 -12 141.095 94.6442   6
  -1   7  13 120.947 76.8154   2
   7  -6  13 292.902 124.441   2
  -6  -1  13 209.043 113.223   2
   1  -7 -13 580.781 173.385   6
  -6  -1 -13 194.346 119.147   6
  -7   6 -13 442.643 166.595   6
  -7   6  13 250.894 104.992   2
   1  -7 -13 225.522 103.115   4
   1  -7  13 318.511 132.689   2
  -7   6  13 208.649 78.9814   3
  -6  -1 -13 306.329 131.216   4
  -6  -1  13 367.079 124.001   3
   7  -6 -13 175.865 106.792   6
  -6  -1  14 190.589 101.043   2
  -6  -1  14 206.217 98.0279   3
  -6  -1 -14 190.680 112.150   4
  -6  -1 -14 163.505 128.071   6
  -7   6  14 197.826 100.704   2
   1  -7 -14 396.945 137.428   4
   7  -6  14 276.435 137.886   2
   1  -7  14 65.1091 86.3419   2
  -7   6 -14 105.656 119.609   6
   1  -7 -14 454.668 169.012   6
   7  -6 -14 79.0904 91.4304   6
  -1   7  14 265.089 119.768   2
  -6  -1  15 162.934 91.6160   3
  -7   6  15 156.196 92.8498   2
   7  -6  15 281.742 151.238   2
   1  -7  15 35.7831 84.0298   2
  -1   7  15 141.155 98.7505   2
  -6  -1 -15 32.5197 101.179   6
  -6  -1 -15-44.7353 78.8217   4
   7  -6 -15 145.801 109.107   6
  -6  -1  15 321.790 136.522   2
   1  -7 -15-49.4748 109.584   6
   1  -7 -16 328.141 160.385   6
  -6  -1  16 258.641 137.143   2
  -6  -1  16 298.007 131.660   3
  -7   6  16 152.655 106.398   2
  -7   6  17 94.5715 97.2249   2
  -2   7   0 551.626 44.2874   2
   2  -7   0 600.935 45.0105   2
  -5  -2   0 568.976 78.2386   4
  -7   5   0 532.021 81.4843   5
  -2   7   0 543.568 59.2437   3
  -5  -2   0 510.141 69.4921   1
   7  -5   0 587.949 84.7413   5
   7  -5   0 647.202 65.1327   6
   2  -7   1 2242.16 115.521   2
  -2   7  -1 2297.51 115.543   2
  -2   7   1 2139.53 174.739   1
   2  -7   1 2352.30 144.964   3
  -5  -2  -1 2166.25 154.338   4
   7  -5   1 2032.80 142.519   6
  -2   7   1 2301.14 107.536   3
  -7   5   1 2412.27 174.712   5
  -7   5  -1 2138.68 143.557   5
  -2   7   1 2296.09 162.016   5
   7  -5   1 2154.34 146.035   5
   5   2   1 2203.80 146.708   1
  -2   7  -1 2293.06 139.714   3
   7  -5   2 1654.29 157.922   4
   2  -7  -2 2070.08 163.580   5
  -2   7   2 1448.70 137.235   5
  -2   7  -2 2098.90 143.784   3
   7  -5   2 1641.97 143.121   6
   2  -7   2 1663.88 115.237   2
  -7   5  -2 1780.70 118.151   5
  -7   5  -2 2038.16 155.879   6
  -7   5   2 1892.89 168.036   5
  -5  -2  -2 2336.55 169.715   6
  -2   7   2 1608.54 73.0832   3
   2  -7   2 1641.69 134.815   3
  -2   7  -2 2262.52 133.787   2
   7  -5   2 1729.49 120.494   5
   5   2   2 1666.90 142.224   4
  -5  -2  -3 2001.37 92.8941   5
   2  -7   3 2293.70 153.743   2
   7  -5   3 2278.72 194.002   4
   5   2  -3 2326.40 168.408   2
  -2   7  -3 2146.39 159.303   3
  -2   7   3 2172.27 170.871   5
  -7   5   3 2212.62 194.849   5
  -7   5  -3 2191.21 185.361   6
   7  -5   3 2336.20 190.604   6
  -7   5   3 2192.67 149.818   2
   2  -7  -3 2187.00 178.173   5
  -5  -2  -3 2215.81 184.833   6
   2  -7  -3 2040.01 82.8977   2
   7  -5   3 2027.94 121.005   5
   7  -5  -3 2264.77 108.435   6
  -2   7  -3 2170.77 149.209   2
  -7   5  -3 2249.08 177.395   2
  -2   7   4 17196.6 406.345   2
   7  -5   4 16651.9 592.740   4
  -5  -2  -4 16875.9 361.458   5
   5   2   4 19276.8 604.895   4
  -7   5   4 17729.3 502.380   2
   7  -5   4 17111.0 597.350   6
   2  -7  -4 17416.2 570.895   5
   2  -7  -4 17812.5 388.773   2
   7  -5  -4 17963.0 429.585   6
  -2   7   4 17156.1 557.296   5
  -7   5   4 18114.9 619.217   5
   2  -7   4 16659.4 512.893   2
  -2   7  -4 19182.9 551.427   3
   5   2  -4 19034.7 555.191   2
  -7   5  -4 18411.7 567.162   2
  -2   7  -4 18568.6 534.692   2
   7  -5   4 16618.7 410.578   5
  -7   5   5 7174.33 310.713   2
   7  -5  -5 7052.96 284.438   6
  -7   5  -5 7572.52 361.275   2
   5   2   5 7854.13 398.859   6
  -5  -2  -5 6854.68 336.001   2
   7  -5   5 6723.71 394.902   6
   2  -7  -5 7487.06 372.290   5
   2  -7   5 6932.33 331.555   2
  -5  -2   5 7420.80 327.183   6
   2  -7   5 7060.57 395.057   6
   7  -5  -5 7802.75 321.149   2
   7  -5   5 7435.40 395.195   4
  -2   7  -5 7369.35 342.748   3
   2  -7  -5 6982.86 365.945   6
   2  -7  -5 7221.38 250.314   2
   5   2   5 7969.88 386.896   4
  -2   7  -5 7311.18 334.128   2
   7  -5   5 7124.85 243.841   5
  -7   5   5 7665.37 404.934   5
  -2   7   5 7332.30 360.588   5
  -2   7   5 6921.88 260.932   2
   2  -7  -6 64021.2 1420.39   4
  -5  -2   6 73484.9 1480.78   6
  -2   7   6 73658.9 1346.26   2
   7  -5  -6 71177.6 1408.35   2
   2  -7  -6 69029.8 1293.98   2
  -5  -2  -6 70937.4 1461.69   2
  -7   5   6 71177.7 1412.76   2
   7  -5  -6 65489.1 1369.04   6
   2  -7   6 75283.7 1488.23   2
  -2   7   6 73418.2 1523.60   5
   7  -5  -6 69573.6 1218.43   4
  -5  -2   6 70917.7 1199.75   4
   2  -7  -6 67515.8 1549.39   6
   2  -7  -6 69183.1 1536.59   5
   5   2   6 70268.3 1177.99   5
  -5  -2   7 5065.23 320.329   2
  -5  -2  -7 5090.09 354.559   4
   2  -7  -7 5234.20 310.516   4
   2  -7   7 5211.23 323.165   2
   5   2   7 5318.03 213.893   5
   7  -5  -7 5013.77 213.205   4
  -5  -2   7 5542.73 211.673   4
   2  -7   7 4962.76 313.463   4
   2  -7  -7 5171.00 256.569   2
   2  -7   7 5389.47 337.386   3
  -2   7   7 5225.20 329.253   5
  -5  -2   7 5416.27 328.161   6
  -2   7   7 5294.15 277.960   2
  -5  -2  -7 5208.25 256.385   3
   7  -5  -7 4910.83 288.184   2
   7  -5  -7 4644.06 288.384   6
   7  -5   8 65802.6 1580.44   2
   2  -7   8 67207.3 1535.20   2
  -7   5   8 71359.2 1436.16   6
  -5  -2   8 67693.0 1539.25   2
   5   2   8 71340.1 1258.92   5
   7  -5  -8 63319.2 1225.89   4
  -2   7   8 70251.6 1431.93   2
  -7   5  -8 63029.0 1674.24   6
   2  -7  -8 63351.7 1578.55   6
  -5  -2  -8 63572.6 1302.89   3
  -5  -2   8 69610.2 1207.29   4
  -5  -2  -8 61266.6 1581.04   4
   7  -5  -8 60994.7 1442.09   6
  -5  -2   8 65974.6 1533.60   6
  -5  -2   8 66012.5 1491.11   3
   2  -7  -8 61498.1 1333.19   2
  -5  -2  -8 62073.0 1661.61   6
   2  -7   8 65472.2 1488.88   4
  -7   5   8 68802.6 1471.18   2
   2  -7   9 5500.10 379.918   2
  -5  -2   9 5760.90 239.035   4
  -5  -2  -9 5493.38 447.406   6
  -5  -2  -9 6005.33 423.527   4
   7  -5   9 6107.44 410.311   2
   7  -5  -9 5877.43 267.868   4
  -7   5  -9 5639.12 449.705   6
   5   2   9 5890.45 273.044   5
  -5  -2   9 5976.28 390.730   2
  -7   5   9 5786.47 355.179   2
  -5  -2  -9 5741.00 298.271   3
  -5  -2   9 6034.86 374.228   3
   2  -7  -9 5447.86 405.642   6
   2  -7 -10 76937.9 1748.18   4
  -7   5  10 78118.9 1598.03   3
  -5  -2  10 72869.9 1749.52   2
  -5  -2  10 73047.0 1372.73   4
   7  -5  10 72399.1 1828.51   2
   5   2  10 71219.9 1466.46   5
  -7   5 -10 76633.8 2016.24   6
   7  -5 -10 76707.1 1462.33   4
  -2   7  10 76542.8 1674.13   2
  -5  -2 -10 77835.7 2027.32   6
  -5  -2  10 74053.8 1717.54   3
  -5  -2 -10 76556.7 1523.19   3
   7  -5 -10 76437.3 1787.28   6
  -5  -2 -10 74261.5 1867.35   4
   2  -7 -10 77482.3 1948.85   6
  -7   5  10 76485.3 1690.79   2
   2  -7  10 72584.2 1768.23   2
  -5  -2  11 7656.81 490.707   2
  -7   5  11 8349.28 424.242   3
  -5  -2 -11 8350.55 534.178   4
  -7   5 -11 8231.73 594.304   6
   7  -5 -11 8310.67 363.872   4
  -5  -2 -11 8782.29 615.115   6
   2  -7 -11 8034.49 567.438   6
  -5  -2  11 7894.60 470.579   3
   7  -5 -11 7688.74 495.424   6
  -7   5  11 8383.58 484.366   2
  -2   7  11 7552.00 457.369   2
   2  -7 -11 8579.86 506.548   4
   7  -5  11 8236.29 537.182   2
   2  -7  11 7685.12 497.090   2
  -5  -2  12 85822.0 2098.55   2
   2  -7  12 85212.5 2107.18   2
  -5  -2 -12 88696.5 2194.77   4
  -7   5  12 88301.6 1877.70   3
   2  -7 -12 92285.4 2095.68   4
  -2   7  12 82284.4 1962.13   2
  -5  -2 -12 91014.1 2412.69   6
  -5  -2  12 83234.3 1985.29   3
   7  -5 -12 90436.0 2145.53   6
   2  -7 -12 88640.7 2298.12   6
   7  -5  12 89768.5 2180.42   2
  -7   5 -12 87900.4 2379.35   6
  -7   5  12 87659.7 2029.71   2
  -5  -2  13 6458.67 458.049   3
   2  -7 -13 6467.75 559.657   6
   2  -7 -13 4897.26 429.377   4
  -7   5  13 6841.02 414.948   3
   7  -5  13 6399.48 520.230   2
  -7   5 -13 6248.66 574.300   6
  -5  -2 -13 6095.31 564.711   6
  -5  -2 -13 6742.62 533.687   4
  -5  -2  13 6485.91 496.343   2
   2  -7  13 6948.17 506.385   2
  -2   7  13 6910.32 473.444   2
   7  -5 -13 6753.10 512.569   6
  -7   5  13 6936.18 486.405   2
   7  -5  14 46766.1 1557.35   2
  -5  -2  14 45809.6 1455.01   2
  -5  -2  14 42845.5 1350.42   3
   2  -7 -14 42001.1 1574.39   6
  -5  -2 -14 43218.4 1513.70   4
  -7   5 -14 39304.2 1587.62   6
  -7   5  14 45036.7 1396.57   2
   2  -7 -14 41116.6 1335.29   4
  -5  -2 -14 39923.4 1599.63   6
   2  -7  14 42561.5 1448.10   2
   7  -5 -14 42153.2 1457.59   6
  -7   5  15 3438.49 374.323   2
  -5  -2  15 3890.12 420.171   2
  -5  -2 -15 4176.61 516.509   6
  -7   5 -15 3606.72 468.236   6
  -2   7  15 3594.79 388.076   2
   2  -7 -15 3269.65 431.682   6
   2  -7  15 3308.96 387.347   2
   7  -5 -15 3634.91 420.033   6
  -5  -2 -15 3752.84 431.171   4
  -5  -2  15 3460.75 363.871   3
  -5  -2 -16 23695.0 1134.04   4
  -7   5  16 20157.0 993.848   2
   2  -7 -16 24859.9 1264.32   6
  -2   7  16 21578.6 1007.46   2
  -5  -2  16 21625.8 1037.15   2
  -5  -2 -16 24615.9 1313.61   6
   2  -7 -17 3263.35 473.573   6
  -7   5  17 2938.29 378.556   2
  -3   7   0 31.1601 13.3592   2
  -4  -3   0 4.83268 22.0988   1
   3  -7   0 20.4155 11.9623   2
   7  -4   0 29.6298 23.2383   6
  -7   4   0 112.077 42.3836   5
  -3   7   0 42.8660 24.7611   3
   7  -4   0 5.15402 29.6328   5
  -3   7   0 46.1871 27.3953   5
   7  -4   0 79.8550 37.8978   4
  -3   7  -1 2674.08 128.266   2
  -7   4  -1 2715.52 154.426   5
   7  -4   1 2949.04 189.099   4
  -3   7  -1 2777.75 155.229   3
   4   3   1 2742.44 175.502   1
  -3   7   1 2932.00 184.161   5
  -7   4   1 2781.54 184.626   5
   7  -4   1 2624.15 157.864   6
  -7   4  -1 2761.23 157.732   6
   3  -7   1 2526.74 122.109   2
   7  -4   1 2792.98 156.654   5
  -3   7   1 2580.76 187.295   1
  -4  -3  -2 931.371 73.9891   5
  -7   4   2 930.167 115.260   5
   7  -4   2 985.423 115.667   4
  -3   7  -2 938.458 86.2379   2
   7  -4   2 909.198 79.8931   5
  -3   7  -2 993.161 101.015   3
   3  -7   2 888.084 83.5501   2
  -7   4  -2 945.291 107.453   6
  -3   7   2 905.356 106.207   5
   3  -7  -2 975.897 116.637   5
   7  -4   2 840.012 104.639   6
  -7   4  -2 792.607 72.9097   5
  -7   4   3 1009.38 104.584   2
   3  -7   3 1148.34 111.442   2
   7  -4   3 1065.15 128.966   4
   3  -7  -3 1116.27 60.0925   2
  -7   4  -3 1178.24 136.424   6
   3  -7  -3 1162.93 134.239   5
  -3   7  -3 1263.73 118.949   3
   7  -4   3 1024.30 77.4136   5
  -4  -3  -3 1145.25 80.8528   5
   7  -4   3 1116.53 131.761   6
  -3   7   3 982.769 57.8652   2
  -7   4   3 1017.80 128.938   5
  -7   4  -3 1251.80 133.243   2
  -3   7   3 1117.27 127.786   5
   7  -4  -3 1101.29 65.9776   6
  -3   7  -3 1228.02 112.307   2
   4   3  -3 1231.13 123.126   2
   7  -4   4 298.693 84.0146   6
  -7   4  -4 142.382 57.2822   2
   3  -7  -4 180.698 34.1058   2
  -3   7  -4 167.942 50.1015   2
   7  -4  -4 173.225 37.2810   6
  -7   4  -4 159.453 64.4514   6
   4   3  -4 132.669 45.2745   2
  -3   7   4 178.710 34.2388   2
   3  -7   4 204.557 60.9190   2
   3  -7  -4 223.471 71.6631   5
  -4  -3  -4 210.978 55.6196   2
   7  -4   4 179.626 31.6744   5
   3  -7   4 143.292 56.4580   6
   4   3   4 187.001 32.9261   5
  -4  -3  -4 193.846 35.9556   5
   4   3   4 225.591 61.5370   4
  -3   7  -4 126.363 47.6441   3
  -7   4   4 159.164 47.5123   2
  -3   7   4 212.364 66.2569   5
   7  -4   4 237.713 73.6571   4
   3  -7  -5 352.382 53.9957   2
  -7   4  -5 406.910 83.6080   2
   7  -4   5 626.706 117.514   4
  -3   7   5 418.408 93.0241   5
  -7   4   5 346.685 72.5128   2
   3  -7   5 346.545 94.7018   6
   7  -4   5 351.185 45.7554   5
   4   3   5 354.652 46.6751   5
   3  -7  -5 337.907 78.0590   6
   3  -7  -5 330.261 88.8130   5
   4   3  -5 411.060 85.3973   2
  -4  -3  -5 352.960 84.1671   4
  -7   4   5 323.176 52.7027   6
  -3   7  -5 378.367 79.1525   3
  -4  -3  -5 330.636 68.6540   2
   3  -7   5 301.630 70.9587   2
   4   3   5 444.823 91.6719   4
   7  -4   5 507.195 108.278   6
   7  -4  -5 382.226 71.5807   2
   7  -4  -5 308.807 59.4127   6
  -4  -3   5 382.686 83.1182   6
   7  -4  -5 285.427 34.8999   4
  -3   7  -5 271.353 66.2644   2
  -3   7   5 399.355 60.4116   2
  -4  -3   6 2213.89 196.305   6
  -4  -3  -6 2216.24 182.551   2
   3  -7   6 2213.24 198.656   2
   3  -7  -6 2413.62 221.821   6
   3  -7  -6 2327.31 150.729   2
   7  -4  -6 2232.96 180.923   2
   4   3   6 2191.71 130.384   5
  -7   4   6 2003.73 174.922   2
  -3   7   6 2064.57 204.194   5
   7  -4  -6 2064.65 103.716   4
  -7   4   6 2243.62 160.913   6
  -3   7   6 2204.75 156.796   2
  -3   7   6 2072.00 102.220   3
  -4  -3   6 2099.26 129.644   4
   3  -7  -6 2144.81 180.002   4
   7  -4  -6 2153.43 170.820   6
  -4  -3   7 327.190 86.4061   6
  -3   7   7 327.774 70.6797   2
   3  -7   7 326.208 86.3944   4
   7  -4  -7 364.849 51.1931   4
   4   3   7 338.307 59.5018   5
  -4  -3  -7 332.588 59.4293   3
  -3   7   7 289.603 43.8005   3
   3  -7  -7 378.436 83.4238   4
   3  -7   7 156.245 61.1809   2
  -7   4   7 344.710 75.1750   6
  -4  -3   7 234.180 50.7730   4
  -7   4  -7 295.910 91.4950   4
   7  -4  -7 501.580 95.6104   6
  -3   7   7 272.456 82.8891   5
   3  -7  -7 449.159 74.7581   2
  -4  -3   7 363.442 86.4651   3
  -4  -3  -8 1100.78 113.303   3
   3  -7   8 870.955 145.635   2
   4   3   8 1117.67 115.822   5
   3  -7  -8 1100.57 171.833   6
  -4  -3  -8 1150.62 189.940   6
  -4  -3   8 961.022 150.949   2
   3  -7  -8 1087.49 126.793   2
  -3   7   8 964.999 89.9540   3
   7  -4  -8 876.014 85.4760   4
  -7   4  -8 834.948 165.371   6
  -7   4   8 889.188 136.743   2
   7  -4  -8 988.811 141.817   6
   3  -7  -8 1320.17 159.797   4
  -7   4  -8 979.579 161.537   4
   7  -4   8 890.641 152.319   2
  -4  -3   8 912.356 144.318   3
  -7   4   8 997.690 128.479   6
  -4  -3   8 1060.31 109.878   4
  -4  -3  -8 1407.37 203.043   4
  -3   7   8 872.961 123.403   2
   7  -4  -9 435.064 66.4486   4
  -7   4   9 371.339 97.9044   2
   3  -7   9 382.128 103.494   2
  -7   4  -9 411.812 132.507   6
  -4  -3  -9 297.303 63.8543   3
   7  -4   9 485.097 119.974   2
  -4  -3  -9 419.240 114.262   4
   3  -7  -9 309.653 103.002   6
   4   3   9 313.678 67.2788   5
  -4  -3   9 322.167 88.6426   3
  -4  -3   9 432.448 111.881   2
  -4  -3  -9 453.251 142.471   6
  -4  -3   9 308.319 62.6406   4
  -4  -3 -10 563.520 142.201   4
   3  -7  10 401.521 113.073   2
   7  -4 -10 615.442 134.066   6
   4   3  10 393.284 82.3087   5
  -4  -3  10 520.103 120.079   3
  -7   4 -10 787.055 180.452   6
   3  -7 -10 476.152 138.986   6
  -7   4  10 574.580 121.701   2
  -4  -3 -10 745.349 179.425   6
  -3   7  10 486.913 109.363   2
  -7   4  10 371.611 93.0184   3
   3  -7 -10 713.054 133.673   4
  -4  -3  10 482.447 82.7858   4
  -4  -3  10 522.218 129.567   2
   7  -4  10 404.779 116.937   2
  -4  -3 -11 621.036 176.655   6
  -7   4  11 498.541 107.844   3
   3  -7 -11 551.582 128.402   4
  -7   4  11 483.726 125.807   2
   3  -7  11 517.404 134.959   2
   7  -4 -11 377.027 123.556   6
  -4  -3  11 545.524 133.259   2
  -4  -3  11 602.467 139.604   3
  -3   7  11 620.667 127.116   2
  -4  -3 -11 667.654 163.992   4
   3  -7 -11 512.161 147.460   6
  -7   4 -11 660.077 173.796   6
   7  -4  11 545.416 141.559   2
   7  -4 -12 602.743 152.469   6
   3  -7 -12 757.697 153.834   4
  -4  -3  12 604.536 153.453   2
  -4  -3  12 881.147 171.989   3
  -7   4  12 709.927 131.284   3
  -3   7  12 669.116 143.296   2
   7  -4  12 856.709 196.068   2
  -7   4 -12 754.999 201.070   6
  -4  -3 -12 713.517 197.670   6
  -4  -3 -12 823.821 181.505   4
   3  -7 -12 546.833 157.400   6
   3  -7  12 772.833 170.291   2
  -7   4  12 770.196 155.915   2
  -4  -3  13 152.830 97.3079   2
  -7   4  13 283.443 108.220   2
   3  -7  13 237.539 114.793   2
   3  -7 -13 303.378 106.215   4
   7  -4 -13 286.211 119.838   6
  -7   4 -13 339.522 145.489   6
  -3   7  13 199.301 95.4996   2
  -4  -3 -13 246.729 127.731   6
  -4  -3  13 327.088 112.720   3
  -4  -3 -13 421.542 139.442   4
  -7   4  13 285.887 98.3290   3
   3  -7 -13 218.331 127.631   6
  -4  -3  14 91.6239 71.7186   2
  -7   4  14 209.047 105.295   2
  -4  -3 -14 37.2239 98.1629   6
  -4  -3  14 385.223 128.694   3
   7  -4 -14 408.042 148.479   6
  -7   4  14 343.791 104.926   3
  -3   7  14 360.983 126.830   2
   3  -7 -14 293.976 145.788   6
   3  -7  14 481.121 162.419   2
  -4  -3 -14 235.086 115.269   4
  -7   4 -14 211.142 124.160   6
  -7   4  15 409.815 136.108   2
   3  -7 -15 574.436 193.956   6
  -3   7  15 563.338 158.603   2
  -4  -3  15 449.208 154.417   2
  -7   4 -15 357.779 167.915   6
   3  -7  15 651.306 173.756   2
  -4  -3 -15 329.298 165.409   6
   7  -4 -15 410.695 150.053   6
  -4  -3 -15 529.135 168.813   4
  -7   4 -16 243.142 154.417   6
  -4  -3 -16 469.179 198.680   6
  -4  -3  16 340.554 144.114   2
  -7   4  16 265.797 128.227   2
  -3   7  16 388.316 133.030   2
   3  -7 -16 477.862 199.588   6
   3  -7 -17 62.0291 116.709   6
  -4   7   0 21.7684 13.9957   2
   4  -7   0 31.7572 34.5555   1
  -7   3   0 2.56689 18.5364   4
  -4   7   0 49.7573 33.1379   5
   7  -3   0 48.8410 29.0347   4
   7  -3   0 24.2768 18.9072   6
  -7   3   0-10.6309 23.9214   5
  -7   3   0 14.5821 17.7849   6
  -3  -4   0 29.6874 27.4842   1
   7  -3   1 2681.85 177.380   4
  -7   3  -1 2843.95 182.869   4
   3   4   1 2690.07 188.545   1
  -7   3   1 2938.64 188.882   5
  -4   7  -1 2703.84 134.764   2
  -7   3  -1 2615.80 142.638   5
  -4   7   1 2672.85 180.973   1
  -4   7   1 2603.61 177.939   5
  -4   7  -1 2763.29 173.772   5
  -3  -4   1 2831.90 155.550   2
   4  -7   1 2793.77 133.912   2
   7  -3   1 2637.73 149.410   6
   7  -3  -1 2880.11 148.027   4
  -7   3  -1 2489.78 147.530   6
  -3  -4   2 961.687 95.8872   2
  -3  -4  -2 762.481 75.8879   5
   7  -3  -2 826.179 65.0602   4
  -4   7  -2 904.136 98.9582   3
  -4   7  -2 836.055 84.2125   2
   7  -3   2 854.121 110.421   4
  -7   3  -2 992.288 108.849   6
   4  -7   2 1019.42 92.4241   2
   3   4  -2 903.706 93.5387   2
   4  -7   2 919.761 101.549   5
  -4   7   2 859.688 107.013   5
   7  -3   2 873.596 70.0398   5
  -7   3  -2 873.104 68.8994   5
   7  -3   2 956.377 109.160   6
   7  -3  -3 1064.25 60.3941   4
   7  -3   3 1148.38 136.837   4
   7  -3   3 1114.20 70.8679   5
   3   4  -3 1305.68 121.023   2
  -4   7  -3 1333.80 126.245   3
   4  -7  -3 1173.25 68.2673   2
  -7   3   3 1056.57 111.610   2
  -3  -4   3 985.017 106.872   2
  -3  -4  -3 1122.57 91.0542   5
  -4   7   3 1043.11 125.330   5
   4  -7   3 1052.08 108.238   2
   4  -7  -3 1073.78 133.382   5
  -4   7  -3 1159.58 113.071   2
   7  -3   3 979.636 122.705   6
  -4   7   3 1029.15 65.2377   2
  -7   3  -3 1226.53 136.548   6
  -4   7  -4 241.827 61.3929   3
   4  -7   4 175.248 56.7676   2
  -7   3   4 230.752 56.6417   2
  -4   7   4 228.311 39.0360   2
   7  -3  -4 171.597 37.4157   6
   4  -7  -4 189.151 35.2995   2
  -4   7  -4 147.805 46.2080   2
   4  -7   4 270.501 81.8952   6
  -3  -4  -4 124.973 34.7029   5
   7  -3   4 243.820 74.9074   4
  -3  -4  -4 206.872 50.3580   2
   3   4   4 201.859 38.7417   5
  -7   3  -4 162.140 56.2144   2
  -7   3   4 221.677 36.4596   6
   3   4  -4 185.718 54.3980   2
  -7   3  -4 217.014 73.0124   6
   4  -7  -4 104.490 61.3302   5
   7  -3   4 196.359 68.8372   6
   7  -3   4 168.297 25.6476   5
  -4   7   4 163.301 56.8002   5
  -4   7  -5 239.830 64.6286   2
  -7   3  -5 361.019 83.2266   2
  -4   7   5 363.807 55.5533   2
   7  -3  -5 271.719 66.2688   2
  -3  -4  -5 345.721 71.5366   2
   4  -7   5 341.432 76.0514   2
   4  -7  -5 252.993 47.1319   2
   4  -7  -5 319.632 74.6669   6
  -3  -4   5 335.128 74.8285   6
  -4   7  -5 300.276 70.8979   3
  -4   7   5 356.895 85.2800   5
  -7   3   5 357.295 74.8497   2
   3   4  -5 365.698 76.7260   2
  -3  -4  -5 322.836 82.1070   4
   4  -7  -5 333.824 92.4011   5
   7  -3   5 371.592 91.8522   6
  -3  -4  -5 359.905 63.9397   5
   7  -3   5 304.122 34.8032   5
   7  -3  -5 284.548 55.0004   6
   4  -7   5 436.555 99.0536   6
   7  -3   5 361.391 89.3923   4
  -7   3   5 397.806 61.6674   6
   3   4   5 332.537 53.9806   5
  -3  -4   6 2162.67 203.336   6
  -3  -4  -6 2291.66 127.378   3
   7  -3  -6 2415.29 179.714   6
   7  -3  -6 1992.38 175.545   2
   4  -7  -6 2073.45 199.416   6
  -4   7   6 2100.25 154.880   2
  -7   3   6 2177.63 187.451   2
  -4   7   6 2046.57 209.920   5
   4  -7  -6 2203.06 172.904   4
   3   4   6 2181.53 145.618   5
  -7   3   6 2232.01 163.448   6
   4  -7  -6 2168.31 146.565   2
   4  -7   6 1718.01 182.637   4
  -3  -4  -6 2094.53 171.681   2
  -3  -4  -7 347.378 74.9033   2
   4  -7  -7 420.609 82.6977   4
  -3  -4   7 294.891 59.9395   4
   4  -7  -7 378.192 69.8633   2
  -3  -4   7 311.138 83.8773   3
   4  -7   7 290.983 83.7255   2
  -3  -4  -7 382.174 58.5010   3
  -7   3  -7 356.748 103.317   4
  -7   3   7 362.737 74.3159   6
   3   4   7 276.943 59.4190   5
  -3  -4  -7 296.889 93.8691   6
   7  -3  -7 305.190 74.5100   6
  -4   7   7 305.251 49.6993   3
  -4   7   7 293.026 64.4175   2
  -3  -4   7 189.638 79.1584   6
   7  -3  -8 1118.86 148.403   6
  -3  -4  -8 932.122 155.502   4
   4  -7  -8 1008.92 122.981   2
  -3  -4   8 914.941 109.887   4
  -4   7   8 946.939 129.845   2
   4  -7  -8 1093.85 140.491   4
  -4   7   8 1036.32 95.5311   3
  -3  -4   8 973.016 151.137   3
  -7   3   8 1120.14 138.926   6
  -3  -4  -8 1021.46 188.460   6
  -7   3  -8 905.728 161.856   4
  -3  -4   8 927.673 145.410   2
  -3  -4  -8 1053.47 99.1711   3
   3   4   8 888.710 113.377   5
   4  -7   8 962.830 152.082   2
  -7   3  -8 970.556 183.483   6
  -7   3   8 940.427 138.951   2
  -4   7   9 334.151 61.7783   3
  -3  -4  -9 390.474 111.216   4
  -3  -4   9 365.166 76.1440   4
  -7   3  -9 320.737 109.031   4
  -7   3   9 308.692 93.6597   2
   3   4   9 268.135 67.8984   5
  -7   3   9 325.531 86.5311   6
   4  -7   9 242.324 82.2339   2
  -7   3  -9 178.409 97.5534   6
  -3  -4   9 299.051 95.3127   2
   4  -7  -9 420.675 119.412   6
  -3  -4   9 335.823 95.4583   3
  -3  -4  -9 248.038 97.7145   6
   3   4  10 475.129 94.8056   5
  -4   7  10 462.783 77.7026   3
  -3  -4  10 536.169 93.9064   4
  -3  -4  10 515.815 120.267   3
  -3  -4 -10 613.126 157.946   6
  -7   3  10 517.505 121.474   2
  -3  -4 -10 393.983 125.735   4
  -4   7  10 342.157 95.1589   2
  -3  -4  10 413.743 115.398   2
  -7   3 -10 375.035 123.717   4
   7  -3 -10 543.809 129.233   6
   4  -7 -10 857.385 170.474   6
  -7   3 -10 532.135 158.867   6
  -7   3  10 542.293 111.811   3
   4  -7  10 625.310 144.568   2
  -7   3  11 589.027 133.261   2
  -3  -4 -11 459.042 147.283   6
  -3  -4 -11 668.733 152.804   4
  -7   3 -11 629.502 174.226   6
  -7   3  11 501.406 113.393   3
   4  -7 -11 611.345 157.228   6
  -4   7  11 532.585 121.069   2
  -3  -4  11 555.788 125.600   3
   7  -3 -11 481.076 133.511   6
  -3  -4  11 518.653 136.393   2
   4  -7  11 383.893 116.327   2
   4  -7 -11 700.931 133.588   4
  -3  -4 -12 640.094 180.135   6
   4  -7 -12 963.095 162.307   4
  -3  -4  12 638.359 152.977   2
   4  -7 -12 749.758 182.490   6
  -4   7  12 787.815 151.513   2
  -7   3 -12 688.096 193.721   6
  -7   3  12 680.521 155.220   2
  -3  -4 -12 837.445 184.858   4
  -3  -4  12 956.730 176.302   3
  -7   3  12 689.197 133.621   3
   4  -7  12 942.132 187.682   2
   7  -3 -12 658.449 162.019   6
  -3  -4 -13 383.630 130.692   4
  -3  -4  13 186.466 108.798   2
  -3  -4 -13 299.551 141.290   6
   4  -7 -13 272.865 119.564   6
  -7   3  13 268.828 98.2305   3
  -3  -4  13 170.192 91.6272   3
  -7   3  13 326.933 117.722   2
  -4   7  13 197.441 88.6635   2
   7  -3 -13 281.524 122.075   6
  -7   3 -13 94.9073 106.455   6
   4  -7 -13 164.378 80.2622   4
   4  -7  13 462.011 154.170   2
  -7   3  14 264.946 120.982   2
  -3  -4  14 236.735 118.015   2
   4  -7  14 246.332 132.368   2
   7  -3 -14 301.837 132.916   6
  -3  -4  14 160.573 88.3668   3
  -7   3  14 136.308 80.7101   3
  -7   3 -14 365.617 174.959   6
  -4   7  14 283.842 118.099   2
  -3  -4 -14 287.281 154.800   6
   4  -7 -14 401.889 149.984   6
  -3  -4 -14 174.055 111.228   4
  -7   3  15 506.511 160.873   2
  -3  -4 -15 802.822 200.039   4
   4  -7  15 806.422 207.231   2
   4  -7 -15 417.680 159.785   6
  -3  -4  15 602.264 171.743   2
  -3  -4 -15 536.270 200.636   6
  -7   3 -15 496.948 185.981   6
  -4   7  15 551.558 159.353   2
  -7   3  16 483.459 159.251   2
  -4   7  16 531.449 163.160   2
  -7   3 -16 294.292 169.393   6
  -3  -4 -16 345.333 160.085   6
   4  -7 -16 306.152 155.688   6
   4  -7 -17 92.3000 106.716   6
   7  -2   0 592.078 57.1093   6
  -5   7   0 573.367 83.8146   5
  -7   2   0 583.959 74.9448   4
  -7   2   0 700.885 62.5715   6
   7  -2   0 750.799 87.3434   4
  -5   7   0 626.309 60.7392   2
   5  -7   0 405.876 67.0165   1
  -7   2   1 2237.78 128.112   4
   7  -2   1 2178.80 136.862   6
  -2  -5   1 2378.00 133.932   2
   7  -2   1 2206.77 161.604   4
  -7   2  -1 2280.94 140.466   6
   2   5   1 2232.73 174.704   1
  -7   2  -1 2341.52 128.908   5
  -5   7  -1 2274.70 156.180   5
  -5   7   1 2147.50 155.959   1
  -5   7  -1 2161.58 123.516   2
  -7   2  -1 2192.71 162.221   4
   5  -7   1 2221.07 157.007   5
  -5   7   1 2407.28 175.699   5
   7  -2  -1 2043.22 122.791   4
  -7   2  -2 1895.06 95.3417   5
   5  -7   2 1585.00 129.898   5
  -5   7  -2 2098.91 133.860   2
   7  -2   2 1612.25 133.738   6
   7  -2  -2 1987.86 97.3536   4
   7  -2   2 1753.82 157.871   4
   2   5  -2 2253.81 142.432   2
   5  -7   2 1647.78 122.519   2
  -5   7   2 1537.96 80.0673   2
  -5   7   2 1663.29 155.619   5
  -2  -5   2 1640.23 122.186   2
  -7   2  -2 2054.63 158.767   6
  -2  -5  -2 1900.66 130.466   5
   5  -7   3 2190.00 158.976   5
  -7   2   3 2161.61 167.418   2
  -2  -5   3 2194.21 154.412   2
   7  -2   3 2089.98 179.452   6
  -5   7   3 2145.84 101.788   2
   7  -2   3 2392.62 193.266   4
   2   5   3 1982.47 127.237   5
  -7   2   3 2009.34 87.9703   6
  -5   7   3 2281.58 196.004   5
   2   5  -3 2280.23 160.469   2
  -5   7  -3 2107.47 153.801   2
  -7   2  -3 2000.36 176.058   6
  -2  -5  -3 2173.09 142.759   5
   5  -7   3 2180.10 155.727   2
   5  -7   3 1690.10 167.305   6
   5  -7  -4 18195.3 424.543   2
   5  -7   4 16655.0 600.679   6
   5  -7  -4 18214.8 630.538   5
   5  -7   4 16070.3 519.605   2
   2   5   4 17578.1 462.614   5
   2   5  -4 19791.3 558.242   2
  -7   2  -4 17593.3 603.136   6
  -5   7  -4 18494.1 545.529   2
   7  -2   4 17434.9 603.522   6
  -7   2   4 17015.9 408.272   6
  -7   2   4 17077.3 538.251   2
  -7   2  -4 19274.5 595.756   2
  -2  -5   4 17318.2 518.180   2
  -2  -5  -4 17488.3 489.580   5
  -5   7   4 17028.0 409.681   2
   7  -2   4 17807.6 604.927   4
  -5   7  -4 17457.0 547.970   3
  -2  -5  -4 17986.1 485.239   2
  -5   7   4 17513.8 600.546   5
   5  -7   5 7313.65 377.409   4
  -5   7  -5 7681.47 352.069   3
  -2  -5  -5 7329.41 291.559   2
  -2  -5  -5 6884.35 193.112   3
   7  -2   5 8080.26 409.515   4
  -7   2   5 7081.96 270.889   6
   7  -2   5 7588.45 404.937   6
   5  -7  -5 7591.94 272.278   2
   5  -7   5 7301.01 400.790   6
  -2  -5  -5 7667.95 372.260   4
  -7   2  -5 7431.36 364.907   2
   5  -7  -5 7439.00 342.073   6
  -5   7   5 7249.94 380.101   5
  -2  -5  -5 7172.82 307.742   5
   2   5  -5 8224.89 364.176   2
  -5   7   5 7247.04 268.050   2
   7  -2  -5 7652.79 344.179   2
  -5   7  -5 7616.35 342.333   2
  -2  -5   5 7243.58 378.666   6
  -7   2  -5 7059.26 393.964   6
   2   5   5 7036.27 282.383   5
  -7   2   5 7170.96 333.951   2
   5  -7   5 6808.28 338.199   2
   5  -7  -6 68531.7 1492.48   6
   2   5   6 74510.4 1380.70   5
  -5   7   6 78142.9 1606.14   5
   7  -2  -6 67541.1 1375.05   6
   5  -7  -6 68101.2 1345.31   4
  -7   2   6 73843.5 1368.78   6
  -2  -5   6 73532.7 1572.35   6
  -5   7   6 73018.4 1345.47   2
   5  -7   6 71595.9 1544.56   4
  -2  -5  -6 70807.9 1380.30   2
  -2  -5  -6 65979.8 1167.54   3
   5  -7  -6 70615.8 1324.42   2
  -2  -5  -7 5364.21 378.603   6
  -7   2  -7 4914.73 358.959   4
   5  -7  -7 5080.18 276.797   4
  -2  -5  -7 5092.99 278.399   2
   5  -7  -7 5225.81 267.549   2
   7  -2  -7 4972.47 292.283   6
   5  -7   7 5068.65 339.523   2
  -2  -5   7 5194.11 273.872   4
   5  -7  -7 5202.47 317.846   6
  -7   2   7 5267.38 284.986   6
  -5   7   7 5300.58 274.434   2
   7  -2   7 4721.48 185.754   5
   2   5   7 5440.61 283.056   5
  -2  -5   7 5653.07 335.331   3
  -7   2   7 5347.31 322.203   2
  -2  -5   8 68467.0 1533.36   2
  -5   7   8 70409.3 1422.27   2
  -7   2  -8 60763.0 1597.51   4
   5  -7  -8 63952.3 1372.13   2
  -7   2  -8 60990.2 1658.71   6
  -5   7   8 69041.0 1260.85   3
  -2  -5  -8 63381.5 1529.68   4
   5  -7  -8 62224.8 1374.65   4
   5  -7   8 69856.5 1561.72   2
   7  -2   8 67665.4 1214.57   5
  -7   2   8 70511.0 1450.30   6
   7  -2  -8 62130.6 1467.73   6
   2   5   8 70192.1 1423.50   5
  -7   2   8 67617.1 1499.11   2
  -2  -5  -8 61764.3 1641.62   6
  -2  -5   8 68214.5 1520.90   3
  -2  -5   8 66852.8 1378.68   4
  -2  -5   9 5691.57 321.201   4
  -2  -5   9 6049.13 382.248   3
   5  -7  -9 5558.57 393.752   6
  -2  -5  -9 5498.97 437.094   6
  -7   2  -9 5228.96 430.162   6
  -7   2   9 5976.50 380.776   2
  -2  -5   9 5992.71 383.599   2
  -7   2   9 5853.95 354.317   6
   2   5   9 5275.32 323.052   5
   5  -7  -9 6541.19 344.568   4
  -5   7   9 6551.78 284.497   3
   7  -2   9 5423.99 248.354   5
   5  -7   9 5837.98 390.519   2
  -2  -5  -9 5541.39 393.442   4
  -7   2  -9 5679.19 419.386   4
   7  -2  10 72041.5 1418.41   5
  -7   2 -10 74928.6 1985.19   6
  -2  -5  10 74076.4 1775.27   2
  -2  -5  10 74815.6 1724.57   3
  -7   2 -10 76149.5 1896.52   4
  -7   2  10 76467.5 1673.14   3
  -2  -5 -10 77008.0 1985.97   6
  -5   7  10 76075.3 1667.94   2
   5  -7 -10 75083.2 1856.72   6
   5  -7  10 72990.0 1780.43   2
  -7   2  10 76061.7 1751.32   2
  -2  -5  10 72002.6 1568.16   4
   7  -2 -10 78366.8 1801.05   6
  -5   7  10 75712.2 1469.29   3
   2   5  10 70118.7 1586.77   5
  -2  -5 -10 76304.1 1847.37   4
  -2  -5  11 7799.82 477.109   3
  -7   2  11 8011.65 489.585   2
  -7   2 -11 8447.64 559.757   4
  -2  -5 -11 8149.70 592.293   6
  -7   2  11 7920.50 443.765   3
  -2  -5  11 7659.29 399.754   4
  -7   2 -11 8378.99 603.810   6
   7  -2 -11 8796.68 525.304   6
  -5   7  11 8721.24 375.730   3
   5  -7 -11 7800.37 531.842   6
  -2  -5  11 8205.49 506.925   2
  -5   7  11 8511.64 464.758   2
  -2  -5 -11 8584.41 541.726   4
   5  -7  11 7694.78 501.042   2
   5  -7 -12 90574.0 1942.54   4
  -7   2  12 88736.4 1975.06   3
  -2  -5  12 83983.7 2100.21   2
   5  -7  12 81033.5 2102.67   2
  -7   2  12 86572.0 2084.59   2
  -2  -5 -12 89488.6 2352.74   6
  -2  -5  12 88930.1 2034.07   3
   7  -2 -12 94331.7 2198.18   6
  -7   2 -12 89786.3 2229.82   4
  -7   2 -12 87744.2 2381.16   6
  -2  -5 -12 90109.2 2193.76   4
  -5   7  12 88173.8 2008.63   2
   5  -7 -12 86821.4 2199.42   6
  -2  -5 -13 6248.47 559.266   6
   5  -7 -13 6767.34 537.737   6
  -2  -5  13 6568.18 476.021   3
  -7   2  13 7015.59 455.916   3
   5  -7  13 5774.55 507.766   2
  -7   2 -13 6451.97 582.880   6
  -5   7  13 7069.22 478.446   2
  -2  -5 -13 6681.96 505.525   4
  -2  -5  13 6679.84 505.935   2
  -7   2  13 6674.11 492.281   2
  -2  -5  14 41993.6 1429.68   2
  -2  -5 -14 40517.1 1598.69   6
  -2  -5 -14 40684.4 1419.48   4
  -7   2 -14 42025.2 1654.45   6
  -5   7  14 42718.7 1353.27   2
   5  -7  14 43423.7 1484.65   2
   5  -7 -14 40400.8 1490.07   6
  -7   2  14 43650.5 1303.20   3
  -7   2  14 43839.4 1435.38   2
  -7   2  15 3768.21 404.723   2
  -2  -5 -15 3655.99 477.182   6
   5  -7  15 4656.10 476.560   2
   5  -7 -15 3777.26 440.357   6
  -7   2  15 3690.66 357.672   3
  -2  -5 -15 3982.00 431.227   4
  -7   2 -15 3835.71 489.490   6
  -5   7  15 3848.64 387.528   2
  -2  -5  15 3832.90 410.352   2
  -7   2  16 19675.5 1001.55   2
   5  -7 -16 24466.7 1195.53   6
  -2  -5 -16 24515.5 1293.61   6
  -5   7  16 19585.5 948.186   2
  -7   1   0 135.958 41.9691   4
  -7   1   0 187.768 35.9949   6
  -1  -6   0 161.581 34.5286   2
  -7   1   0 139.591 27.5431   1
  -6   7   0 155.505 47.7000   5
   6  -7   0 90.6723 37.0457   1
   7  -1   0 86.8135 31.8971   4
   7  -1   1 2112.57 157.669   4
  -6   7   1 1987.17 168.262   5
  -1  -6   1 2110.40 125.088   2
  -7   1   1 1969.54 120.719   4
  -6   7   1 2052.87 143.964   1
   7  -1  -1 1571.06 108.892   4
  -7   1  -1 1715.22 146.123   4
  -7   1  -1 1598.02 121.958   6
   6  -7   1 1987.93 150.636   5
   1   6  -1 1737.48 115.695   2
   1   6   1 1985.90 169.458   1
  -1  -6  -1 1670.93 132.529   5
  -6   7  -1 1772.02 125.349   2
  -6   7  -1 1688.68 138.972   5
  -1  -6  -2 1474.05 125.123   5
  -7   1  -2 1185.54 122.377   6
   7  -1   2 1106.44 124.761   4
   7  -1   2 1176.84 114.646   6
  -7   1   2 1245.03 80.5010   4
  -6   7  -2 1228.68 114.407   5
  -1  -6   2 1046.73 104.784   3
   1   6   2 1150.49 133.722   1
   7  -1  -2 1018.69 69.1159   4
  -1  -6   2 1084.05 98.1095   2
  -7   1  -2 1308.57 78.5735   5
   1   6   2 1200.97 106.075   5
   1   6  -2 1447.08 116.779   2
  -6   7  -2 1396.39 119.146   2
   6  -7   2 897.293 100.872   5
  -6   7   2 1146.28 132.423   5
   1   6   3 630.861 77.0542   5
   6  -7   3 617.101 90.0689   2
  -6   7  -3 485.683 76.9604   2
   1   6  -3 536.019 80.0474   2
   7  -1   3 738.781 113.854   4
  -7   1   3 727.844 59.8535   6
   6  -7   3 759.539 89.3457   5
   6  -7   3 629.613 102.362   6
  -1  -6  -3 494.184 75.4425   5
  -7   1  -3 475.932 92.0243   6
   7  -1   3 775.234 105.704   6
  -6   7   3 759.390 113.470   5
  -1  -6   3 694.975 85.3725   2
  -6   7   3 845.440 74.1987   2
  -1  -6  -3 481.436 57.7533   2
   7  -1   4 1558.21 165.503   4
   6  -7  -4 1321.21 121.724   6
  -6   7   4 1651.26 110.798   2
   6  -7   4 1775.94 182.100   6
   7  -1   4 1684.58 172.722   6
   1   6  -4 1277.62 133.097   2
  -1  -6  -4 1382.68 104.937   2
  -7   1  -4 1359.07 155.564   6
  -7   1   4 1603.42 108.736   6
   6  -7   4 1622.82 136.433   5
  -6   7   4 1555.01 171.685   5
   6  -7  -4 1299.54 162.322   5
  -1  -6  -4 1310.92 129.058   5
  -1  -6   4 1658.47 149.125   2
   1   6   4 1044.69 108.602   5
  -6   7  -4 1306.32 133.750   2
   6  -7   4 1123.90 132.823   2
  -1  -6  -4 1360.60 140.998   4
   6  -7   5 1452.52 157.300   2
  -7   1  -5 1838.28 204.237   6
  -1  -6  -5 1897.14 162.273   5
  -6   7   5 1759.15 189.394   5
   1   6  -5 1943.76 172.862   2
   6  -7   5 1490.57 169.874   4
  -1  -6   5 1487.87 149.336   2
  -6   7   5 1584.54 122.904   2
   7  -1   5 1459.83 171.643   4
  -6   7  -5 1912.28 170.614   2
   1   6   5 1627.54 140.935   5
   6  -7   5 1450.57 183.086   6
  -1  -6  -5 1892.49 173.713   4
  -1  -6   5 1504.98 180.932   6
   6  -7  -5 1891.71 132.090   2
  -6   7  -5 1835.77 174.760   3
   7  -1   5 1844.00 193.481   6
  -7   1   5 1591.78 161.327   2
   7  -1  -5 2034.73 174.492   2
   6  -7  -5 2183.55 173.764   6
  -1  -6  -5 1848.62 131.907   2
  -7   1   5 1458.96 124.395   6
  -7   1  -5 2030.78 185.219   2
   6  -7  -6 710.294 106.007   6
   6  -7  -6 539.173 81.5813   2
  -1  -6  -6 714.410 108.359   5
  -6   7   6 661.161 87.7686   2
  -7   1   6 652.241 93.0935   6
   1   6   6 725.030 101.701   5
  -1  -6   6 466.422 101.437   6
  -1  -6  -6 773.698 94.8922   2
   6  -7  -7 1993.87 200.799   6
  -6   7   7 2207.63 175.085   2
   6  -7   7 1935.89 204.725   2
   7  -1   7 1744.92 88.2959   5
  -1  -6   7 2030.73 198.808   2
  -7   1  -7 1712.28 209.867   4
   6  -7  -7 1821.36 158.463   2
  -1  -6   7 2070.49 177.781   4
  -7   1   7 2107.75 204.856   2
  -1  -6  -7 1941.87 163.334   2
  -1  -6  -7 1987.48 230.168   6
  -1  -6   7 1972.96 195.351   3
  -7   1   7 2081.19 180.518   6
   1   6   7 2125.16 187.155   5
   6  -7  -7 1935.03 157.295   4
  -7   1  -7 1436.62 204.418   6
   6  -7   8 241.044 92.4396   2
  -1  -6  -8 456.404 86.7228   2
  -1  -6   8 441.553 106.192   2
   6  -7  -8 382.675 79.8489   4
  -7   1  -8 492.097 135.170   6
  -1  -6   8 377.296 83.7754   4
  -7   1   8 350.432 82.6456   6
  -1  -6  -8 458.643 109.793   4
   6  -7  -8 467.666 89.2417   2
  -1  -6  -8 305.529 102.761   6
  -7   1  -8 359.324 83.0704   3
  -7   1  -8 476.560 128.428   4
   1   6   8 366.452 87.3267   5
  -1  -6   8 431.699 100.309   3
  -6   7  -8 601.671 151.087   6
   7  -1   8 318.118 48.3534   5
  -7   1   8 409.916 97.3723   2
  -1  -6  -9 473.616 134.345   6
  -1  -6  -9 464.520 112.547   4
  -7   1  -9 473.842 128.206   4
  -1  -6   9 480.482 97.3113   4
  -6   7   9 501.792 104.950   2
   6  -7   9 467.502 118.238   2
  -1  -6   9 610.714 129.334   2
  -6   7  -9 593.546 154.614   6
   6  -7  -9 446.261 89.2201   4
   1   6   9 455.709 99.5216   5
   7  -1   9 305.334 59.2253   5
  -7   1   9 515.597 119.576   2
  -1  -6   9 481.437 109.110   3
  -7   1  -9 486.451 137.499   6
   6  -7  -9 486.626 117.674   6
  -6   7   9 513.448 81.4154   3
  -7   1  10 453.404 114.495   2
   7  -1  10 494.034 75.2364   5
   1   6  10 778.216 143.998   2
  -6   7  10 610.549 119.320   2
  -7   1 -10 730.283 160.332   4
  -6   7  10 574.226 94.7396   3
   6  -7 -10 633.432 142.964   6
   6  -7  10 577.639 144.142   2
  -1  -6  10 559.964 123.092   3
  -7   1  10 762.269 140.633   3
  -1  -6  10 558.303 108.446   4
  -1  -6  10 685.932 152.086   2
  -7   1 -10 630.067 161.874   6
  -1  -6 -10 771.811 161.697   4
   6  -7 -10 778.040 127.203   4
  -6   7 -10 744.644 181.122   6
  -1  -6 -10 738.269 170.900   6
   6  -7 -11 855.175 178.379   6
  -7   1  11 645.735 134.448   3
  -1  -6 -11 906.218 208.554   6
  -1  -6 -11 880.727 166.789   4
  -6   7  11 651.880 133.516   2
  -1  -6  11 656.909 142.499   3
  -7   1 -11 901.683 184.230   4
   6  -7  11 443.605 135.219   2
  -7   1 -11 909.076 201.996   6
   1   6  11 814.201 155.469   2
  -1  -6  11 592.330 143.535   2
  -7   1  11 735.113 151.431   2
  -6   7 -11 982.314 208.370   6
  -1  -6  12 167.744 85.8743   3
  -1  -6  12 165.087 89.3312   2
   6  -7  12 154.369 96.5214   2
  -1  -6 -12-58.7867 93.5982   6
  -7   1 -12 157.124 117.547   6
  -7   1  12 46.7382 74.2323   2
   6  -7 -12 95.6274 80.8929   6
  -1  -6 -12 185.577 98.8144   4
  -7   1 -12 200.301 107.725   4
  -7   1  12 78.4326 61.3266   3
  -6   7  12 254.767 99.2677   2
  -6   7  13 324.078 109.988   2
  -1  -6 -13 272.956 143.170   6
  -1  -6 -13 469.549 149.529   4
  -7   1  13 281.203 102.583   3
   6  -7  13 197.340 108.258   2
  -1  -6  13 190.309 98.2315   2
   6  -7 -13 463.667 143.293   6
  -7   1 -13 455.944 144.275   4
  -7   1  13 61.8392 79.7201   2
  -7   1 -13 341.843 168.823   6
  -1  -6 -14 51.3056 89.1917   6
  -7   1  14-24.5575 89.9945   2
  -7   1  14 28.8876 60.8245   3
  -1  -6 -14 322.766 128.090   4
   6  -7  14 98.2409 105.402   2
  -1  -6  14 105.046 85.4672   2
  -6   7  14 67.8901 77.0715   2
   6  -7 -14 156.384 100.035   6
  -7   1 -14 278.101 150.619   6
   6  -7 -15 30.3272 82.7805   6
  -1  -6  15 160.732 101.690   2
  -1  -6 -15 209.836 113.213   4
   6  -7  15 253.024 132.004   2
  -7   1 -15 145.889 119.528   6
  -6   7  15 8.31445 56.6592   2
  -7   1  15 138.956 92.3216   3
  -1  -6 -15-151.136 124.930   6
  -7   1  15 64.8742 89.5014   2
  -6   7  16 237.798 118.736   2
  -7   1  16 111.159 94.3184   2
   6  -7 -16 329.097 161.834   6
  -1  -6 -16 70.4812 104.702   6
   7  -7   0 55.0688 27.5231   1
  -7   0   0 57.2792 29.9883   4
   0  -7   0 40.3898 31.3805   5
   7  -7   0 95.5468 53.8064   5
   7   0   0 77.8659 36.2382   4
  -7   7   0 38.6000 36.6864   5
  -7   0   0 42.2693 23.4369   1
   0  -7   0 56.8618 27.6615   3
   0  -7   0 82.4212 26.7949   2
  -7   7  -1-9.12164 25.6535   5
  -7   7   1 11.2129 24.1059   1
   0  -7  -1-4.73927 11.4530   2
   7   0  -1-3.19064 19.1047   4
   0  -7  -1-12.9205 15.6687   3
   0  -7  -1-14.3528 24.9125   5
  -7   0  -1 43.3593 28.5509   6
   7  -7   1 33.0581 37.7770   5
   0  -7   1 0.02366 15.4148   3
  -7   7   1-1.44790 24.9206   5
   0   7   1 1.80777 30.5694   1
  -7   0   1-3.74410 17.9017   4
   0  -7   1 24.1895 19.8620   2
   7   0   1-31.7411 29.6153   4
   7   0   1 10.5940 22.4969   1
   0   7  -1-16.1401 21.1365   2
  -7   0  -1-14.2996 23.2214   4
  -7   7  -2-20.0529 23.4152   5
   7  -7   2-18.4355 35.1017   6
  -7   0  -2 87.6828 43.9778   6
  -7   0  -2-71.1128 48.3721   4
   0  -7   2 3.74168 24.6949   3
  -7   7   2 6.75698 26.6387   5
   0  -7  -2-25.2117 32.6878   5
   0   7   2 11.5584 22.3779   5
   0   7   2 30.8363 42.1778   1
   7   0   2-22.9947 37.5748   4
   0  -7  -2 31.9407 15.3935   3
  -7   0   2 13.4162 15.9302   4
  -7   7  -2-10.7785 27.0547   2
   0  -7   2 89.7855 40.1959   2
   7  -7   2 11.0393 21.7979   5
   0   7  -2 34.3239 27.1065   2
   7  -7   3 69.3418 33.7106   5
  -7   0   3 40.3711 14.6799   4
   0   7  -3 80.0266 36.4620   2
   0   7   3 96.8481 39.0465   5
   7  -7   3 20.9186 31.7951   6
  -7   7  -3 114.444 44.1832   2
   0  -7  -3 87.2948 24.3738   2
  -7   7   3 89.0551 50.9899   5
   7   0   3 132.246 54.8182   4
  -7   7   3 31.4036 26.3749   2
   0  -7   3 21.1546 21.3943   2
   0  -7  -3 58.6426 37.4959   5
  -7   0  -3 89.3630 56.0115   6
   7   0   3 131.694 49.1540   6
   0  -7  -4 27.0423 21.5601   2
   7  -7   4-45.9368 38.7323   6
  -7   7  -4 22.0861 39.0601   2
   0  -7   4 80.8919 56.2940   2
   0   7  -4 1.03008 28.6439   2
   7  -7   4-16.3755 33.3291   4
  -7   0   4 11.6159 18.8417   6
   0  -7  -4 26.7573 38.6013   5
   7   0   4 171.381 60.3969   6
  -7   7   4 7.79197 45.3663   5
   7   0   4 96.2834 51.1823   4
  -7   0  -4 39.5284 54.4461   6
   7  -7  -4-3.33006 25.5242   6
   7  -7   4 59.6171 37.6410   5
   0   7   4 49.5564 33.4643   5
  -7   7   4-8.02771 23.7582   2
  -7   0  -5 102.817 51.6108   2
   0  -7  -5 116.985 36.0494   2
  -7   7   5 34.0449 27.3188   2
   7  -7  -5 111.397 46.5719   6
   0   7  -5 9.18570 31.0519   2
  -7   0   5 78.7421 36.3642   6
   7   0  -5 33.0004 31.4436   2
   0  -7  -5-26.7874 44.7617   4
   0   7   5 62.0722 34.3205   5
   0  -7  -5 80.7602 47.7853   5
   7  -7   5 109.464 42.0582   5
   7  -7   5 155.316 71.9678   4
  -7   7   5 9.57944 32.0252   5
  -7   7  -5 1.34546 24.2064   2
   7   0   5 54.4456 46.4883   6
  -7   0  -5 39.1163 43.8733   6
   0  -7  -5 131.334 67.2354   6
   0  -7   5 73.9094 43.7053   2
   7  -7   5 65.9040 49.9170   2
   7  -7  -5 14.2198 21.4352   2
  -7   7   6 30.4615 34.1884   2
  -7   0   6 22.5694 30.6271   6
   7  -7  -6 50.1723 29.8143   2
   7  -7  -6 22.6730 34.2961   6
   0  -7  -6 18.4184 44.6933   5
   0  -7   6-2.58977 43.9120   2
   0   7   6 51.6955 38.3644   5
   0  -7  -6-3.70889 27.8289   2
  -7   0   7 177.123 71.5915   2
   0   7   7 181.065 65.8848   5
   0  -7  -7 176.422 86.4836   6
  -7   0  -7 154.038 80.3010   4
  -7   0   7 150.267 56.3247   6
  -7   7  -7 110.908 72.2614   6
   0  -7   7 157.503 63.4478   3
   0  -7  -7 211.472 57.2199   2
   7  -7  -7 130.949 57.7392   6
  -7   7   7 157.472 56.0692   2
  -7   0  -7 112.965 67.6295   6
   7  -7   7 85.7716 59.0267   2
   7  -7  -7 132.224 44.8459   4
   0  -7   7 96.6511 54.4551   2
   7  -7  -7 146.595 51.4909   2
   0  -7   8-4.81896 48.7366   2
  -7   0  -8-5.24952 75.0662   6
   7  -7  -8 10.4934 46.5184   6
   0   7   8-7.93496 36.3150   2
  -7   7  -8-58.0986 76.7290   6
   0   7   8 9.92716 39.4011   5
  -7   0   8 15.9308 37.5195   6
   7  -7  -8 29.6827 31.6895   4
  -7   0  -8 41.1151 38.0715   3
   0  -7  -8 4.03710 25.2835   2
  -7   0  -8 55.4406 84.1285   4
   0  -7  -8-38.4747 51.4542   4
   0  -7   8 101.103 68.8048   3
   0  -7  -8-15.9413 47.5898   6
   0  -7   8-44.7029 52.0460   4
  -7   0   8 16.8374 34.1854   2
   7   0   8 14.2958 11.7223   5
   7  -7   8 60.6020 56.4891   2
  -7   7   9 236.502 79.6385   2
  -7   0   9 108.615 68.5542   2
  -7   0  -9 37.7671 55.6561   6
   7   0   9 104.733 33.3233   5
   0  -7   9 75.5877 47.7729   4
  -7   0  -9 132.092 86.2556   4
   0  -7   9 80.5073 59.6417   3
   0  -7   9 207.169 88.0378   2
   7  -7   9 127.504 73.5855   2
   0  -7  -9 209.152 93.5960   6
  -7   7  -9 99.3468 87.4372   6
   0  -7  -9 167.218 78.6785   4
   7  -7  -9 162.291 55.9584   4
  -7   0 -10 54.3990 72.1153   6
  -7   0 -10 49.7165 71.9143   4
   0  -7 -10 110.058 99.1734   6
   7  -7 -10-1.89642 34.2203   4
   0  -7  10 20.7106 49.9770   3
   0  -7  10 142.278 85.8417   2
   0  -7 -10-105.882 77.1834   4
   7  -7 -10-9.43415 55.5928   6
   7  -7  10 0.08542 49.8337   2
  -7   0  10 6.84805 53.4822   3
  -7   7  10-41.9388 56.0602   2
  -7   0  10 44.5738 52.3705   2
   0   7  10 88.7158 68.6955   2
  -7   7 -10-6.06609 76.4190   6
   0  -7 -11 336.047 134.511   6
   0  -7  11 84.2923 75.0346   3
  -7   0 -11 121.477 85.9154   4
   7  -7 -11 121.713 56.7345   4
  -7   7 -11 131.422 97.8206   6
  -7   7  11 78.8215 59.3589   2
   0  -7 -11 68.3445 77.1852   4
  -7   0 -11 48.4787 73.1674   6
   7  -7  11 51.9786 77.3311   2
  -7   0  11 39.9604 64.4586   2
   7  -7 -11 102.508 69.7534   6
   0   7  11-8.88080 59.3821   2
   0  -7  11 9.32508 61.7685   2
  -7   0  11 75.9925 58.1091   3
  -7   7 -12 125.585 120.544   6
   7  -7 -12 166.045 93.6089   6
  -7   0 -12 92.1962 98.8272   6
  -7   0  12 87.2392 75.5603   3
   0  -7 -12 84.4186 78.2687   4
   0  -7  12-7.38106 79.0103   2
   7  -7  12 95.9482 89.4039   2
  -7   0  12 56.4631 62.9959   2
   0   7  12-20.4692 66.0093   2
   0  -7 -12-41.4170 79.5266   6
  -7   0 -12 115.236 92.6185   4
  -7   7  12-25.9344 51.1880   2
  -7   7  12 31.2170 38.9216   3
   7  -7  13 67.3029 86.2046   2
  -7   0  13 249.029 120.984   2
  -7   7  13 173.583 83.4271   2
   0  -7  13 23.1328 70.0180   2
   0  -7 -13 24.4741 92.6437   6
  -7   0 -13 65.7956 87.6998   4
  -7   0  13-60.5587 81.4315   3
   0  -7 -13 109.286 92.1396   4
  -7   0 -13-91.1804 106.531   6
   7  -7 -13 70.3374 71.3293   6
   7  -7  14-10.2421 74.6475   2
  -7   0 -14 150.390 114.012   6
  -7   0 -14-24.6871 75.5583   4
   0  -7 -14 78.6421 93.5287   4
  -7   7  14 143.996 94.2850   2
  -7   0  14 62.5656 58.2559   3
   0  -7  14-6.14515 66.3467   2
   7  -7 -14 18.9498 75.2736   6
  -7   0  14 22.3680 93.7736   2
   0  -7 -14 35.9687 102.991   6
  -7   0  15 195.171 118.447   2
  -7   7  15 131.652 100.915   2
  -7   0  15-46.1099 70.2197   3
  -7   0 -15 398.668 178.839   6
   7  -7 -15-44.5598 84.4299   6
   0  -7  15 68.8346 76.5984   2
   0  -7 -15 111.596 130.988   6
   7  -7  15 155.879 119.079   2
  -7   0  16-10.3721 74.0957   2
  -7   0  16 63.7009 82.9823   3
  -7   7  16-21.8177 66.1685   2
   8  -7   0 6447.81 227.321   1
   1  -8   0 6653.56 243.012   3
   8  -7   0 6938.18 324.186   5
  -7  -1   0 6818.41 278.923   4
  -7  -1   0 6522.16 253.296   1
  -8   7   0 6766.57 309.294   5
   1  -8   0 6725.13 195.468   2
  -1   8   0 7049.72 210.142   2
   7   1   0 6780.57 275.119   4
   1  -8  -1 321.715 32.3725   2
   1  -8   1 374.235 50.2402   2
   8  -7   1 314.288 61.0699   6
  -1   8   1 250.368 70.7505   1
   1  -8   1 331.525 60.1982   3
  -1   8  -1 365.224 50.0087   2
   1  -8  -1 353.669 46.0188   3
   7   1   1 324.662 59.4362   1
  -7  -1  -1 332.830 65.6841   4
  -8   7   1 321.336 52.0297   1
   8  -7   1 385.466 74.6448   5
  -8   7   1 303.010 70.7803   5
  -8   7  -1 305.212 63.2199   5
   7   1   1 474.807 75.6489   4
  -7  -1   1 377.481 57.0918   4
  -7  -1  -1 335.296 61.3914   6
   1  -8  -1 420.562 80.9539   5
   1  -8   2 4471.63 201.825   2
  -1   8   2 4351.72 234.895   5
  -1   8   2 4229.72 283.311   1
   1  -8  -2 3162.44 212.498   5
  -8   7   2 4315.96 269.407   5
  -1   8  -2 3323.40 181.487   2
  -7  -1  -2 3312.16 214.439   6
  -7  -1   2 4356.33 176.507   4
  -7  -1  -2 3331.23 230.198   4
   7   1   2 4215.88 243.594   4
  -8   7  -2 3317.11 195.508   5
   1  -8   2 4386.64 229.194   3
   8  -7   2 4672.63 260.204   6
   8  -7   2 4018.82 217.079   5
   1  -8  -3 2634.53 103.099   2
  -8   7   3 2807.76 167.683   2
  -1   8  -3 2755.07 177.415   2
  -8   7   3 3022.31 237.763   5
   1  -8  -3 2667.69 201.399   5
  -8   7  -3 3004.45 209.866   2
   7   1   3 2795.18 214.017   4
  -7  -1  -3 2578.39 205.963   6
   1  -8   3 2782.81 194.372   3
   8  -7   3 2816.71 221.813   4
   1  -8   3 2872.88 177.516   2
  -1   8   3 2701.05 194.696   5
   8  -7   3 2709.53 218.339   6
   8  -7   3 2749.23 170.629   5
  -7  -1   3 2848.92 120.602   4
  -8   7   4 36241.7 798.111   2
  -7  -1  -4 38539.7 967.719   6
   8  -7   4 35799.1 958.738   4
   7   1   4 37843.1 966.168   4
  -8   7  -4 35331.9 891.135   2
  -1   8  -4 35578.2 847.871   2
  -1   8   4 35743.6 876.656   5
  -8   7  -4 34613.4 968.963   6
  -8   7   4 36317.5 992.806   5
   8  -7   4 35774.1 972.240   6
   1  -8  -4 33172.9 893.666   5
   8  -7  -4 35221.2 743.298   6
   1  -8   4 36797.0 842.791   2
   1  -8  -4 33477.4 660.971   2
  -7  -1   4 34642.3 606.336   4
   7   1   4 38901.2 964.711   6
  -7  -1  -5 4071.39 304.504   6
  -8   7  -5 4355.34 316.459   6
   8  -7   5 4550.89 220.520   5
  -1   8  -5 4447.69 267.952   2
   1  -8  -5 4325.66 185.227   2
   8  -7  -5 4385.79 227.249   6
   1  -8   5 4467.74 267.947   2
  -8   7   5 4539.99 238.514   2
   1  -8  -5 4092.40 275.434   5
  -1   8   5 4135.36 265.408   5
  -7  -1   5 4287.19 233.167   6
  -7  -1  -5 4416.59 283.623   2
   1  -8   6 87136.6 1720.73   2
   1  -8  -6 81692.3 1487.34   2
   1  -8  -6 79167.7 1722.33   5
  -7  -1  -6 81726.5 1829.20   4
   8  -7  -6 85647.2 1604.39   2
  -1   8   6 85127.7 1703.94   5
   8  -7   6 85277.6 1533.33   5
  -8   7  -6 80135.7 1887.80   6
  -7  -1   6 87541.5 1629.03   6
  -8   7   6 87055.1 1595.79   2
   8  -7  -6 79572.2 1577.09   6
   1  -8  -7 10735.6 506.498   5
  -1   8   7 11216.6 498.441   5
  -7  -1  -7 10899.2 551.253   4
  -7  -1   7 12128.9 507.043   2
  -8   7   7 11173.7 443.744   2
   1  -8  -7 10940.5 387.881   2
   1  -8  -7 11057.5 558.642   6
   1  -8   7 11145.4 496.734   2
   8  -7  -7 10770.0 359.682   4
  -7  -1  -7 10951.0 571.320   6
  -8   7  -7 10017.7 567.399   6
  -7  -1   7 11527.9 462.924   6
   8  -7   7 8728.88 471.367   2
   8  -7  -7 10430.7 434.801   6
   1  -8   7 11213.0 496.480   3
   8  -7  -7 10986.5 431.526   2
   1  -8   8 68490.7 1534.28   4
   8  -7   8 76333.8 1689.58   2
  -7  -1   8 77851.7 1569.98   6
   1  -8  -8 72377.5 1601.03   4
   8  -7  -8 76593.1 1322.44   4
   1  -8   8 75708.6 1614.51   3
  -7  -1  -8 73115.6 1744.69   4
   8  -7  -8 71296.2 1525.78   6
   1  -8  -8 72113.3 1739.01   6
   1  -8  -8 72997.8 1388.30   2
  -8   7  -8 69497.5 1805.19   6
  -1   8   8 80802.2 1506.15   2
   1  -8   8 75703.2 1620.54   2
  -7  -1  -8 72009.2 1774.09   6
  -7  -1   8 75478.1 1620.80   2
   7   1   9 8499.66 255.078   5
  -7  -1  -9 9921.21 564.919   4
  -7  -1  -9 9253.15 595.429   6
   8  -7  -9 9560.01 371.943   4
  -8   7  -9 9377.82 590.851   6
  -7  -1  -9 9112.17 408.367   3
  -7  -1   9 9143.77 498.232   2
   1  -8   9 9179.86 493.348   2
   1  -8   9 9346.34 497.950   3
   1  -8  -9 9338.18 501.379   4
   8  -7   9 9535.83 534.880   2
   1  -8  -9 9144.16 555.761   6
  -8   7   9 8804.61 435.366   2
  -7  -1  10 76978.8 1869.31   2
  -7  -1 -10 84646.3 2138.35   6
  -8   7 -10 82544.7 2149.30   6
  -1   8  10 80401.1 1768.45   2
   8  -7 -10 83110.1 1594.22   4
   1  -8 -10 85679.6 1931.66   4
   1  -8 -10 84108.0 2065.78   6
   1  -8  10 78135.3 1870.18   3
   8  -7 -10 83124.4 1880.18   6
   1  -8  10 74394.7 1848.23   2
  -7  -1 -10 81408.3 2024.06   4
  -8   7  10 78772.9 1769.07   2
   8  -7  10 78873.9 1959.11   2
  -7  -1  10 79453.8 1798.80   3
  -7  -1  11 7003.96 476.619   2
   8  -7 -11 7643.25 484.893   6
  -1   8  11 7236.98 451.661   2
  -8   7 -11 6826.27 556.174   6
   8  -7 -11 6970.49 341.866   4
  -7  -1  11 6896.72 436.946   3
  -7  -1 -11 7139.75 574.071   6
   8  -7  11 7055.89 494.144   2
  -8   7  11 7309.32 380.453   3
   1  -8 -11 6986.86 469.078   4
  -7  -1 -11 6916.42 512.535   4
   1  -8 -11 7494.99 556.171   6
   1  -8  11 6519.87 463.875   2
  -8   7  11 6916.99 432.449   2
  -7  -1  12 74943.9 1946.99   2
  -7  -1 -12 80147.4 2256.14   6
  -1   8  12 76920.3 1884.10   2
   1  -8  12 75654.1 1950.28   2
   1  -8 -12 78996.6 2181.86   6
   8  -7  12 77366.1 2055.09   2
   8  -7 -12 81969.7 2003.50   6
  -8   7  12 79156.0 1703.41   3
  -8   7  12 77747.4 1872.57   2
  -7  -1 -12 80786.1 2122.04   4
  -7  -1  12 79626.7 1913.57   3
  -8   7 -12 74830.9 2219.23   6
   1  -8 -12 83547.1 2028.53   4
  -8   7 -13 6356.77 588.166   6
  -7  -1 -13 7081.77 566.741   4
   8  -7 -13 6435.02 510.682   6
   1  -8 -13 6775.77 509.771   4
  -8   7  13 6402.31 457.980   2
   1  -8  13 6582.12 507.436   2
  -7  -1 -13 6467.21 585.846   6
  -7  -1  13 6769.14 477.183   3
  -7  -1  13 6740.12 505.840   2
   1  -8 -13 6116.50 555.507   6
   8  -7  13 5616.12 492.008   2
  -1   8  13 6953.57 492.682   2
   1  -8  14 36660.9 1340.91   2
   8  -7 -14 38775.0 1376.73   6
  -7  -1  14 37918.0 1350.76   2
  -8   7  14 37542.3 1246.10   2
  -7  -1 -14 37077.4 1548.94   6
   1  -8 -14 37978.0 1504.68   6
  -7  -1  14 38533.5 1268.28   3
   1  -8 -14 33878.9 1262.75   4
  -7  -1 -14 37820.0 1429.86   4
  -7  -1  15 3159.96 382.771   2
  -7  -1 -15 2975.34 389.722   4
  -8   7  15 3632.63 373.812   2
   1  -8 -15 3112.08 436.209   6
  -7  -1  15 3428.04 362.471   3
  -7  -1 -15 3020.52 444.467   6
   1  -8  15 3209.02 382.736   2
  -7  -1  16 16682.6 868.698   3
  -8   7  16 17042.3 883.196   2
  -2   8   0 558.360 48.3361   2
   2  -8   0 503.175 43.5677   2
   8  -6   0 580.698 68.0229   6
  -6  -2   0 479.090 72.6378   4
  -8   6   0 506.144 85.9476   5
  -6  -2   0 484.784 71.8826   1
   8  -6   0 569.479 91.4235   5
  -2   8   0 605.482 67.4098   3
  -2   8   1 2986.03 133.090   3
   2  -8   1 2913.31 138.675   2
   8  -6  -1 2726.85 203.241   5
  -6  -2  -1 2957.42 185.646   4
   2  -8   1 3033.09 172.759   3
   6   2   1 2817.87 179.041   1
  -6  -2   1 2968.84 155.193   4
   8  -6   1 2542.98 173.976   5
  -8   6   1 2851.52 128.829   1
  -2   8   1 2979.34 224.338   1
  -8   6   1 3108.81 210.003   5
  -2   8  -1 2906.70 138.202   2
   8  -6   1 2669.69 171.916   6
  -2   8  -1 3235.53 170.160   3
   2  -8  -1 2930.49 203.263   5
  -8   6  -1 2913.50 179.585   5
  -2   8   1 3047.02 195.810   5
   2  -8  -2 713.708 101.688   5
  -8   6   2 921.070 122.052   5
   8  -6   2 967.800 121.438   4
  -2   8  -2 810.638 84.9531   2
  -8   6  -2 771.438 85.7926   5
   2  -8   2 1050.47 108.258   3
   6   2   2 1134.98 122.423   4
  -2   8   2 1026.34 63.1496   3
  -6  -2  -2 820.422 105.955   6
  -2   8  -2 912.869 102.668   3
  -2   8   2 1012.93 115.518   5
   8  -6   2 1234.66 129.966   6
   8  -6   2 930.721 98.3061   5
   2  -8   2 970.234 90.4931   2
  -2   8   2 938.476 132.898   1
   8  -6   3 70.5326 59.7541   4
  -8   6  -3 39.2728 40.7442   6
   8  -6   3-9.08582 34.7463   6
  -8   6  -3 62.2842 37.4805   2
   8  -6  -3 51.7411 21.6325   6
  -8   6  -3 97.0160 33.5178   5
  -2   8  -3 144.333 48.3297   3
  -6  -2  -3 70.9748 45.7154   6
   6   2   3 70.5578 44.0462   4
   2  -8  -3 60.3099 14.0886   2
  -6  -2  -3 60.8056 20.4687   5
  -8   6   3 48.7035 34.3493   2
   8  -6   3 68.1819 34.7134   5
  -8   6   3-3.24204 33.3929   5
   2  -8   3-15.9467 25.6678   2
  -2   8  -3 97.7816 38.9214   2
  -2   8   3 65.1946 39.6330   5
   2  -8  -3 75.0611 51.9729   5
  -6  -2  -4 73.5595 55.7772   6
  -8   6  -4 44.2825 41.3129   2
   2  -8   4 34.9978 31.3286   2
   2  -8  -4 156.019 63.0042   5
   6   2  -4 179.679 58.3633   2
   8  -6   4 76.2277 30.7710   5
  -2   8  -4 111.017 41.6706   2
   8  -6  -4 85.2059 29.4896   6
  -6  -2  -4 41.0100 14.2602   5
  -8   6   4 170.017 68.5843   5
   2  -8  -4 96.9584 23.8196   2
  -8   6  -4 56.4691 56.0686   6
   8  -6   4 99.6822 51.7586   4
  -2   8   4 128.578 51.0356   5
  -2   8  -4 46.1753 39.6039   3
   8  -6   4 40.3050 37.6354   6
  -8   6   4 70.7149 38.1595   2
   6   2   4 51.0137 36.2063   4
   2  -8   5 1900.16 171.566   2
  -6  -2   5 2001.13 162.079   6
   2  -8  -5 2384.12 217.313   6
  -2   8  -5 2513.36 193.975   2
  -2   8   5 1912.02 185.576   5
  -8   6   5 1848.96 153.443   2
   2  -8  -5 2405.82 215.894   5
   2  -8  -5 2424.15 129.933   2
   8  -6   5 1750.59 123.908   5
  -8   6  -5 2097.48 219.637   6
   2  -8   5 1576.09 201.241   6
   8  -6   5 1717.01 198.682   6
  -2   8   5 1862.01 127.811   2
  -6  -2  -5 2261.79 195.350   2
   8  -6  -5 2318.35 151.300   6
   2  -8  -6 436.887 103.050   5
   8  -6  -6 604.182 68.1463   4
  -8   6  -6 452.635 117.389   6
  -2   8   6 602.324 112.443   5
   2  -8   6 522.859 101.905   2
  -6  -2   6 598.628 101.825   6
  -6  -2   6 466.005 50.2483   4
  -8   6   6 556.780 93.3179   2
  -6  -2  -6 417.360 89.6190   2
  -2   8   6 604.208 88.1612   2
   8  -6   6 583.310 72.9941   5
   8  -6  -6 446.034 79.3523   6
   2  -8  -6 398.731 62.9928   2
   2  -8  -6 450.151 93.9760   4
   8  -6  -6 410.630 81.2584   2
   6   2   7 1191.71 76.8466   5
  -6  -2  -7 942.522 159.671   4
   2  -8  -7 1004.68 164.540   6
   8  -6  -7 861.754 122.353   6
  -6  -2   7 1266.93 88.1154   4
   8  -6  -7 916.074 88.8059   4
  -6  -2  -7 1033.34 172.188   6
  -6  -2   7 1246.26 153.159   6
  -2   8   7 1145.56 156.618   5
  -2   8   7 1216.90 132.635   2
  -8   6  -7 917.446 169.135   6
  -6  -2   7 1301.68 166.509   2
   2  -8   7 1066.04 147.188   2
   2  -8  -7 964.804 105.112   2
   2  -8   7 1335.93 166.974   3
   8  -6  -8 260.056 52.1261   4
   2  -8  -8 382.043 113.919   6
   6   2   8 202.436 39.9596   5
  -6  -2  -8 335.851 109.208   4
   2  -8   8 276.479 90.7577   2
   2  -8  -8 145.034 51.4166   2
   8  -6   8 114.799 65.2526   2
   2  -8   8 192.774 82.7275   3
  -8   6  -8 166.853 86.6514   6
  -6  -2   8 148.560 33.9265   4
  -6  -2   8 308.045 92.1986   2
  -2   8   8 218.378 66.7833   2
  -6  -2  -8 334.627 114.220   6
  -8   6   8 169.834 66.9168   2
  -6  -2   8 154.651 64.3925   6
  -6  -2  -8 223.122 61.4660   3
   8  -6  -8 180.416 69.1016   6
   2  -8   9 511.018 124.027   2
   8  -6  -9 510.014 76.6789   4
   2  -8  -9 655.449 148.260   6
  -8   6   9 704.243 124.306   2
  -6  -2   9 626.837 123.107   3
   8  -6   9 470.704 138.391   2
  -6  -2   9 649.239 69.3810   4
  -6  -2  -9 666.469 168.104   6
   2  -8  -9 526.274 115.490   4
   6   2   9 731.631 81.1563   5
  -6  -2  -9 489.873 127.812   4
  -6  -2   9 628.525 136.278   2
  -6  -2  -9 608.925 96.4293   3
  -8   6  -9 517.062 145.657   6
   8  -6 -10 481.858 78.5410   4
   2  -8 -10 265.904 96.2007   4
  -8   6  10 495.871 115.737   2
  -6  -2 -10 254.551 119.473   6
  -6  -2 -10 292.196 114.881   4
  -6  -2 -10 399.688 85.6370   3
   2  -8  10 385.427 111.024   2
   8  -6 -10 394.825 108.742   6
   2  -8 -10 455.518 144.792   6
  -2   8  10 512.892 115.650   2
   8  -6  10 195.197 89.8840   2
  -6  -2  10 520.920 133.523   2
  -8   6 -10 304.574 118.939   6
  -6  -2  10 482.304 62.3665   4
  -6  -2  10 526.471 122.278   3
   2  -8 -11 479.901 148.439   6
   8  -6 -11 386.569 115.550   6
   8  -6 -11 419.936 77.8908   4
  -6  -2 -11 405.203 137.165   4
  -6  -2  11 405.322 118.270   2
  -8   6  11 482.980 121.359   2
  -8   6  11 436.215 98.1864   3
   2  -8 -11 592.767 139.398   4
   2  -8  11 438.529 124.669   2
   8  -6  11 208.691 117.696   2
  -2   8  11 423.588 112.923   2
  -6  -2 -11 522.239 160.184   6
  -6  -2  11 285.971 92.6803   3
  -8   6 -11 432.806 152.941   6
  -6  -2 -12 73.8406 111.919   6
  -6  -2  12 39.8752 53.7563   3
  -8   6  12 68.0806 56.6348   3
  -8   6 -12 160.016 122.172   6
  -6  -2 -12 114.125 85.4041   4
   2  -8  12 71.6102 86.8641   2
   2  -8 -12 82.0418 89.7583   6
   8  -6 -12 121.485 83.2262   6
  -8   6  12 7.50344 56.4398   2
  -2   8  12 143.368 81.9440   2
   2  -8 -12 120.047 78.6334   4
   8  -6  12 100.898 84.7128   2
  -6  -2  12 7.75564 70.1271   2
  -8   6  13 918.978 148.578   3
  -2   8  13 914.928 174.522   2
  -8   6  13 821.968 175.714   2
  -6  -2 -13 747.029 183.712   4
   2  -8  13 1096.61 208.372   2
  -6  -2  13 627.853 162.130   2
  -6  -2 -13 797.853 214.131   6
   2  -8 -13 766.610 196.305   6
  -6  -2  13 854.557 171.634   3
   8  -6 -13 808.865 185.236   6
  -8   6 -13 779.912 222.107   6
   2  -8 -13 980.917 192.335   4
   2  -8 -14 437.611 173.999   6
  -6  -2  14 469.455 150.589   2
   2  -8 -14 215.318 102.442   4
   2  -8  14 372.004 148.247   2
  -6  -2 -14 400.742 186.865   6
  -6  -2 -14 332.247 145.868   4
  -8   6  14 347.667 127.216   2
   8  -6 -14 425.989 146.615   6
  -6  -2  14 300.045 116.659   3
  -2   8  14 404.826 127.745   2
  -8   6 -14 161.256 114.957   6
  -8   6  15 193.592 116.043   2
   2  -8 -15 39.7520 91.3866   6
  -6  -2 -15 195.178 131.883   4
  -8   6 -15 292.679 153.142   6
   2  -8  15 121.857 111.915   2
  -6  -2  15-1.48881 67.7982   3
  -2   8  15-64.5277 100.409   2
  -6  -2 -15 18.3347 113.856   6
  -6  -2  15 200.347 113.625   2
  -6  -2 -16 180.833 134.814   4
  -8   6  16 381.003 148.327   2
  -6  -2  16 161.502 104.030   3
   2  -8 -16 283.931 151.643   6
  -8   6  17-16.0222 83.0037   2
  -3   8   0 407.922 74.0837   5
  -3   8   0 455.728 59.1841   3
   8  -5   0 396.469 69.2481   4
  -8   5   0 360.123 66.4115   5
  -5  -3   0 323.706 59.5040   4
  -5  -3   0 354.202 64.8382   1
  -3   8   0 405.319 38.1351   2
   8  -5   0 267.468 62.5169   5
   8  -5   0 345.282 50.6777   6
   3  -8   0 383.200 37.8975   2
   3  -8   1 2742.23 131.336   2
  -3   8   1 2660.86 204.187   1
  -8   5  -1 3120.80 175.254   6
  -3   8   1 2766.10 192.362   5
   8  -5   1 2826.35 199.451   4
  -3   8   1 2759.35 133.856   3
   8  -5   1 2638.85 161.575   6
  -8   5  -1 3010.28 169.177   5
   5   3   1 2757.56 181.985   1
   8  -5  -1 2701.51 111.926   6
  -3   8  -1 3123.18 173.896   3
   8  -5   1 2868.25 170.877   5
  -8   5   1 2859.81 200.770   5
  -3   8  -1 3025.83 139.601   2
  -5  -3  -1 3110.06 195.156   4
  -3   8  -2 1296.99 105.329   2
  -3   8   2 1078.97 135.652   1
  -8   5   2 1212.88 137.409   5
  -8   5  -2 1226.31 124.599   6
  -8   5  -2 1242.64 99.5297   5
   3  -8  -2 1184.57 139.512   5
   8  -5   2 1144.02 100.485   5
   8  -5   2 1028.11 125.530   4
  -3   8  -2 1168.51 113.328   3
   8  -5   2 1153.35 125.202   6
  -3   8   2 957.376 123.786   5
   3  -8   2 1072.43 97.0089   2
  -5  -3   2 1147.69 120.050   2
  -8   5   3 95.4075 41.3929   2
  -5  -3  -3 211.389 62.9788   6
   3  -8   3 185.360 46.6194   2
   8  -5   3 211.187 65.0239   6
  -3   8   3 181.011 55.3242   5
  -8   5  -3 163.604 36.2957   5
   3  -8  -3 220.940 69.5716   5
  -8   5  -3 285.448 78.9657   6
   5   3  -3 258.672 61.1451   2
  -5  -3  -3 221.348 37.5859   5
   3  -8  -3 188.981 21.6282   2
   8  -5   3 178.192 40.8386   5
  -3   8  -3 225.621 51.8431   2
   8  -5  -3 184.725 26.0697   6
  -3   8  -3 260.966 60.8358   3
  -8   5   3 135.053 58.8933   5
   8  -5   3 132.181 53.8176   4
  -3   8   4 68.0522 22.7322   2
  -8   5  -4 86.2993 57.4683   6
   3  -8  -4 58.1404 20.8980   2
  -3   8  -4 50.3569 33.6782   3
   3  -8  -4 6.01720 41.7341   5
   3  -8   4 65.3817 41.4950   2
  -8   5   4 39.1206 29.9285   2
   5   3   4 25.3290 33.7800   4
   5   3  -4 71.9439 45.0160   2
  -8   5  -4 97.0735 44.5759   2
  -3   8  -4 57.0415 32.3755   2
  -3   8   4 64.7713 49.0683   5
  -8   5   4 90.9136 59.5731   5
   8  -5   4 40.0595 22.3641   5
  -5  -3  -4 28.1220 16.5981   5
   8  -5   4 53.3672 56.0725   6
   8  -5  -4 58.5389 22.4866   6
   8  -5   4 35.3153 37.8641   4
  -5  -3  -5 475.579 55.8829   5
   3  -8   5 542.674 110.689   6
   3  -8  -5 510.309 59.7236   2
  -3   8   5 502.350 99.4317   5
  -3   8   5 447.441 62.2297   2
   8  -5   5 399.463 96.7420   6
  -5  -3   5 439.394 83.7058   6
  -5  -3  -5 729.418 107.913   2
   5   3   5 490.504 94.4606   4
   8  -5   5 410.565 101.310   4
   3  -8  -5 567.910 110.897   5
  -3   8  -5 448.881 85.8438   2
   3  -8  -5 613.842 111.416   6
   3  -8   5 568.909 101.973   2
  -8   5  -5 515.854 113.713   6
   8  -5   5 422.276 53.8438   5
  -8   5   5 463.457 81.1593   2
   8  -5  -5 507.605 69.0911   6
  -3   8   6 2643.39 167.503   2
   8  -5  -6 2747.20 203.991   2
   3  -8  -6 2717.41 244.646   5
   8  -5  -6 2597.55 179.079   6
   8  -5  -6 2544.72 119.787   4
  -5  -3   6 2628.64 215.488   6
   3  -8   6 2574.62 216.242   2
  -3   8   6 2659.06 228.249   5
   5   3   6 2536.74 124.727   5
   8  -5   6 2606.32 138.835   5
  -5  -3  -6 2580.54 207.029   2
  -8   5   6 2807.92 208.819   2
  -3   8   6 2307.79 93.4464   3
   3  -8  -6 2832.74 162.514   2
  -8   5  -6 2801.58 269.789   6
   3  -8  -6 2465.29 203.868   4
   3  -8  -7 191.782 51.8666   2
   5   3   7 249.008 44.9909   5
  -5  -3   7 315.112 85.7903   6
  -8   5  -7 194.751 84.2669   6
   8  -5  -7 215.454 39.4221   4
   3  -8   7 207.301 77.2902   2
   3  -8  -7 263.472 78.2643   4
  -5  -3   7 216.143 72.0850   2
  -5  -3  -7 198.484 81.7912   4
   3  -8   7 261.320 79.7582   4
  -3   8   7 324.350 68.1251   2
  -5  -3   7 316.493 53.1890   4
  -5  -3  -7 287.589 98.0874   6
   8  -5  -7 137.192 50.3743   6
  -3   8   8 1003.54 126.667   2
   3  -8   8 1023.01 156.257   2
  -5  -3   8 1054.66 100.199   4
   5   3   8 1051.34 97.8196   5
  -8   5   8 1064.65 128.915   6
  -8   5  -8 775.700 162.212   6
  -5  -3   8 1036.93 161.597   2
   3  -8  -8 899.307 155.205   6
  -5  -3  -8 1091.26 188.005   6
  -5  -3  -8 1015.38 171.170   4
   8  -5  -8 928.688 133.282   6
   3  -8  -8 973.698 118.342   2
  -5  -3  -8 862.320 103.121   3
  -5  -3   8 985.347 153.321   3
  -8   5   8 1133.24 150.814   2
   8  -5  -8 786.584 80.4187   4
  -5  -3   9 666.256 84.9165   4
   3  -8   9 752.450 141.338   2
  -5  -3  -9 594.409 138.289   4
  -8   5  -9 630.640 154.398   6
  -5  -3  -9 650.992 95.4129   3
   5   3   9 838.922 99.7117   5
   8  -5  -9 639.093 77.2614   4
  -5  -3  -9 456.704 132.447   6
  -5  -3   9 821.083 142.031   3
  -5  -3   9 779.005 146.142   2
   3  -8  -9 560.468 140.560   6
  -8   5   9 693.795 121.659   6
  -8   5   9 716.481 124.706   2
  -5  -3 -10 1673.43 235.299   4
  -3   8  10 1968.03 203.569   2
   3  -8 -10 1624.77 205.087   4
   8  -5 -10 1854.31 220.959   6
   8  -5 -10 1677.02 134.801   4
  -5  -3 -10 1854.94 281.459   6
  -8   5 -10 1373.35 239.743   6
  -5  -3  10 1957.52 231.021   3
  -5  -3  10 1667.87 218.945   2
  -5  -3  10 1920.81 146.934   4
  -8   5  10 2005.72 225.491   2
   3  -8  10 1848.33 230.676   2
  -5  -3 -10 1722.95 162.339   3
   3  -8 -10 1724.46 244.949   6
  -5  -3  11 269.384 99.2518   3
   3  -8 -11 392.824 110.660   4
   3  -8 -11 471.196 148.801   6
   3  -8  11 339.878 109.700   2
  -5  -3  11 514.992 138.313   2
  -8   5  11 484.251 127.272   2
  -8   5  11 301.958 86.1115   3
  -5  -3 -11 258.793 105.758   4
  -5  -3 -11 354.879 141.851   6
  -8   5 -11 293.540 134.507   6
  -3   8  11 336.918 95.9971   2
   8  -5 -11 380.282 112.503   6
  -3   8  12 1891.99 232.118   2
  -8   5  12 2009.80 222.688   3
   3  -8 -12 1938.00 246.893   4
   3  -8 -12 2099.90 305.573   6
   3  -8  12 2118.61 275.485   2
  -5  -3  12 2110.08 276.458   2
  -5  -3  12 2204.95 257.493   3
  -5  -3 -12 1694.14 256.384   4
  -5  -3 -12 2137.73 323.786   6
   8  -5 -12 1973.54 259.813   6
  -8   5 -12 2073.15 320.065   6
  -8   5  12 1884.81 242.140   2
  -5  -3 -13 599.358 189.217   6
  -8   5 -13 881.360 222.065   6
  -5  -3 -13 544.197 162.960   4
   8  -5 -13 690.974 167.136   6
  -5  -3  13 647.543 148.348   3
   3  -8 -13 587.627 176.094   6
  -8   5  13 609.533 132.597   3
   3  -8  13 424.702 136.575   2
  -8   5  13 654.406 156.926   2
  -3   8  13 561.728 138.903   2
  -5  -3  13 450.397 148.676   2
   3  -8 -13 689.212 157.304   4
   3  -8 -14 1122.94 250.842   6
  -8   5 -14 867.695 242.640   6
  -5  -3 -14 1035.79 223.406   4
  -5  -3 -14 662.230 212.070   6
  -5  -3  14 1003.65 197.848   3
   3  -8  14 907.158 219.259   2
  -3   8  14 1642.43 246.676   2
   8  -5 -14 1142.96 222.196   6
  -8   5  14 1305.35 230.815   2
  -5  -3  14 1228.78 229.538   2
  -5  -3 -15-53.9540 118.348   6
  -5  -3 -15 7.90391 79.6054   4
   3  -8 -15 155.172 127.638   6
  -8   5  15 80.1121 93.4781   2
  -5  -3  15-148.381 115.624   2
  -5  -3  15-60.0634 81.8197   3
  -3   8  15 22.1039 71.7362   2
   3  -8  15-37.2460 82.6536   2
  -8   5 -15-64.2843 101.001   6
  -5  -3 -16 933.546 231.271   4
  -8   5  16 917.403 217.383   2
   3  -8 -16 565.190 205.621   6
   3  -8 -17 109.590 129.398   6
  -8   4   0 670.510 88.5480   5
  -4   8   0 711.065 93.6357   5
  -8   4   0 766.576 68.3719   6
   8  -4   0 677.281 87.0576   4
   8  -4   0 639.500 62.5968   6
  -4   8   0 647.841 51.8335   2
   4  -8   0 578.157 90.5703   1
  -4  -4   0 451.654 74.6939   1
   8  -4   1 367.483 76.9006   4
  -8   4  -1 289.388 55.7723   6
  -8   4  -1 228.065 50.3366   5
  -4  -4   1 109.477 37.6729   2
   8  -4  -1 204.222 45.4363   4
   8  -4   1 447.779 70.4670   6
  -4   8   1 190.303 56.0728   5
  -8   4   1 154.415 49.0116   5
  -4   8   1 125.933 52.1859   1
  -4   8  -1 193.245 48.5343   3
   4  -8   1 176.703 35.7370   2
   4   4   1 98.9900 40.9448   1
  -4   8  -1 190.604 36.8840   2
   8  -4   1 337.022 61.4331   5
  -4   8  -2 11021.7 347.774   2
   8  -4   2 12977.4 425.111   6
   4  -8   2 11952.7 354.524   2
  -4   8  -2 11074.2 380.656   3
  -4   8   2 11714.4 443.523   1
  -8   4  -2 10739.3 317.046   5
  -8   4  -2 10662.1 397.208   6
   8  -4   2 12397.7 344.398   5
  -4  -4  -2 10240.0 317.702   5
   8  -4   2 13375.5 469.975   4
  -4  -4   2 13016.7 409.382   2
  -4   8   2 12437.5 442.112   5
  -8   4   2 13464.3 475.703   5
   4  -8   2 12345.7 424.852   5
   8  -4  -2 10635.2 315.974   4
   8  -4   3 278.102 80.6647   4
  -8   4  -3 69.6817 23.0027   5
  -4   8   3 136.741 53.1977   5
   4  -8  -3 140.654 60.8520   5
  -4  -4  -3 60.8730 26.3636   5
   8  -4   3 199.141 38.6873   5
   8  -4   3 160.224 55.1203   6
   4  -8   3 144.034 47.3294   2
  -8   4  -3 65.7784 45.6958   6
   4   4  -3 89.9415 39.3424   2
  -8   4   3 162.513 52.2228   2
  -4  -4   3 162.029 53.8787   2
  -4   8   3 122.980 20.1497   2
  -4   8  -3 104.891 39.2956   2
  -8   4   3 176.307 60.2756   5
  -4   8  -3 147.102 47.8930   3
   4  -8  -4 21378.1 709.208   5
   4  -8  -4 21314.2 462.218   2
  -4   8  -4 21621.4 635.748   3
   8  -4   4 26683.4 778.218   4
  -8   4  -4 21039.9 698.363   6
  -4   8  -4 21405.3 619.160   2
  -4   8   4 26132.1 745.887   5
   4   4  -4 23034.0 643.155   2
   4  -8   4 25748.5 781.762   6
  -4   8   4 26652.9 497.868   2
  -8   4  -4 22225.2 691.394   2
  -4  -4  -4 21884.5 526.572   5
   4  -8   4 24454.8 647.789   2
  -8   4   4 25739.6 667.002   2
   8  -4   4 24749.9 485.289   5
   8  -4   4 27100.6 774.489   6
   8  -4  -4 20994.8 472.426   6
   8  -4   5 2639.39 244.449   6
   4  -8  -5 2453.53 134.812   2
  -8   4  -5 2485.90 235.631   6
  -4   8   5 2567.60 222.941   5
   8  -4   5 2777.51 249.371   4
  -4  -4  -5 2281.35 209.633   4
  -4  -4   5 2642.96 213.699   6
   8  -4  -5 2535.32 151.917   6
   4   4   5 2583.18 136.921   5
   8  -4   5 2181.88 104.628   5
   4  -8   5 2531.95 197.884   2
  -4   8   5 2627.26 144.800   2
   4  -8  -5 2442.36 228.207   5
   4  -8  -5 2528.25 213.416   6
  -4  -4  -5 2383.89 152.069   5
  -8   4   5 2630.93 195.103   2
  -4   8  -5 2659.78 204.382   2
  -8   4   5 2517.43 140.988   6
  -4  -4  -5 2824.62 195.917   2
   4  -8  -6 91010.1 1508.16   2
   4  -8   6 88590.7 1730.12   2
  -8   4  -6 87865.7 1884.33   6
   8  -4  -6 92835.2 1592.66   6
   8  -4   6 80230.9 1367.19   5
  -4   8   6 89606.7 1791.55   5
   4  -8  -6 89225.2 1851.61   5
   8  -4  -6 94151.2 1695.39   2
   4  -8  -6 89986.7 1797.61   6
  -8   4   6 88291.1 1531.45   6
  -4  -4  -6 95225.1 1699.64   2
  -4  -4   6 86205.4 1736.78   6
  -4   8   6 88601.5 1525.47   2
  -4   8   7 2874.11 194.292   2
   8  -4  -7 2648.59 205.472   6
   4  -8  -7 2616.48 208.969   4
  -4  -4  -7 2551.39 207.745   2
  -8   4   7 2685.92 192.090   6
  -4  -4   7 2516.19 220.749   3
   4  -8   7 2711.52 234.106   2
  -4  -4   7 2636.41 171.243   4
  -4  -4  -7 2314.88 234.440   4
  -4  -4   7 2577.56 228.246   6
  -4  -4  -7 2470.09 148.212   3
  -4   8   7 2629.08 128.237   3
   4  -8  -7 2630.10 178.531   2
  -4  -4  -7 2265.02 250.614   6
   4   4   7 2920.46 168.061   5
   8  -4   7 2467.79 125.656   5
  -8   4  -7 2407.35 250.058   4
  -8   4  -7 2316.93 261.747   6
   4  -8   8 76561.2 1706.07   2
   4   4   8 78902.0 1445.50   5
  -8   4  -8 68672.7 1760.03   4
  -4   8   8 81771.3 1556.53   2
  -8   4   8 79176.8 1558.93   6
  -4  -4   8 78405.6 1448.08   4
  -4  -4  -8 69268.9 1716.26   4
   4  -8  -8 71527.7 1471.94   2
   4  -8  -8 71016.6 1585.24   4
  -4  -4  -8 70942.3 1833.60   6
  -4  -4  -8 73917.0 1389.18   3
   4  -8  -8 73258.3 1705.10   6
  -4  -4   8 77162.0 1675.89   3
  -8   4   8 75437.2 1635.16   2
  -8   4  -8 72331.7 1830.38   6
  -4  -4   8 77658.5 1702.86   2
   8  -4  -8 72732.9 1593.36   6
  -4   8   8 81213.3 1332.25   3
   4   4   9 2724.70 201.393   5
   4  -8   9 3001.22 283.284   2
  -4  -4   9 2966.22 202.363   4
  -4  -4  -9 3156.21 194.117   3
  -4  -4  -9 3149.22 308.697   4
  -8   4   9 3083.21 247.291   6
   8  -4  -9 3183.00 267.994   6
  -8   4   9 3067.97 262.190   2
  -4  -4   9 3051.92 281.141   2
  -4   8   9 3051.11 172.673   3
  -4  -4  -9 3284.92 343.734   6
   4  -8  -9 3017.55 303.358   6
  -8   4  -9 2799.00 327.088   6
  -4  -4   9 3173.15 278.114   3
  -8   4  -9 2965.36 303.083   4
  -4  -4  10 56201.5 1208.22   4
  -4  -4 -10 63449.1 1633.52   4
   4   4  10 54348.1 1249.78   5
  -8   4  10 57023.2 1455.18   2
   4  -8 -10 62503.9 1644.89   6
   4  -8 -10 63128.9 1478.75   4
  -4  -4  10 56101.6 1482.15   2
  -4  -4  10 58833.3 1484.88   3
  -8   4 -10 62966.5 1772.58   6
  -4   8  10 57026.1 1371.72   2
  -4  -4 -10 63695.1 1737.31   6
   4  -8  10 56388.1 1512.04   2
  -4  -4  11 4886.90 387.207   2
  -4  -4 -11 4931.72 427.456   4
  -4  -4  11 4652.38 369.398   3
   4  -8 -11 4999.11 437.377   6
  -4   8  11 4857.82 346.698   2
  -8   4  11 4625.41 366.798   2
  -4  -4 -11 4712.32 453.454   6
  -8   4 -11 4184.54 441.733   6
   8  -4 -11 4974.12 384.886   6
  -8   4  11 4886.24 341.231   3
   4  -8 -11 5197.64 368.049   4
   4  -8  11 4772.20 390.111   2
   4  -8 -12 88712.3 2278.54   6
  -8   4 -12 83165.2 2350.63   6
   4  -8 -12 93027.4 2052.88   4
  -8   4  12 89729.8 1957.81   3
  -4  -4  12 86131.3 2122.05   2
  -8   4  12 85644.8 2056.83   2
   4  -8  12 87015.3 2150.55   2
  -4  -4 -12 91594.9 2237.62   4
  -4  -4 -12 90730.6 2393.64   6
  -4  -4  12 84869.7 2037.93   3
   8  -4 -12 91880.5 2161.22   6
  -4   8  12 86202.6 1978.47   2
   4  -8 -13 3418.38 391.702   6
  -8   4  13 3386.52 346.581   2
  -8   4 -13 3096.14 405.710   6
  -4  -4  13 3215.70 353.449   2
  -4  -4 -13 3281.38 366.860   4
  -4  -4 -13 3729.87 445.002   6
   8  -4 -13 3505.06 366.752   6
   4  -8  13 3414.62 369.166   2
   4  -8 -13 3504.35 334.774   4
  -4   8  13 3366.77 320.985   2
  -8   4  13 3677.05 319.205   3
  -4  -4  13 3347.36 333.963   3
  -4  -4  14 35337.8 1283.47   2
  -4  -4 -14 33619.0 1313.46   4
   4  -8  14 33824.7 1285.25   2
  -4  -4 -14 32600.1 1440.87   6
  -8   4  14 35990.1 1119.37   3
  -8   4 -14 32096.0 1439.60   6
  -4   8  14 35608.2 1192.76   2
   4  -8 -14 32981.0 1362.18   6
  -8   4  14 34493.1 1240.56   2
  -4  -4  14 33369.9 1197.83   3
   8  -4 -14 34131.5 1273.78   6
  -4  -4 -15 1894.74 306.473   4
  -8   4  15 2325.24 312.865   2
  -4  -4  15 2314.18 331.332   2
  -4   8  15 2484.14 311.498   2
  -4  -4 -15 2087.20 362.529   6
   4  -8  15 2327.49 333.630   2
  -4  -4  15 2330.75 308.454   3
   4  -8 -15 2186.32 351.387   6
  -8   4 -15 2190.31 374.559   6
   4  -8 -16 20511.5 1130.29   6
  -4  -4 -16 20360.0 1200.19   6
  -8   4  16 19348.1 974.153   2
   4  -8 -17 3311.62 466.363   6
  -8   3   0 442.825 72.3916   4
   8  -3   0 334.987 63.1755   4
  -3  -5   0 401.218 79.1111   1
  -8   3   0 440.262 71.1557   5
  -5   8   0 412.490 74.6423   5
  -8   3   0 408.326 50.2766   6
   8  -3   0 381.958 48.9781   6
   5  -8   0 384.235 72.2782   1
  -5   8   0 375.729 43.8184   2
  -5   8  -1 2859.42 190.587   5
  -8   3  -1 3091.54 197.307   4
  -5   8  -1 2907.31 144.573   2
   8  -3  -1 3106.77 163.318   4
  -5   8   1 2668.01 190.899   5
  -8   3  -1 3022.56 164.884   5
   8  -3   1 2862.20 164.860   6
  -3  -5   1 2866.42 165.600   2
   8  -3   1 2838.80 191.072   4
   3   5   1 2853.15 203.668   1
  -8   3  -1 3021.47 168.393   6
  -5   8   1 2546.17 181.630   1
   8  -3  -2 1212.85 87.1235   4
  -5   8  -2 1165.46 102.709   2
  -8   3  -2 1295.21 89.4608   5
  -3  -5   2 1206.54 114.698   2
  -5   8   2 1080.96 128.166   5
   5  -8   2 1144.41 105.704   2
   8  -3   2 1291.97 139.334   4
   5  -8   2 1104.52 119.863   5
  -8   3  -2 1256.38 125.164   6
  -3  -5  -2 1294.80 107.349   5
  -8   3  -2 1099.18 132.062   4
   3   5   2 1280.15 142.620   1
   8  -3   2 1154.45 114.112   6
  -5   8   2 1028.75 55.8915   2
   3   5  -2 1237.22 114.269   2
  -5   8   3 175.467 26.8354   2
   8  -3   3 410.221 85.1056   6
   5  -8  -3 177.488 65.6395   5
   8  -3  -3 235.016 31.5275   4
   5  -8   3 163.149 49.4063   2
   8  -3   3 472.422 103.385   4
  -8   3  -3 337.040 78.7993   6
  -5   8  -3 231.004 58.2309   3
   3   5  -3 307.321 66.7813   2
  -8   3   3 145.295 45.6108   2
  -3  -5   3 178.838 50.7199   2
  -8   3  -3 272.750 33.8845   5
  -5   8  -3 226.358 56.2859   2
  -5   8   3 141.832 53.0833   5
   5  -8   3 115.914 48.7996   5
  -3  -5  -3 243.004 47.4323   5
  -5   8  -4 33.4047 27.1986   2
  -3  -5  -4 26.4007 22.3734   2
   5  -8   4 23.4702 36.4281   2
  -8   3  -4-2.07766 31.6295   2
   3   5  -4 120.317 47.5992   2
   8  -3   4-7.97589 41.7101   6
   8  -3   4 39.6916 34.7221   4
  -8   3  -4 4.25046 42.4424   6
  -8   3   4 97.9069 25.2804   6
  -3  -5   4 159.431 56.7536   2
   5  -8  -4 64.2258 24.0997   2
  -5   8   4 48.8090 21.7229   2
  -8   3   4 51.1137 34.5512   2
  -3  -5  -4 57.7892 28.8396   5
  -5   8  -4 58.8953 40.6775   3
   5  -8  -4-32.9944 52.1587   5
   3   5   4 78.8510 28.8881   5
  -5   8   4 66.8439 44.3881   5
   5  -8   4 22.0173 44.3299   6
   3   5   5 516.966 68.9617   5
  -3  -5  -5 513.182 101.454   4
  -8   3   5 520.196 65.1490   6
   3   5  -5 650.844 104.651   2
  -3  -5  -5 482.480 79.4716   2
  -5   8  -5 505.698 91.3058   2
  -5   8   5 456.517 61.9637   2
   5  -8  -5 504.907 108.640   5
  -3  -5  -5 565.854 80.2147   5
   5  -8  -5 501.385 64.2280   2
  -8   3  -5 521.609 110.936   6
  -5   8   5 502.808 101.487   5
   5  -8   5 462.507 88.8795   2
  -8   3   5 436.539 84.9609   2
   8  -3   5 419.945 92.5170   6
   5  -8  -5 600.829 100.686   6
  -3  -5   6 2784.21 238.493   6
  -5   8   6 2712.07 170.242   2
   5  -8   6 2556.48 218.683   2
  -3  -5  -6 2778.65 131.003   3
   5  -8   6 2599.65 231.791   4
  -3  -5  -6 2712.70 179.718   5
   8  -3  -6 2474.42 173.850   6
   5  -8  -6 2576.92 160.782   2
  -8   3   6 2951.14 178.772   6
   5  -8  -6 2431.85 214.649   6
  -8   3  -6 2569.68 254.071   6
   3   5   6 2419.74 165.604   5
  -3  -5  -6 2669.58 191.064   2
   3   5   7 271.793 57.9799   5
  -8   3   7 231.289 75.6996   2
  -5   8   7 259.781 61.4861   2
   8  -3   7 215.417 31.9824   5
  -3  -5  -7 180.449 93.7202   6
  -8   3  -7 89.4632 58.3579   6
   8  -3  -7 220.929 67.8289   6
  -3  -5  -7 222.655 77.4782   4
   5  -8  -7 176.160 56.5215   4
   5  -8  -7 226.803 57.1713   2
  -3  -5   7 281.031 62.6975   4
  -3  -5   7 307.610 88.6693   2
  -3  -5  -7 193.283 40.2471   3
  -3  -5   7 219.351 71.8235   3
  -8   3   7 376.016 74.9628   6
  -8   3  -7 121.023 68.7317   4
  -3  -5  -7 172.193 57.2329   2
   5  -8   7 283.005 83.7538   2
   5  -8   8 939.894 155.941   2
  -3  -5  -8 893.718 173.963   6
  -5   8   8 1066.11 97.7730   3
  -3  -5  -8 737.890 143.318   4
   8  -3  -8 894.663 129.794   6
   5  -8  -8 1084.00 124.677   2
  -8   3  -8 844.025 168.186   6
  -3  -5  -8 947.059 89.7086   3
  -3  -5   8 1115.36 157.708   3
  -3  -5   8 968.077 153.834   2
  -8   3  -8 687.612 142.637   4
   3   5   8 968.329 119.048   5
  -5   8   8 1060.13 133.950   2
  -8   3   8 997.291 146.143   2
   5  -8  -8 956.652 132.358   4
  -8   3   8 1140.32 138.159   6
  -3  -5   8 1080.11 123.429   4
   5  -8   9 922.075 159.171   2
   3   5   9 723.124 109.761   5
  -8   3   9 717.515 121.298   6
   5  -8  -9 662.018 137.974   6
   8  -3  -9 492.515 120.737   6
  -8   3  -9 645.526 146.779   4
  -8   3   9 768.658 140.883   2
  -8   3  -9 685.271 160.492   6
  -3  -5   9 560.796 125.148   3
  -5   8   9 763.985 90.9543   3
  -3  -5  -9 513.225 140.606   6
  -3  -5   9 636.695 130.302   2
  -3  -5   9 626.440 100.083   4
  -3  -5  -9 542.419 135.635   4
  -3  -5  10 1847.47 178.581   4
  -8   3  10 2016.96 227.922   2
  -8   3 -10 1777.25 248.421   4
  -5   8  10 1846.11 200.823   2
  -3  -5 -10 1920.94 248.892   4
   5  -8 -10 1624.91 229.069   6
  -3  -5 -10 1893.02 275.981   6
  -3  -5  10 1792.72 226.664   2
   5  -8  10 1316.68 225.137   2
  -5   8  10 1900.26 151.746   3
  -8   3 -10 1715.68 264.876   6
   3   5  10 1821.36 185.996   5
  -3  -5  10 2092.22 236.550   3
   5  -8 -11 417.595 128.986   6
   8  -3 -11 319.141 109.812   6
   5  -8  11 277.567 106.519   2
  -8   3 -11 316.018 130.004   4
  -8   3  11 284.012 97.9036   2
   5  -8 -11 332.008 94.6483   4
  -5   8  11 388.590 106.209   2
  -3  -5  11 436.812 126.546   2
  -8   3  11 380.572 102.103   3
  -8   3 -11 315.881 136.586   6
  -5   8  11 422.179 79.3956   3
  -3  -5 -11 179.764 122.765   6
  -3  -5  11 254.041 93.8447   3
  -3  -5 -11 336.277 119.359   4
  -5   8  12 2100.73 241.380   2
  -8   3  12 1963.26 254.381   2
  -3  -5  12 2329.46 286.228   2
  -3  -5 -12 1879.00 270.642   4
  -8   3 -12 1948.58 308.690   6
   5  -8 -12 1752.28 264.935   6
   5  -8 -12 1869.09 225.225   4
  -3  -5  12 2070.51 258.598   3
   5  -8  12 1760.74 261.841   2
  -8   3  12 2148.65 242.193   3
  -3  -5 -12 2287.08 330.703   6
   8  -3 -12 2159.50 268.724   6
  -5   8  13 482.755 122.834   2
  -3  -5 -13 531.490 158.047   4
  -3  -5  13 556.882 144.296   3
  -3  -5 -13 370.588 157.098   6
  -3  -5  13 434.406 145.703   2
   5  -8  13 552.196 163.973   2
  -8   3  13 671.967 148.368   3
  -8   3 -13 638.271 194.001   6
  -8   3  13 497.517 142.992   2
   5  -8 -13 674.530 184.070   6
   5  -8 -14 1261.28 257.275   6
   5  -8  14 953.802 206.998   2
  -3  -5  14 1373.00 241.526   2
  -5   8  14 991.357 189.708   2
  -3  -5 -14 1023.57 213.290   4
  -8   3  14 950.219 199.897   2
  -8   3 -14 1126.17 269.088   6
  -3  -5  14 1075.51 206.914   3
  -8   3  14 1119.91 187.487   3
  -3  -5 -14 1291.12 279.974   6
  -8   3  15 163.757 111.097   2
  -5   8  15-137.309 104.696   2
  -3  -5  15-42.7757 88.3770   2
  -3  -5 -15 211.315 130.808   4
  -8   3 -15 108.735 133.307   6
   5  -8  15-159.507 118.589   2
  -3  -5 -15 0.16829 103.884   6
   5  -8 -15 84.2181 102.793   6
  -8   3  16 613.169 179.819   2
   5  -8 -16 788.843 217.816   6
  -3  -5 -16 753.312 229.557   6
   6  -8   0 503.646 76.5840   1
  -8   2   0 672.555 86.9614   4
  -6   8   0 592.502 89.6534   5
   8  -2   0 651.855 82.4866   4
  -8   2   0 665.182 68.2973   6
  -2  -6   0 534.207 63.0462   2
   2   6   1 2969.37 214.607   1
  -6   8  -1 2971.93 193.687   5
  -8   2  -1 2832.64 164.998   6
  -8   2   1 2824.67 155.742   4
  -8   2  -1 3033.38 164.563   5
  -8   2   1 2680.29 107.498   6
  -2  -6  -1 2987.16 180.501   5
   8  -2   1 3092.91 197.002   4
  -8   2  -1 3070.40 196.092   4
  -2  -6   1 3018.96 162.952   2
   8  -2  -1 3116.69 159.597   4
   6  -8   1 2948.56 192.510   5
   8  -2   1 3006.06 166.397   6
  -6   8   1 2786.67 181.232   1
  -6   8  -1 2920.22 157.377   2
  -6   8   1 2928.34 203.637   5
  -8   2   2 944.954 75.3799   4
  -8   2  -2 818.624 115.216   4
   8  -2   2 1039.88 125.112   4
   2   6   2 996.587 129.211   1
  -8   2  -2 793.553 69.1859   5
  -6   8  -2 777.771 90.2219   2
  -6   8   2 974.008 126.325   5
   2   6  -2 963.060 101.716   2
  -8   2  -2 863.435 102.145   6
   8  -2   2 1023.96 116.718   6
   6  -8   2 905.197 105.118   5
   8  -2  -2 902.589 70.5536   4
  -2  -6  -2 839.107 93.9354   5
  -2  -6   2 1014.15 100.066   2
  -2  -6   3 74.8931 37.2234   2
  -6   8  -3 65.4325 38.8017   2
   6  -8   3 121.972 57.0180   6
  -6   8   3 30.1095 18.5742   2
  -8   2  -3 75.2139 43.6375   6
   8  -2   3 8.03792 29.5305   4
   6  -8   3 53.9117 38.9061   2
  -6   8   3 79.4674 44.1368   5
   8  -2  -3 54.1595 15.6342   4
  -8   2   3 38.6427 13.6573   6
   2   6  -3 131.599 51.0714   2
   2   6   3 57.4928 34.4314   5
  -2  -6  -3 89.2257 37.4629   5
   8  -2   3 43.7805 37.3910   6
   6  -8   3 82.7620 42.7174   5
  -2  -6  -4 132.821 43.4553   2
  -2  -6  -4 76.0204 37.5174   5
   8  -2   4 77.2757 42.1584   6
  -8   2  -4 43.8188 42.4872   6
   2   6  -4 96.5374 42.6713   2
  -2  -6   4 36.6539 31.3219   2
  -8   2   4 34.7658 17.9467   6
  -6   8  -4 43.1617 33.8179   3
  -8   2   4 54.7315 37.0277   2
  -6   8   4 45.0669 21.6809   2
  -6   8   4 54.4338 49.6456   5
   6  -8   4 35.3189 35.3834   2
   6  -8   4 61.0229 55.2329   6
   8  -2   4 70.4712 46.7886   4
   6  -8   4 167.150 55.0100   5
   6  -8  -4 84.8745 56.5175   5
   2   6   4 106.915 41.3721   5
  -6   8  -4 115.646 46.1477   2
  -8   2   5 1896.77 182.484   2
  -8   2   5 1928.11 130.134   6
   6  -8  -5 2259.00 141.879   2
   6  -8   5 1814.09 177.716   2
   6  -8  -5 2174.09 182.696   6
  -2  -6  -5 2487.00 178.640   5
  -8   2  -5 2327.17 225.393   6
  -2  -6   5 2095.23 178.114   2
  -2  -6  -5 2292.44 198.617   4
   6  -8  -5 2127.62 221.139   5
   8  -2   5 1857.64 203.686   6
  -6   8  -5 2294.32 191.167   2
   2   6   5 1829.87 141.687   5
  -2  -6  -5 1905.22 83.9872   3
  -6   8   5 1914.12 131.479   2
  -2  -6  -5 2388.05 163.086   2
  -6   8   5 1892.89 199.785   5
   6  -8   6 465.351 101.415   2
  -2  -6   6 567.761 116.609   6
  -2  -6  -6 497.028 82.7886   2
  -8   2   6 571.559 81.5944   6
  -2  -6  -6 409.692 43.1057   3
  -8   2  -6 447.792 119.919   6
   6  -8  -6 476.725 98.7733   6
  -6   8   6 606.909 83.6083   2
   6  -8  -6 626.345 83.9946   2
  -2  -6   6 522.317 101.658   2
  -2  -6  -6 515.893 91.2097   5
   2   6   6 525.317 82.6338   5
  -2  -6  -7 892.811 142.348   4
  -8   2   7 1191.63 127.001   6
   6  -8  -7 1168.78 128.931   4
  -2  -6   7 1246.65 159.347   3
   6  -8  -7 1075.52 118.418   2
   6  -8  -7 1156.55 157.897   6
  -2  -6  -7 935.452 162.481   6
  -8   2  -7 878.093 163.350   4
  -8   2   7 1343.89 164.274   2
  -2  -6  -7 1026.08 124.434   2
  -2  -6   7 1217.01 157.752   2
   2   6   7 1300.53 136.962   5
  -8   2  -7 987.027 173.205   6
   6  -8   7 1344.74 174.505   2
  -6   8   7 1333.24 135.287   2
   6  -8   8 158.126 70.4694   2
  -2  -6   8 58.5058 39.3283   4
  -8   2  -8 173.732 84.2396   4
  -2  -6   8 212.883 77.5437   2
   6  -8  -8 277.404 72.4818   4
  -2  -6  -8 209.098 84.8309   4
   6  -8  -8 296.036 68.7241   2
  -2  -6  -8 197.227 86.3262   6
  -8   2   8 55.9844 44.4959   2
  -8   2   8 189.162 61.9006   6
   2   6   8 186.896 61.1114   5
  -2  -6   8 225.252 85.6134   3
  -8   2  -8 266.421 111.679   6
  -6   8   8 240.598 65.2394   2
  -2  -6   9 726.195 137.981   2
   6  -8   9 785.916 146.366   2
  -8   2  -9 487.490 146.618   6
   6  -8  -9 461.476 117.717   6
  -2  -6  -9 457.269 118.923   4
   6  -8  -9 517.907 102.267   4
  -2  -6  -9 397.766 129.682   6
  -8   2  -9 515.255 134.625   4
  -2  -6   9 608.227 126.198   3
   2   6   9 528.129 100.590   5
  -8   2   9 677.169 129.669   2
   8  -2   9 694.446 74.1109   5
  -6   8   9 817.387 96.9117   3
  -2  -6   9 632.172 107.529   4
  -8   2   9 710.015 116.267   6
  -2  -6  10 436.146 118.038   2
  -2  -6 -10 329.924 112.819   4
  -2  -6  10 420.941 90.5094   4
  -2  -6 -10 347.682 136.574   6
   6  -8 -10 258.844 102.564   6
  -2  -6  10 430.733 113.741   3
  -8   2  10 506.509 130.080   2
  -6   8  10 432.436 101.163   2
  -6   8  10 456.341 80.5191   3
  -8   2 -10 336.735 124.017   4
   6  -8  10 578.765 141.095   2
   2   6  10 417.419 99.7064   5
  -8   2 -10 243.138 112.528   6
   6  -8  11 362.473 126.042   2
  -6   8  11 466.421 86.1710   3
  -2  -6  11 262.573 101.682   2
  -8   2  11 428.222 123.965   2
   6  -8 -11 411.157 132.499   6
  -2  -6 -11 624.016 153.586   4
  -2  -6 -11 414.043 142.099   6
  -8   2 -11 343.896 146.800   6
  -2  -6  11 529.474 131.267   3
  -8   2 -11 452.894 140.342   4
  -8   2  11 444.794 109.139   3
  -6   8  11 401.413 103.916   2
  -8   2 -12 141.342 97.4543   4
  -2  -6  12 46.9399 68.2121   3
  -2  -6 -12 300.642 132.961   4
  -2  -6 -12-36.1364 95.7750   6
  -2  -6  12 47.8607 78.3733   2
   6  -8 -12 135.150 71.7260   4
  -6   8  12 53.3050 63.1899   2
   6  -8  12-23.1990 65.0808   2
  -8   2  12 227.624 100.504   3
  -8   2 -12 135.841 107.508   6
   6  -8 -12 55.7690 88.6583   6
  -8   2  12 20.5110 66.3224   2
  -8   2  13 900.782 166.320   3
  -2  -6  13 952.636 197.447   2
  -2  -6 -13 619.587 165.034   4
   6  -8  13 948.336 213.182   2
  -2  -6  13 1110.40 198.355   3
  -6   8  13 795.261 158.533   2
   6  -8 -13 827.208 192.142   6
  -2  -6 -13 908.898 218.480   6
  -8   2 -13 782.130 187.677   4
  -8   2  13 780.972 176.299   2
  -8   2 -13 832.466 224.350   6
  -2  -6  14 474.960 150.678   2
  -8   2  14 426.998 128.881   3
  -8   2  14 382.940 134.763   2
  -2  -6 -14 423.640 151.494   4
  -6   8  14 256.632 108.362   2
   6  -8  14 675.346 191.956   2
  -8   2 -14 343.871 160.609   6
  -2  -6 -14 295.963 138.645   6
   6  -8 -14 102.903 88.4279   6
  -2  -6 -15 192.187 140.806   6
   6  -8  15 151.852 107.589   2
  -8   2  15 26.3672 64.4104   3
  -2  -6 -15 188.330 121.704   4
  -2  -6  15 241.706 113.055   2
  -8   2  15 14.4157 62.7815   2
  -6   8  15 117.768 93.3650   2
   6  -8 -15 3.77639 80.5883   6
  -8   2 -15 98.4790 121.074   6
  -6   8  16 320.155 119.474   2
  -2  -6 -16 312.503 178.067   6
  -8   2  16 279.380 139.684   2
   6  -8 -16 256.943 139.490   6
  -8   1   0 6907.31 234.348   6
  -1  -7   0 6396.83 217.028   2
   7  -8   0 6311.71 267.994   1
   8  -1   0 6870.24 277.035   4
  -8   1   0 6559.67 281.298   4
   7  -8   0 5874.94 300.839   5
  -7   8   0 6337.77 303.372   5
   8  -1   1 342.527 69.9664   4
   1   7  -1 415.536 61.0350   2
  -8   1  -1 285.635 67.6164   4
  -1  -7   1 344.693 51.9061   2
   8  -1   1 326.827 49.4439   1
  -1  -7  -1 319.242 65.4819   5
  -1  -7   1 391.978 63.2372   3
  -7   8   1 282.843 61.4524   1
   8  -1  -1 364.735 56.1496   4
  -7   8   1 423.450 84.8179   5
  -7   8  -1 332.204 69.0590   5
   1   7   1 297.076 73.7004   1
  -8   1   1 397.747 61.3091   4
  -7   8  -1 361.292 64.4928   2
   7  -8   1 286.739 67.1848   5
  -8   1  -1 371.513 62.6764   6
  -1  -7   2 4228.74 220.369   3
  -7   8  -2 3687.32 201.200   2
  -1  -7  -2 3028.52 196.054   5
  -7   8   2 4169.20 265.346   5
  -8   1   2 3419.81 157.330   4
   1   7  -2 2981.16 174.384   2
   8  -1  -2 3384.91 148.136   4
  -8   1  -2 3348.69 231.914   4
  -1  -7   2 3879.65 193.883   2
   8  -1   2 4329.83 255.603   4
  -8   1  -2 3181.83 199.920   6
   7  -8   2 4366.94 230.651   5
  -7   8  -2 3261.69 197.458   5
   1   7   2 3975.16 269.590   1
   8  -1   2 4506.93 238.289   6
   1   7   3 2728.13 175.567   5
  -8   1   3 2517.13 116.925   6
  -8   1   3 2422.65 105.662   4
   7  -8   3 2667.47 218.178   6
   1   7  -3 2957.16 184.937   2
  -7   8  -3 2923.82 193.662   2
  -1  -7  -3 2628.38 182.874   5
  -1  -7   3 2682.82 170.544   2
  -7   8   3 2472.48 136.874   2
   8  -1   3 2946.03 224.401   4
   7  -8   3 2683.26 180.799   5
   8  -1   3 2818.96 210.060   6
  -8   1  -3 2890.86 210.654   6
  -7   8   3 2946.85 231.775   5
  -7   8   4 36927.8 739.428   2
   1   7  -4 38010.2 874.411   2
   1   7   4 34844.2 810.016   5
   7  -8   4 34005.8 875.231   2
  -7   8  -4 35072.7 873.070   2
  -7   8   4 36354.1 978.784   5
   7  -8   4 35267.6 821.018   5
  -8   1  -4 34384.0 944.863   6
  -8   1   4 34699.1 702.880   6
  -1  -7   4 36153.9 847.891   2
   8  -1   4 37801.7 972.561   6
   7  -8   4 36241.5 987.854   6
   8  -1   4 37969.4 985.029   4
  -1  -7  -4 33219.1 839.311   5
  -1  -7  -4 35466.1 725.793   2
  -7   8   5 4362.18 210.588   2
  -1  -7  -5 4268.77 209.193   2
  -8   1  -5 3957.77 301.298   6
   7  -8   5 4182.18 232.583   5
  -1  -7  -5 4268.03 258.370   5
   7  -8   5 4335.91 279.838   2
   7  -8  -5 4282.06 248.507   6
  -1  -7   5 4576.10 274.552   2
  -8   1   5 4526.83 214.427   6
   1   7   5 5558.91 278.328   5
  -8   1  -6 80796.6 1863.86   6
  -1  -7  -6 81281.3 1661.39   5
  -8   1   6 88000.9 1574.81   6
  -1  -7  -6 81204.6 1843.68   6
   7  -8  -6 83293.4 1539.69   2
  -7   8   6 85835.4 1553.12   2
  -1  -7   6 86506.6 1704.85   2
   1   7   6 87105.0 1629.45   5
   7  -8  -6 83367.8 1652.86   6
  -1  -7  -6 82885.2 1521.83   2
  -8   1  -6 83955.7 1852.72   4
  -1  -7  -7 10659.3 493.793   4
  -7   8   7 11050.2 423.748   2
  -1  -7  -7 11442.9 415.666   2
  -1  -7   7 11038.9 490.820   2
  -8   1   7 11584.4 506.012   2
   7  -8  -7 10980.1 467.222   6
  -8   1  -7 10891.8 554.793   4
   1   7   7 10706.5 438.073   5
   7  -8  -7 10989.1 406.025   4
   7  -8   7 10980.9 517.776   2
  -1  -7  -7 9838.31 541.845   6
  -1  -7   7 11105.9 498.421   3
  -8   1   7 11162.0 428.566   6
   7  -8  -7 11149.0 413.031   2
  -8   1  -7 10232.5 556.163   6
   7  -8  -8 72301.0 1454.12   4
  -1  -7  -8 70312.3 1762.42   6
  -1  -7   8 76148.3 1648.97   3
   7  -8   8 76561.1 1704.26   2
  -8   1  -8 69649.4 1745.01   4
  -1  -7   8 71304.9 1535.51   4
  -1  -7  -8 70661.6 1656.03   4
  -1  -7   8 74901.7 1639.95   2
  -8   1   8 75927.1 1646.99   2
   1   7   8 76219.8 1538.83   5
  -8   1   8 78004.1 1543.09   6
  -8   1  -8 70374.2 1808.81   6
  -1  -7  -8 71626.7 1462.67   2
   7  -8   9 9652.23 526.086   2
   1   7   9 9358.17 446.446   5
  -1  -7   9 9502.56 506.121   2
  -1  -7   9 9019.59 434.586   4
  -8   1  -9 9326.30 556.675   4
   7  -8  -9 9446.29 496.090   6
   8  -1   9 8193.03 237.053   5
   7  -8  -9 9483.73 415.169   4
  -8   1  -9 9461.72 592.102   6
  -8   1   9 9392.67 443.269   6
  -8   1   9 9595.91 494.646   2
  -1  -7  -9 9178.29 506.061   4
  -7   8   9 9102.31 429.500   2
  -1  -7   9 9385.49 486.585   3
  -1  -7  -9 9554.88 577.355   6
  -8   1 -10 86083.7 2143.60   6
  -7   8  10 77944.2 1572.59   3
  -8   1 -10 82350.7 2041.49   4
  -1  -7  10 77851.8 1814.40   3
   7  -8  10 78683.1 1928.33   2
  -1  -7  10 78017.9 1847.79   2
   7  -8 -10 85438.0 1693.73   4
  -1  -7 -10 82415.1 1939.48   4
   7  -8 -10 82356.0 1921.24   6
  -7   8  10 78356.7 1734.28   2
  -1  -7 -10 83498.9 2103.62   6
  -8   1  10 75308.7 1846.38   2
  -8   1 -11 6724.95 513.849   4
  -1  -7  11 6582.81 451.160   3
   7  -8 -11 6941.00 480.795   6
  -8   1 -11 7047.04 562.710   6
  -7   8  11 6750.47 417.045   2
   7  -8 -11 7432.98 395.666   4
  -1  -7  11 6615.02 460.681   2
  -1  -7 -11 6984.37 486.593   4
   7  -8  11 8184.90 541.675   2
  -8   1  11 7156.11 474.788   2
  -8   1  11 6853.66 434.754   3
  -1  -7 -11 7193.19 556.565   6
  -1  -7  12 77096.7 1888.74   3
  -8   1 -12 81984.5 2092.12   4
  -7   8  12 77364.7 1801.00   2
  -1  -7 -12 81653.6 2232.74   6
  -1  -7  12 74338.0 1935.22   2
  -1  -7 -12 83214.7 2051.81   4
  -8   1 -12 77815.5 2227.45   6
   7  -8 -12 79348.9 2016.73   6
  -8   1  12 75658.5 1904.71   2
  -8   1  12 76364.6 1842.30   3
  -1  -7  13 6278.04 494.286   2
  -1  -7 -13 6163.63 564.064   6
  -8   1 -13 6424.15 536.579   4
  -8   1  13 6447.13 495.008   2
  -8   1  13 6118.09 447.478   3
  -7   8  13 6094.07 440.052   2
  -1  -7 -13 6301.25 508.369   4
   7  -8 -13 6052.71 496.230   6
  -8   1 -13 6824.27 608.169   6
   7  -8  13 6180.24 517.105   2
   7  -8  14 37622.6 1410.07   2
  -7   8  14 37351.9 1253.98   2
  -1  -7  14 37559.0 1359.19   2
  -1  -7 -14 37472.9 1538.69   6
  -8   1 -14 38030.7 1575.63   6
  -1  -7 -14 39461.6 1402.58   4
  -8   1  14 39082.7 1270.99   3
  -8   1  14 39301.8 1372.40   2
   7  -8 -14 38641.1 1408.16   6
  -8   1 -14 37525.6 1426.61   4
  -7   8  15 3299.53 352.372   2
   7  -8  15 2829.36 380.349   2
  -8   1  15 3282.38 387.260   2
  -1  -7 -15 2833.84 425.894   6
  -8   1  15 3545.64 359.344   3
   7  -8 -15 3034.41 386.997   6
  -8   1 -15 3084.22 447.529   6
  -1  -7 -15 2979.34 370.655   4
  -1  -7  15 3526.01 403.847   2
  -8   1  16 17321.6 944.660   2
  -7   8  16 15425.4 825.646   2
   0  -8   0 59.9376 36.4859   5
   8  -8   0 89.9676 32.4645   1
  -8   0   0 109.073 32.4748   1
  -8   0   0 62.5748 31.2493   4
   0  -8   0 81.7306 25.2679   2
  -8   0   0 103.825 33.2281   6
   8  -8   0 44.2763 35.8495   5
   0  -8   0 47.8649 23.7628   3
   8   0   0 74.4006 33.2998   4
  -8   8   0 70.2648 37.2553   5
   0  -8  -1-44.1463 42.8948   5
   0   8   1-6.34324 30.3090   1
   0  -8   1 8.61186 16.4242   2
  -8   8  -1-43.7494 38.9197   5
  -8   8   1 3.66466 36.1666   5
   8   0   1-1.48661 21.4379   1
  -8   0   1 11.8129 20.9532   4
   0   8  -1 23.4984 22.3763   2
   0  -8   1-29.6859 29.2805   3
  -8   0  -1-57.0270 42.0052   4
  -8   0  -1-32.1658 24.3204   6
   8   0   1-8.37245 26.6839   4
   8  -8   1-41.6389 39.1673   5
   8   0  -1 3.27376 18.2162   4
   0  -8  -1-4.27844 15.1516   3
  -8   8   1 20.3476 26.7196   1
   0  -8  -1 3.99644 12.8726   2
  -8   0  -2 79.7485 56.5035   4
  -8   8  -2 34.9815 37.6656   2
  -8   0   2-10.1703 19.5444   4
   0   8   2 83.9886 55.5531   1
  -8   8   2-31.0251 37.2572   5
   0   8  -2 6.79880 20.0935   2
  -8   0  -2 116.103 55.5439   6
   0  -8  -2-3.45390 23.8808   5
   8   0   2 39.3127 44.4892   4
   0  -8  -2 13.4765 14.7287   3
   0   8   2 22.7765 28.6774   5
   0  -8   2 114.161 40.6907   2
   0  -8   2-23.5830 33.7994   3
  -8   8  -2 15.7374 28.6439   5
   8  -8   2 1.67213 22.3203   5
   8  -8   2 11.3219 27.0038   6
   0   8   3 9.33902 21.3918   5
  -8   0   3 27.7116 16.8248   4
  -8   8   3-19.0315 24.3696   2
  -8   8  -3 10.4751 22.8976   2
   0  -8   3-34.7948 32.9469   2
   8  -8   3 75.9672 40.0512   5
   0  -8  -3 47.7208 36.8597   5
   8  -8   3 93.9460 49.5002   6
   8   0   3 31.6487 38.6956   4
   0   8  -3-4.33183 26.8219   2
   0  -8  -3 24.2150 14.9130   2
   8   0   3-4.47539 27.7042   6
  -8   0  -3 19.9548 33.6263   6
  -8   8   3-1.13969 29.1703   5
   0  -8   3 8.35293 27.3109   3
  -8   0   4 44.2558 23.8927   6
   0  -8  -4 14.3242 16.7053   2
   8  -8   4-43.9334 44.8053   4
   0   8   4 0.18566 25.9400   5
  -8   8  -4-14.6715 36.3169   2
   0  -8  -4-9.17237 40.4004   5
   0   8  -4 20.4815 27.8156   2
   8  -8   4 38.9373 30.5162   5
  -8   8   4 11.9514 24.2538   2
   8   0   4 72.2762 47.1920   4
  -8   8   4 13.3392 41.5034   5
  -8   0  -4 51.2938 56.5024   6
   0  -8   4 72.9751 47.6536   2
   8   0   4 60.4822 48.9367   6
   8  -8   4 45.4213 48.5348   6
  -8   0   5 9.98427 23.7310   6
   8  -8   5-3.92016 22.5671   5
  -8   0  -5 111.884 62.4324   6
  -8   8   5 10.9164 21.6241   2
   0   8   5-20.8122 33.6681   5
   0  -8  -5 61.7472 26.7483   2
   0  -8   5 33.6170 33.4685   2
   8  -8  -5 30.7702 31.0759   6
   0  -8  -5 24.5811 34.0850   5
   8  -8   6 94.1222 41.1077   5
  -8   0   6 13.1580 28.0915   6
  -8   0  -6 118.448 69.5331   6
   8  -8   6 126.285 65.1050   2
   0  -8   6 50.9319 43.8227   2
   0  -8  -6 107.145 64.1288   5
  -8   8   6 90.5417 43.4082   2
  -8   0  -6 315.825 113.512   4
   0  -8  -6-6.83528 40.1331   6
   0  -8  -6 135.295 40.9415   2
   8  -8  -6 171.383 56.5792   6
   0   8   6 132.530 57.8026   5
  -8   0   6 210.391 77.9530   2
   8  -8   7 54.5912 50.7115   2
   0  -8  -7-24.6389 65.6161   6
   8  -8  -7 27.0519 30.5307   4
   0  -8   7 4.05708 47.3205   2
  -8   0   7 12.1903 31.6581   6
  -8   0  -7-17.5804 52.0894   4
   0  -8  -7-42.1829 44.4891   4
   0  -8  -7-12.4622 26.6995   2
  -8   0  -7 54.0646 61.7273   6
  -8   8   7 35.7031 34.0734   2
   0  -8  -7 57.1899 64.3172   5
   8  -8  -7 40.6713 32.9369   2
  -8   0   7-27.2986 45.9070   2
   0  -8   7-11.4215 35.8403   3
   8  -8  -7-30.3957 43.5055   6
   0   8   7-60.0210 49.2415   5
   0  -8  -8 170.123 82.1982   4
  -8   8  -8 26.1697 72.8394   6
   8  -8  -8 40.4978 43.9433   6
  -8   0  -8 104.300 71.9668   4
   8  -8  -8-2.11396 27.9372   4
   0  -8   8 189.972 83.4216   2
  -8   0   8-35.6649 55.3812   2
   0  -8   8 37.2961 50.3345   4
   8  -8   8 73.1317 63.7974   2
  -8   0  -8 26.1390 77.1251   6
   0  -8  -8 79.9907 46.5081   2
   0   8   8 6.50385 35.7495   5
   0  -8   8 150.474 77.5670   3
   0  -8  -8 102.507 77.0242   6
  -8   0   8 75.0247 50.1507   6
   0  -8  -9 146.860 73.7078   4
   0  -8  -9 102.895 85.0974   6
  -8   8  -9-9.22720 73.7937   6
  -8   0  -9 68.6239 63.6297   4
   8  -8   9-16.7080 52.9042   2
   0  -8   9 102.015 65.8863   3
  -8   8   9 74.7283 47.9035   2
  -8   0  -9 44.7031 71.1664   6
  -8   0   9 73.6094 47.7450   6
  -8   0   9 26.4743 43.0111   2
   0  -8   9 67.9011 54.5430   2
   8  -8  -9 71.6350 41.6914   4
   8  -8  10-25.1184 57.0861   2
  -8   0 -10-59.0062 69.4407   4
   0  -8  10 128.138 74.3814   2
   0  -8  10 79.3681 66.7575   3
  -8   0  10 4.38392 60.1025   2
  -8   0 -10-20.8442 65.0616   6
   0  -8 -10 132.486 79.9752   4
   0  -8 -10 90.2145 77.9768   6
   8  -8 -10-21.3504 60.3086   6
  -8   8  10-63.9102 59.9255   2
  -8   8 -10-127.088 99.2240   6
   8  -8 -10-43.1973 42.2977   4
  -8   0 -11 1.79413 60.8463   4
   8  -8  11-44.3453 79.1684   2
   0  -8  11-24.9831 74.1767   3
   0  -8 -11 6.51553 60.2402   6
   8  -8 -11 9.37800 32.9406   4
  -8   8  11 81.9015 63.5834   2
   8  -8 -11 58.7548 69.9731   6
  -8   0  11 4.36493 63.6859   2
   0  -8  11 107.967 74.0837   2
  -8   0  11 39.1863 56.4805   3
   0  -8 -11 34.6935 63.1597   4
  -8   0 -11 9.64642 64.3396   6
  -8   0 -12 195.884 122.123   6
   8  -8  12 184.212 102.597   2
   8  -8 -12 39.1050 68.2484   6
  -8   0 -12 133.391 100.085   4
   0  -8 -12 130.008 93.7910   4
   0  -8  12 372.792 131.261   2
  -8   0  12 170.255 94.4729   3
  -8   0  12 107.184 77.6646   2
  -8   8  12 64.2434 48.0656   3
   0  -8 -12 57.9969 77.6542   6
  -8   8  12 107.257 74.4373   2
  -8   0  13-55.6866 73.7008   3
  -8   8  13-53.7954 72.4246   2
  -8   0  13 25.7074 74.6664   2
  -8   0 -13 88.8341 105.503   4
   8  -8 -13 191.107 101.140   6
   0  -8 -13 19.9450 92.6974   6
  -8   0 -13 196.824 137.822   6
   8  -8  13 32.8742 70.0645   2
   0  -8 -13 47.6201 79.5109   4
   0  -8  13-69.6778 86.1021   2
  -8   0  14 44.6363 63.1620   3
  -8   0 -14 89.4752 85.4190   4
  -8   0  14 228.744 123.401   2
  -8   8  14-57.1511 81.6093   2
   8  -8  14 273.492 140.546   2
  -8   0 -14-18.7733 106.122   6
   0  -8 -14 6.10896 88.4636   6
   8  -8 -14-25.6698 83.5000   6
   0  -8  14 201.346 125.728   2
   0  -8 -14 23.1822 68.3878   4
  -8   0 -15 113.006 100.356   4
   0  -8  15-45.2288 94.7188   2
  -8   8  15-53.2155 80.1741   2
   8  -8  15-78.9618 84.5162   2
  -8   0 -15 157.363 130.168   6
  -8   0  15 79.0611 97.7268   2
  -8   0  15-44.0532 81.3092   3
   0  -8 -15-39.4196 88.2141   6
   0  -8 -16 122.862 118.106   6
  -8   8  16 4.94213 60.1261   2
  -8   0  16 49.4440 78.7534   3
  -8  -1   0 2309.78 167.297   4
   1  -9   0 2565.21 150.512   3
  -8  -1   0 2378.72 149.548   1
  -9   8   0 2653.86 201.660   5
   9  -8   0 2354.51 137.122   1
   1  -9   0 2205.01 111.400   2
   8   1   0 2316.00 171.034   4
   9  -8   0 2344.82 195.290   5
   1  -9   1 3306.86 184.753   3
   9  -8   1 2967.62 202.548   6
  -9   8   1 3053.12 163.561   1
   8   1   1 2848.40 173.193   1
  -9   8  -1 2883.82 203.617   5
  -9   8   1 3055.67 231.235   5
  -1   9  -1 3075.10 155.290   2
   1  -9   1 3045.73 152.457   2
  -8  -1  -1 2949.27 201.332   4
  -1   9   1 3212.24 246.464   1
  -8  -1   1 2854.74 166.187   1
   8   1   1 3097.44 206.076   4
   9  -8   1 3136.88 216.586   5
   1  -9  -1 2795.42 145.829   3
   9  -8  -1 2980.01 236.376   5
   1  -9  -1 3010.25 110.558   2
  -8  -1  -1 2863.40 182.193   6
  -8  -1   1 2765.59 166.578   4
   1  -9  -1 2925.63 208.366   5
   1  -9   2 535.150 71.7457   2
  -1   9   2 479.766 82.2890   5
  -1   9   2 414.084 95.7716   1
   8   1   2 415.204 80.2183   4
   1  -9  -2 495.126 39.6743   2
  -8  -1  -2 531.679 89.3994   6
  -1   9  -2 608.641 80.6086   2
   9  -8   2 547.530 91.3862   6
  -8  -1   2 554.850 67.9390   4
  -9   8   2 531.987 104.313   5
  -9   8  -2 663.382 94.0056   5
   1  -9   2 543.233 84.5462   3
   9  -8   2 454.621 81.2581   5
   1  -9  -2 694.697 104.284   5
  -8  -1  -2 486.483 95.0927   4
  -1   9   3 1320.89 172.633   1
  -9   8   3 1436.44 170.206   5
   1  -9  -3 1224.01 67.5231   2
   9  -8   3 1312.85 125.063   5
  -1   9   3 1488.77 148.217   5
   1  -9  -3 1173.54 145.988   5
  -9   8  -3 1275.21 121.204   5
  -9   8  -3 1271.04 143.711   2
  -9   8   3 1277.02 115.167   2
   8   1   3 1457.72 160.530   4
   1  -9   3 1323.03 124.009   2
   9  -8   3 1153.34 151.042   4
  -8  -1  -3 1387.95 154.679   6
   1  -9   3 1417.21 147.266   3
  -8  -1   3 1392.07 91.4038   4
  -1   9  -3 1337.75 128.138   2
   9  -8   3 1252.60 149.955   6
   1  -9  -4 614.584 56.8761   2
  -9   8  -4 641.429 111.433   2
  -1   9  -4 694.594 100.665   2
   9  -8   4 680.432 117.818   6
  -1   9   4 893.075 118.593   5
   1  -9  -4 613.473 106.225   5
  -9   8   4 768.743 91.6012   2
   1  -9   4 735.379 101.822   2
   9  -8   4 684.152 88.7443   5
  -8  -1   4 771.467 57.2511   4
   9  -8  -4 807.977 88.2512   6
  -8  -1  -4 545.376 107.958   6
  -8  -1  -5 2934.53 261.560   6
   1  -9  -5 2874.14 238.056   5
   1  -9   5 2614.66 206.836   2
  -8  -1   5 2915.42 186.097   6
   1  -9  -5 2964.81 147.979   2
  -1   9   5 2696.44 219.260   5
  -9   8   5 2789.28 189.989   2
   9  -8  -5 3128.60 190.060   6
   9  -8   5 2591.46 173.900   5
   1  -9  -6 1126.04 102.300   2
  -8  -1  -6 1114.56 169.149   4
  -9   8  -6 1124.35 179.048   6
   9  -8   6 1101.30 112.914   5
   1  -9  -6 956.834 150.312   5
  -8  -1  -6 1104.83 174.050   6
  -8  -1   6 1192.68 135.346   6
  -8  -1   6 1081.17 153.096   2
  -9   8   6 923.398 116.389   2
   1  -9  -6 1108.40 173.090   6
  -1   9   6 1129.08 143.543   5
   1  -9   6 1004.26 138.380   2
   9  -8  -6 1092.47 125.228   6
   1  -9   7 3070.67 260.419   3
  -8  -1  -7 2801.38 284.896   4
   9  -8  -7 3156.66 186.405   4
  -8  -1   7 2961.08 256.205   2
   9  -8   7 2695.22 187.603   5
  -8  -1   7 3014.02 226.407   6
  -8  -1  -7 3104.31 302.013   6
   1  -9   7 2618.04 237.211   2
   9  -8  -7 3036.38 227.944   6
  -1   9   7 2902.86 242.759   5
   1  -9  -7 2979.16 294.512   6
   1  -9  -7 2976.71 253.896   4
  -9   8  -7 3167.69 318.802   6
  -9   8   7 2825.48 218.802   2
   1  -9  -7 3168.36 194.438   2
   1  -9  -7 3113.30 265.598   5
   1  -9  -8 1362.86 184.274   4
   9  -8   8 1245.70 131.708   5
   1  -9  -8 1397.40 140.326   2
   1  -9   8 1132.01 168.621   2
   9  -8  -8 1346.37 128.101   4
  -9   8  -8 1248.41 226.025   6
   9  -8  -8 1302.50 165.241   6
  -8  -1   8 1255.63 158.129   6
   1  -9   8 1141.47 167.163   3
  -8  -1   8 1264.75 180.296   2
  -8  -1  -8 1579.64 229.483   6
  -8  -1  -8 1426.26 216.874   4
   1  -9  -8 1293.09 215.030   6
   1  -9   9 487.359 120.260   3
  -8  -1   9 423.419 117.120   2
  -8  -1  -9 766.175 165.635   4
   1  -9  -9 603.662 128.826   4
   1  -9   9 500.901 129.620   2
   9  -8  -9 862.711 107.097   4
  -8  -1  -9 771.320 178.567   6
   1  -9  -9 726.134 164.837   6
  -9   8   9 493.887 108.012   2
  -9   8  -9 763.467 189.266   6
  -8  -1 -10 208.429 103.075   4
   1  -9 -10 229.765 88.3324   4
  -8  -1 -10 166.474 115.242   6
   1  -9  10 255.999 101.388   3
   9  -8 -10 202.859 84.3602   6
   1  -9 -10 299.925 125.513   6
   1  -9  10 319.191 106.951   2
  -9   8  10 183.567 79.6766   2
  -9   8 -10 210.248 109.542   6
   9  -8 -10 209.406 61.3105   4
  -8  -1  10 208.022 82.9465   3
   9  -8  10 142.813 83.2469   2
  -8  -1  10 71.5553 70.7050   2
  -8  -1 -11 942.070 199.512   4
   1  -9 -11 997.564 185.859   4
   1  -9 -11 690.432 175.460   6
   1  -9  11 592.893 143.605   2
  -9   8  11 618.420 135.078   2
  -8  -1  11 623.538 148.517   2
  -9   8  11 695.529 116.222   3
   9  -8 -11 852.107 163.667   6
  -9   8 -11 893.853 211.366   6
  -8  -1 -11 1023.37 223.411   6
   9  -8  11 366.521 124.218   2
  -8  -1  11 586.222 138.373   3
   1  -9 -12 273.080 109.523   4
  -9   8  12 196.987 89.3088   2
  -8  -1 -12 394.632 147.737   4
   1  -9  12 292.055 132.129   2
  -9   8 -12 256.219 136.271   6
  -9   8  12 321.522 89.4931   3
  -8  -1 -12 303.182 137.689   6
  -8  -1  12 260.372 103.251   3
  -8  -1  12 260.155 109.667   2
   1  -9 -12 356.293 142.705   6
   9  -8 -12 218.614 100.320   6
  -8  -1 -13 9.77650 63.8335   4
   1  -9  13 47.6104 68.7915   2
   1  -9 -13 38.9553 99.1798   6
  -9   8  13 126.732 88.1691   2
  -8  -1 -13-59.3326 100.143   6
   9  -8 -13 45.4936 72.0809   6
  -8  -1  13 104.677 75.7119   3
   1  -9 -13-142.053 95.5967   4
  -8  -1  13 118.894 92.2236   2
   1  -9  14-79.7193 105.822   2
   1  -9 -14 126.475 103.818   4
  -8  -1 -14 254.646 161.422   6
   1  -9 -14-170.194 140.645   6
  -9   8  14 31.0089 62.9478   2
  -8  -1 -14-31.2977 109.907   4
   9  -8 -14 233.027 123.121   6
  -8  -1  14 34.8488 74.2068   3
  -8  -1  14 101.262 85.5277   2
   1  -9 -15 245.272 153.317   6
  -8  -1 -15 38.8227 72.7091   4
   1  -9  15 56.8846 102.809   2
  -9   8  15 72.0148 72.5342   2
  -8  -1 -15 281.109 173.129   6
  -8  -1  15 149.723 109.885   2
  -8  -1  15 148.647 97.8603   3
  -8  -1  16 351.792 132.864   3
  -8  -1 -16 441.629 180.156   4
  -9   8  16 338.465 130.973   2
   1  -9 -16 126.519 118.624   6
  -7  -2   0 2005.16 148.370   1
   9  -7   0 1933.75 170.467   5
   9  -7   0 1943.62 134.475   6
  -7  -2   0 1963.94 146.186   4
  -2   9   0 2142.30 136.218   3
  -2   9   0 2177.71 103.445   2
  -9   7   0 2046.88 174.459   5
   2  -9   0 2007.12 97.2990   2
  -2   9   1 1228.59 130.330   5
  -2   9  -1 869.105 79.5694   2
  -2   9   1 1257.06 89.5571   3
  -7  -2   1 1113.12 106.442   1
   2  -9   1 1073.93 85.2537   2
   7   2   1 1076.82 114.344   1
   9  -7  -1 710.093 112.355   5
   9  -7   1 1129.68 128.291   5
   2  -9  -1 751.166 44.0672   2
  -2   9  -1 749.900 87.5428   3
  -2   9   1 1338.88 157.134   1
   2  -9  -1 852.281 118.774   5
  -9   7   1 1156.92 140.202   5
  -7  -2  -1 834.595 107.360   4
   9  -7   1 1087.28 117.640   6
  -9   7  -1 799.800 100.722   5
  -9   7   1 1112.16 86.1104   1
  -7  -2   1 970.376 98.0868   4
   2  -9   1 1138.90 113.289   3
  -9   7  -2 352.884 68.2830   5
  -9   7   2 478.523 94.0490   5
   7   2   2 510.093 87.2131   1
   2  -9  -2 477.355 92.6852   5
  -2   9  -2 440.985 62.8808   2
   9  -7   2 549.583 100.200   4
  -7  -2   2 627.669 70.8233   4
   9  -7   2 317.994 76.1789   6
   7   2   2 539.856 90.2053   4
   2  -9   2 502.242 84.1658   3
  -2   9   2 459.164 98.4920   1
   2  -9   2 491.930 65.8208   2
  -7  -2  -2 350.565 72.2492   6
   9  -7   2 459.919 78.8640   5
  -2   9  -2 427.894 73.9618   3
  -7  -2  -2 342.989 82.1966   4
  -2   9   2 667.752 98.1043   5
  -9   7   3 886.502 103.654   2
  -7  -2   3 954.149 76.3078   4
  -9   7  -3 732.949 85.6352   5
  -9   7   3 1019.13 140.508   5
   9  -7   3 926.275 134.226   4
  -2   9   3 973.757 128.063   5
   7   2   3 952.987 126.330   4
   2  -9  -3 540.638 98.0310   5
  -2   9  -3 706.307 92.1728   2
   2  -9   3 941.658 104.355   2
  -7  -2  -3 638.756 106.329   6
   9  -7   3 993.808 130.193   6
   9  -7   3 862.449 99.0990   5
   2  -9   3 848.887 113.729   3
  -2   9  -3 656.598 94.4927   3
  -9   7  -3 780.735 112.812   2
  -2   9   4 658.494 102.650   5
   2  -9   4 534.880 84.6623   2
   9  -7   4 550.004 111.004   4
  -9   7   4 597.686 114.575   5
   9  -7   4 502.685 71.8212   5
  -7  -2  -4 445.935 97.0301   6
  -9   7  -4 479.557 111.038   6
  -2   9  -4 376.900 77.5671   3
   9  -7   4 453.814 98.1880   6
   2  -9  -4 490.943 99.6365   5
   2  -9  -4 410.170 42.7480   2
  -2   9  -4 399.161 75.7332   2
   7   2   4 650.863 112.059   4
   9  -7  -4 461.708 59.6346   6
  -9   7   4 519.651 80.1529   2
  -7  -2  -4 423.025 41.6118   5
  -9   7  -4 441.494 88.9797   2
   2  -9  -5 2847.61 243.023   5
  -7  -2   5 2719.40 200.293   6
  -2   9   5 3019.93 237.879   5
   2  -9  -5 2839.82 139.239   2
  -9   7  -5 2754.32 259.316   6
  -7  -2  -5 3027.20 260.692   6
  -9   7   5 3141.49 207.204   2
   2  -9   5 3011.58 218.765   2
  -7  -2  -5 3161.35 238.554   2
   9  -7  -5 2945.62 169.759   6
[truncated: 1,785,866 more chars]
