# Supplementary material for: Phase transition and structures of the twinned low-temperature phases of (Et4N)[ReS4]
Source: Acta Crystallogr C Struct Chem. 2020 Feb 7;76(Pt 3):231–5. doi: 10.1107/S205322961901725X (PMC7057183; doi:10.1107/S205322961901725X)
Supplement: Supplementary file 2 [file c-76-00231-Iasup2.hkl]

data_Ia                                                                         
_shelx_title ' exp_3451 in P6(3)mc'                                             
_shelx_refln_list_code          4                                               
_shelx_F_calc_maximum      180.98                                               
_exptl_crystal_F_000       428.00                                               
_reflns_d_resolution_high  0.7909                                               
                                                                                
loop_                                                                           
 _space_group_symop_operation_xyz                                               
 'x, y, z'                                                                      
 '-y, x-y, z'                                                                   
 '-x+y, -x, z'                                                                  
 '-x, -y, z+1/2'                                                                
 'y, -x+y, z+1/2'                                                               
 'x-y, x, z+1/2'                                                                
 '-y, -x, z'                                                                    
 '-x+y, y, z'                                                                   
 'x, x-y, z'                                                                    
 'y, x, z+1/2'                                                                  
 'x-y, -y, z+1/2'                                                               
 '-x, -x+y, z+1/2'                                                              
                                                                                
_cell_length_a     8.1500                                                       
_cell_length_b     8.1500                                                       
_cell_length_c    13.0920                                                       
_cell_angle_alpha  90.000                                                       
_cell_angle_beta   90.000                                                       
_cell_angle_gamma 120.000                                                       
                                                                                
_shelx_F_squared_multiplier     1.000                                           
                                                                                
loop_                                                                           
 _refln_index_h                                                                 
 _refln_index_k                                                                 
 _refln_index_l                                                                 
 _refln_F_squared_calc                                                          
 _refln_F_squared_meas                                                          
 _refln_F_squared_sigma                                                         
 _refln_observed_status                                                         
  -1   3  -8       3645.58       3506.95       104.22 o                         
   0   1  -7         23.11          8.78         8.66 o                         
   0   2  -7        580.16        505.06        34.41 o                         
  -1   3  -7        135.47        157.33        18.43 o                         
  -1   4  -7         16.48         27.74         6.88 o                         
  -2   5  -7          8.07         11.93         3.76 o                         
  -1   5  -7         42.85         46.53        11.77 o                         
  -1   6  -7         16.43         20.76        11.63 o                         
   0   6  -7          2.68          4.10        11.10 o                         
  -2   7  -7         18.69         31.57        16.76 o                         
  -1   7  -7          7.81         12.30        13.73 o                         
  -2   8  -7          0.57         21.61        16.29 o                         
  -3   9  -7          1.40         15.24        18.79 o                         
   0   1  -6      10974.79      11746.53       180.54 o                         
  -1   2  -6      10299.93       9747.05       289.73 o                         
   0   2  -6      11423.99      11579.13       237.35 o                         
  -1   3  -6       8291.36       8360.29       163.72 o                         
   0   3  -6       6582.89       6683.57       133.47 o                         
  -2   4  -6       4634.17       4894.33       136.41 o                         
  -1   4  -6       4748.40       4658.93        54.77 o                         
   0   4  -6       4860.55       4770.15       127.57 o                         
  -2   5  -6       2971.50       2819.26        49.45 o                         
  -1   5  -6       2288.37       2110.29        74.63 o                         
  -3   6  -6       1423.88       1352.13        43.14 o                         
  -2   6  -6       1865.82       1865.83        52.04 o                         
  -1   6  -6       1709.31       1548.09        75.68 o                         
   0   6  -6        904.35        883.53        54.67 o                         
  -3   7  -6       1159.90       1084.01        74.89 o                         
  -2   7  -6        836.29        769.63        59.27 o                         
  -1   7  -6        680.96        732.20        55.90 o                         
   0   7  -6        446.32        481.35        44.12 o                         
  -4   8  -6        474.22        508.04        56.38 o                         
  -3   8  -6        482.30        537.23        54.50 o                         
  -2   8  -6        399.41        423.34        45.18 o                         
  -1   8  -6        222.46        238.16        35.22 o                         
  -4   9  -6        228.88        227.02        41.82 o                         
  -3   9  -6        170.87        174.03        34.61 o                         
  -2   9  -6        164.58        162.07        31.07 o                         
   0   1  -5         31.26         43.21         5.80 o                         
   0   2  -5       1366.48       1438.46        33.81 o                         
  -1   3  -5         99.83         96.71         7.98 o                         
   0   3  -5        371.29        370.27        18.66 o                         
  -1   4  -5         19.14         20.01         3.45 o                         
   0   4  -5        277.50        266.90        13.05 o                         
  -2   5  -5         13.18         10.58         3.26 o                         
  -1   5  -5        141.50        132.54         8.08 o                         
   0   5  -5         17.77         13.91         6.12 o                         
  -2   6  -5         66.73         66.13         6.01 o                         
  -1   6  -5          9.92         49.72        16.00 o                         
   0   6  -5          0.87          3.35        10.69 o                         
  -3   7  -5          5.39          8.84         5.21 o                         
  -2   7  -5         49.98         72.48        20.79 o                         
  -1   7  -5         13.81         34.40         9.69 o                         
   0   7  -5          0.74         -9.87        11.02 o                         
  -3   8  -5         10.20          1.05        11.37 o                         
  -2   8  -5          1.69         -4.94        13.64 o                         
  -1   8  -5          3.72          2.80        13.05 o                         
  -4   9  -5          0.83         23.41        16.49 o                         
  -3   9  -5          6.16         35.81        20.20 o                         
  -2   9  -5          2.19         18.42        15.63 o                         
   0   0  -4      32752.24      31284.67       554.43 o                         
   0   1  -4      11302.24      11675.06       179.65 o                         
  -1   2  -4       9103.86       9166.40        90.66 o                         
   0   2  -4       7688.75       7938.41        74.86 o                         
  -1   3  -4       6360.58       6378.87        74.97 o                         
   0   3  -4       6118.04       6017.50       121.30 o                         
  -2   4  -4       8226.05       8288.76       122.32 o                         
  -1   4  -4       4872.44       4867.11        85.28 o                         
   0   4  -4       3069.90       3002.55        58.72 o                         
  -2   5  -4       3706.22       3835.07        61.55 o                         
  -1   5  -4       3175.52       3241.46        66.56 o                         
   0   5  -4       1694.37       1726.60        63.93 o                         
  -3   6  -4       2087.94       1903.87       123.15 o                         
  -2   6  -4       1600.90       1589.13        33.86 o                         
  -1   6  -4       1187.47       1134.77        41.86 o                         
   0   6  -4       1489.02       1475.47        71.98 o                         
  -3   7  -4        819.98        840.32        31.86 o                         
  -2   7  -4        935.51        979.33        36.19 o                         
  -1   7  -4        762.06        757.91        37.24 o                         
   0   7  -4        571.02        558.86        47.28 o                         
  -4   8  -4        610.18        610.70        59.16 o                         
  -3   8  -4        483.42        483.71        37.17 o                         
  -2   8  -4        385.53        373.85        41.76 o                         
  -1   8  -4        338.99        345.46        28.50 o                         
   0   8  -4        200.35        210.03        33.72 o                         
  -4   9  -4        269.24        295.98        31.38 o                         
  -3   9  -4        232.23        281.01        56.43 o                         
  -2   9  -4        145.85        140.16        28.66 o                         
  -1   9  -4        101.68         62.66        23.70 o                         
  -5  10  -4        130.91        126.14        33.60 o                         
   0   1  -3        241.81        215.13        24.40 o                         
   0   2  -3       2087.87       2139.74        56.10 o                         
  -1   3  -3        417.78        441.19         9.40 o                         
   0   3  -3        443.62        468.85        24.22 o                         
  -1   4  -3          2.52          6.38         3.08 o                         
   0   4  -3        143.42        151.50        12.60 o                         
  -2   5  -3          0.60         -2.80         3.51 o                         
  -1   5  -3        112.39        112.25        10.53 o                         
  -2   6  -3         11.52         16.17        19.41 o                         
  -1   6  -3         23.45         13.51        13.33 o                         
   0   6  -3          3.39          6.05         9.34 o                         
  -3   7  -3         64.41         58.81        22.66 o                         
  -2   7  -3         46.56         42.09         8.60 o                         
  -1   7  -3          5.01          2.53         7.86 o                         
   0   7  -3          1.64         -5.91        12.32 o                         
  -3   8  -3          3.41          4.74         5.13 o                         
  -2   8  -3          4.05        -11.53        11.53 o                         
  -1   8  -3          2.70          5.08         8.38 o                         
   0   8  -3          2.06         28.03        16.65 o                         
  -4   9  -3          0.19          2.64        11.89 o                         
  -3   9  -3          5.51         -8.60        11.59 o                         
  -2   9  -3         12.33          7.49        14.37 o                         
  -1   9  -3          0.32          1.45        13.17 o                         
  -4  10  -3          2.97          9.92        15.23 o                         
   0   0  -2      16419.43      17274.93       297.16 o                         
   0   1  -2      25797.38      25656.36       420.59 o                         
  -1   2  -2       9637.52       9762.34        82.61 o                         
   0   2  -2       6740.49       6843.34        82.34 o                         
  -1   3  -2       8417.11       8349.77        61.76 o                         
   0   3  -2       6166.27       6385.25        82.85 o                         
  -2   4  -2       8487.24       8186.76       199.23 o                         
  -1   4  -2       7446.26       7273.99        77.81 o                         
   0   4  -2       3659.31       3587.10        70.28 o                         
  -2   5  -2       6460.19       6201.29        95.35 o                         
  -1   5  -2       2742.90       2555.78        43.61 o                         
   0   5  -2       2296.02       2238.49        75.34 o                         
  -3   6  -2       2360.27       2362.27        63.30 o                         
  -2   6  -2       1864.91       1845.66        62.06 o                         
  -1   6  -2       1652.14       1600.21        53.80 o                         
   0   6  -2       1112.53       1190.48        64.35 o                         
  -3   7  -2        965.92        955.35        29.70 o                         
  -2   7  -2        779.46        791.96        32.52 o                         
  -1   7  -2       1152.96       1198.28        68.43 o                         
   0   7  -2        906.58        994.36        66.47 o                         
  -4   8  -2        542.19        583.66        35.15 o                         
  -3   8  -2        619.71        609.73        30.81 o                         
  -2   8  -2        474.70        482.56        27.79 o                         
  -1   8  -2        387.04        388.66        29.90 o                         
   0   8  -2        277.78        229.97        34.55 o                         
  -4   9  -2        400.81        394.55        26.97 o                         
  -3   9  -2        218.65        207.67        20.36 o                         
  -2   9  -2        187.33        214.24        21.28 o                         
  -1   9  -2        122.40        125.86        42.77 o                         
  -5  10  -2        136.38        159.02        36.54 o                         
  -4  10  -2        147.12        164.95        39.61 o                         
   0   1  -1       1173.17       1226.39        23.72 o                         
   0   2  -1       3890.20       4067.58        59.62 o                         
  -1   3  -1        377.82        361.92         7.46 o                         
   0   3  -1        765.88        818.59        21.51 o                         
  -1   4  -1          9.09          9.77         2.77 o                         
   0   4  -1        373.36        370.27        18.74 o                         
  -2   5  -1          8.58         10.98         3.35 o                         
  -1   5  -1        154.29        165.19        12.72 o                         
   0   5  -1        209.44        248.68        21.33 o                         
  -2   6  -1         41.76         37.44         4.24 o                         
  -1   6  -1         14.79          9.07         5.03 o                         
   0   6  -1          0.53         14.38        13.95 o                         
  -3   7  -1         31.78         30.58         4.97 o                         
  -2   7  -1         97.33         89.42        11.57 o                         
  -1   7  -1         10.53         17.91         9.07 o                         
   0   7  -1          0.35         12.43        13.58 o                         
  -3   8  -1          9.91          4.69        11.48 o                         
  -2   8  -1          0.93          1.02         6.95 o                         
  -1   8  -1          3.29         12.49        11.65 o                         
   0   8  -1          0.61         26.61        19.18 o                         
  -4   9  -1          0.50          6.12         6.81 o                         
  -3   9  -1          6.52         -4.68         7.95 o                         
  -2   9  -1          7.84         22.22        12.64 o                         
  -1   9  -1          1.01         -9.50        10.04 o                         
  -4  10  -1          0.74         -9.54        13.88 o                         
  -3  10  -1          2.68         22.27        18.85 o                         
   0   1   0      23207.04      23878.60       395.20 o                         
  -1   2   0      23011.96      22349.21       937.04 o                         
   0   2   0      16558.39      16914.48       149.97 o                         
  -1   3   0      10752.28      10704.45       121.15 o                         
   0   3   0      10252.27      10091.63       191.54 o                         
  -2   4   0      20857.89      20005.57       268.44 o                         
  -1   4   0       9564.69       9394.02        79.88 o                         
   0   4   0       6605.20       6312.34       102.60 o                         
  -2   5   0       9006.54       9150.08       138.76 o                         
  -1   5   0       5109.59       4974.83       100.90 o                         
   0   5   0       2396.40       2390.28        67.48 o                         
  -3   6   0       3583.23       3517.53       124.03 o                         
  -2   6   0       3030.40       3000.13        55.43 o                         
  -1   6   0       1877.29       1804.09        38.05 o                         
   0   6   0       2488.80       2431.50        75.12 o                         
  -3   7   0       1208.98       1237.43        31.24 o                         
  -2   7   0       1260.99       1176.38        35.47 o                         
  -1   7   0       1314.38       1367.53        45.37 o                         
   0   7   0       1231.16       1281.47        76.79 o                         
  -4   8   0        897.67        956.79        46.34 o                         
  -3   8   0        683.30        699.14        33.61 o                         
  -2   8   0        666.00        655.66        32.99 o                         
  -1   8   0        589.51        609.24        33.56 o                         
   0   8   0        351.97        348.30        43.73 o                         
  -4   9   0        506.38        472.94        29.97 o                         
  -3   9   0        367.75        366.51        26.65 o                         
  -2   9   0        221.71        236.80        22.26 o                         
  -1   9   0        127.65        121.90        20.63 o                         
  -5  10   0        222.37        241.15        40.47 o                         
  -4  10   0        151.89        164.62        20.75 o                         
  -3  10   0         90.34        105.68        19.70 o                         
   0   1   1       1185.34       1227.74        30.55 o                         
   0   2   1       3876.20       3772.33        43.91 o                         
  -1   3   1        382.91        386.71        11.07 o                         
   0   3   1        762.34        790.10        13.73 o                         
  -1   4   1          9.14         16.64         6.61 o                         
   0   4   1        371.33        304.59        23.39 o                         
  -2   5   1          8.55         11.45         5.60 o                         
  -1   5   1        153.70        162.42         8.14 o                         
   0   5   1        212.56        217.29        20.10 o                         
  -2   6   1         41.37         39.39         5.15 o                         
  -1   6   1         14.88         10.56         4.37 o                         
   0   6   1          0.54         13.78        27.73 o                         
  -3   7   1         32.14         24.48         5.88 o                         
  -2   7   1         96.80         89.03         7.57 o                         
  -1   7   1         10.45         18.90         9.28 o                         
   0   7   1          0.35         46.94        15.05 o                         
  -3   8   1          9.85         -0.27        15.47 o                         
  -2   8   1          0.96          9.46         8.27 o                         
  -1   8   1          3.29          5.00         8.32 o                         
   0   8   1          0.63        -12.54        16.18 o                         
  -4   9   1          0.49         10.59         8.16 o                         
  -3   9   1          6.49          5.64         8.54 o                         
  -2   9   1          8.01         19.21         9.86 o                         
  -1   9   1          0.98         27.48        12.49 o                         
  -4  10   1          0.77          9.65         6.37 o                         
  -3  10   1          2.63          1.77        29.49 o                         
   0   1   2      25901.88      25296.33       299.60 o                         
  -1   2   2      10307.71      10133.83       134.23 o                         
   0   2   2       8505.85       8273.55        81.97 o                         
  -1   3   2       8991.11       8828.72        82.35 o                         
   0   3   2       6740.10       6820.30        96.68 o                         
  -2   4   2       8537.60       8364.49       186.78 o                         
  -1   4   2       7516.66       7199.68        82.94 o                         
   0   4   2       4128.40       4067.54       197.14 o                         
  -2   5   2       6333.01       6302.91       111.75 o                         
  -1   5   2       2885.36       2774.76        36.69 o                         
   0   5   2       2543.41       2480.81       104.45 o                         
  -3   6   2       2373.69       2354.18        63.95 o                         
  -2   6   2       2030.49       2041.67        42.54 o                         
  -1   6   2       1740.44       1767.10        43.27 o                         
   0   6   2       1165.86       1175.22        50.41 o                         
  -3   7   2       1063.17       1034.84        49.52 o                         
  -2   7   2        856.99        908.18        29.32 o                         
  -1   7   2       1159.74       1235.69        44.44 o                         
   0   7   2        881.42        831.52        54.94 o                         
  -4   8   2        570.54        609.18        33.69 o                         
  -3   8   2        644.47        634.70        33.34 o                         
  -2   8   2        491.10        529.36        30.44 o                         
  -1   8   2        384.69        378.43        29.85 o                         
   0   8   2        275.62        279.17        30.11 o                         
  -4   9   2        396.32        428.17        46.01 o                         
  -3   9   2        225.23        250.35        22.89 o                         
  -2   9   2        198.67        222.77        34.80 o                         
  -1   9   2        131.02        127.66        22.55 o                         
  -5  10   2        130.20        121.70        30.93 o                         
  -4  10   2        147.44        146.53        18.83 o                         
   0   1   3        240.15        243.00         7.82 o                         
   0   2   3       2091.29       2108.67        33.64 o                         
  -1   3   3        415.00        421.41        12.30 o                         
   0   3   3        445.50        429.19        14.12 o                         
  -1   4   3          2.46         -3.00         3.32 o                         
   0   4   3        144.44        153.08        11.29 o                         
  -2   5   3          0.59         -1.92         5.83 o                         
  -1   5   3        113.32        110.82         8.55 o                         
   0   5   3        382.74        373.50        25.70 o                         
  -2   6   3         11.92          0.31         7.01 o                         
  -1   6   3         23.29         29.06         4.77 o                         
   0   6   3          3.42          1.19         9.30 o                         
  -3   7   3         64.23         55.53         8.19 o                         
  -2   7   3         46.54         36.40         9.36 o                         
  -1   7   3          5.09         -5.46         8.26 o                         
   0   7   3          1.66         10.42        10.59 o                         
  -3   8   3          3.43          0.75         5.91 o                         
  -2   8   3          4.08         23.72        10.78 o                         
  -1   8   3          2.71         12.59         9.92 o                         
   0   8   3          2.05          4.43        12.02 o                         
  -4   9   3          0.19          9.02         8.53 o                         
  -3   9   3          5.57         10.26        10.40 o                         
  -2   9   3         12.24         15.60         9.15 o                         
  -1   9   3          0.32         -9.64         9.67 o                         
  -4  10   3          2.97         -7.86        13.93 o                         
   0   0   4      29078.75      29835.43       520.44 o                         
   0   1   4      10365.12      10722.38        99.00 o                         
  -1   2   4       9088.44       9089.22       122.83 o                         
   0   2   4       7580.81       7653.78        90.34 o                         
  -1   3   4       6399.31       6442.75        84.49 o                         
   0   3   4       6173.94       5928.02        68.74 o                         
  -2   4   4       7277.29       7183.67       159.93 o                         
  -1   4   4       4607.08       4497.28       100.27 o                         
   0   4   4       2992.22       2833.21        53.27 o                         
  -2   5   4       3264.17       3296.34        64.62 o                         
  -1   5   4       3141.88       3150.55        55.89 o                         
   0   5   4       1738.24       1684.60        90.43 o                         
  -3   6   4       2021.17       1957.56       129.20 o                         
  -2   6   4       1515.87       1496.07        45.90 o                         
  -1   6   4       1231.15       1239.71        30.79 o                         
   0   6   4       1415.98       1383.20        56.48 o                         
  -3   7   4        855.66        849.22        29.10 o                         
  -2   7   4        959.99        965.64        32.32 o                         
  -1   7   4        696.59        720.46        30.12 o                         
   0   7   4        498.45        535.75        38.22 o                         
  -4   8   4        599.04        576.35        35.73 o                         
  -3   8   4        473.40        460.82        20.87 o                         
  -2   8   4        372.61        373.43        27.52 o                         
  -1   8   4        320.53        321.61        22.17 o                         
   0   8   4        187.15        219.57        26.64 o                         
  -4   9   4        240.70        260.30        23.51 o                         
  -3   9   4        228.08        220.91        18.13 o                         
  -2   9   4        143.20        130.84        17.52 o                         
  -1   9   4        105.04         92.95        16.32 o                         
  -5  10   4        124.41         82.80        22.87 o                         
   0   1   5         30.17         30.12         4.30 o                         
   0   2   5       1368.48       1476.18        33.56 o                         
  -1   3   5         99.89         89.72         8.48 o                         
   0   3   5        370.02        359.52        11.43 o                         
  -1   4   5         19.36         15.35         4.07 o                         
   0   4   5        277.75        296.48        14.13 o                         
  -2   5   5         13.30         13.04         5.98 o                         
  -1   5   5        141.36        140.72        10.20 o                         
   0   5   5         17.32          3.68         6.17 o                         
  -2   6   5         66.72         74.67         9.76 o                         
  -1   6   5         10.07         13.52         8.55 o                         
   0   6   5          0.88         -1.21         9.94 o                         
  -3   7   5          5.33          4.61         6.23 o                         
  -2   7   5         49.92         69.72        11.85 o                         
  -1   7   5         13.91          8.24         5.47 o                         
   0   7   5          0.74         -1.50         9.21 o                         
  -3   8   5         10.26         12.96         9.15 o                         
  -2   8   5          1.68          8.08         9.84 o                         
  -1   8   5          3.71          4.88        11.38 o                         
   0   8   5          0.14          4.40        17.63 o                         
  -4   9   5          0.85          0.28         9.44 o                         
  -3   9   5          6.10          8.58         7.16 o                         
  -2   9   5          2.21         19.96        10.66 o                         
   0   0   6       9751.07      10017.57       213.92 o                         
   0   1   6      10595.29      10671.12       157.82 o                         
  -1   2   6      10279.83      10120.38        88.13 o                         
   0   2   6      11922.74      12243.95       135.75 o                         
  -1   3   6       8392.81       8457.30        72.72 o                         
   0   3   6       6645.21       6691.71        75.60 o                         
  -2   4   6       4282.23       4171.33        69.23 o                         
  -1   4   6       4591.87       4594.57        53.71 o                         
   0   4   6       5037.54       5192.26        58.61 o                         
  -2   5   6       2758.35       2803.56        46.81 o                         
  -1   5   6       2277.65       2267.40        34.95 o                         
   0   5   6       2675.46       2722.11        51.26 o                         
  -3   6   6       1380.05       1431.36        54.97 o                         
  -2   6   6       1909.86       1988.15        46.26 o                         
  -1   6   6       1744.93       1786.94        40.29 o                         
   0   6   6        877.56        908.72        98.47 o                         
  -3   7   6       1198.83       1220.56        42.91 o                         
  -2   7   6        852.45        904.99        29.74 o                         
  -1   7   6        647.26        640.16        25.56 o                         
   0   7   6        412.91        385.03        34.75 o                         
  -4   8   6        473.74        468.87        53.32 o                         
  -3   8   6        481.24        460.75        22.14 o                         
  -2   8   6        401.32        433.72        25.05 o                         
  -1   8   6        212.13        229.90        19.90 o                         
   0   8   6        158.19        165.88        25.14 o                         
  -4   9   6        212.25        199.60        18.33 o                         
  -3   9   6        170.32        171.66        17.02 o                         
  -2   9   6        167.69        174.18        21.39 o                         
   0   1   7         23.68         23.03         5.28 o                         
   0   2   7        578.54        538.49        12.62 o                         
  -1   3   7        135.77        141.03         5.90 o                         
   0   3   7         93.51        111.32        13.36 o                         
  -1   4   7         16.55         14.81         4.64 o                         
   0   4   7         50.34         55.84         6.04 o                         
  -2   5   7          7.98         17.75         5.25 o                         
  -1   5   7         42.69         32.98         5.01 o                         
   0   5   7        131.13        120.92        10.60 o                         
  -2   6   7          4.34         23.53         7.55 o                         
  -1   6   7         16.34         35.67         7.37 o                         
   0   6   7          2.71          5.30         9.49 o                         
  -3   7   7         27.13         36.85         8.57 o                         
  -2   7   7         18.77         31.39         7.31 o                         
  -1   7   7          7.67         22.74         7.04 o                         
   0   7   7          0.66         14.70        11.87 o                         
  -3   8   7          3.28          8.64         7.78 o                         
  -2   8   7          0.60         14.20         8.26 o                         
  -1   8   7          1.32          3.21         8.02 o                         
   0   8   7          0.68          3.30        16.30 o                         
  -4   9   7          0.25          8.89        10.30 o                         
  -3   9   7          1.43         10.75         8.59 o                         
   0   0   8       2472.88       2198.13        86.59 o                         
   0   1   8       3639.53       3626.47        47.65 o                         
  -1   2   8       5678.46       5863.01        54.67 o                         
   0   2   8       5190.90       5203.82        52.07 o                         
  -1   3   8       3819.26       3863.97        36.86 o                         
   0   3   8       3843.25       4105.08        91.78 o                         
  -2   4   8       1465.43       1518.92        39.06 o                         
  -1   4   8       1946.56       1921.47        36.41 o                         
   0   4   8       2045.84       2127.33        42.79 o                         
  -2   5   8        871.45        914.84        26.35 o                         
  -1   5   8       1663.19       1714.59        62.87 o                         
   0   5   8       1251.97       1307.82        44.35 o                         
  -3   6   8        981.40       1088.05        51.88 o                         
  -2   6   8        859.67        885.90        28.09 o                         
  -1   6   8        840.33        889.91        29.41 o                         
   0   6   8        581.50        572.09        47.05 o                         
  -3   7   8        621.49        666.86        29.91 o                         
  -2   7   8        608.56        597.74        23.31 o                         
  -1   7   8        267.84        272.76        18.31 o                         
   0   7   8        143.76        156.47        23.14 o                         
  -4   8   8        304.45        289.08        43.15 o                         
  -3   8   8        254.62        261.86        17.84 o                         
  -2   8   8        192.46        214.26        17.14 o                         
  -1   8   8        151.79        172.19        17.64 o                         
  -4   9   8         81.29         74.53        12.78 o                         
   0   1   9         51.66         62.50         7.03 o                         
   0   2   9        235.29        241.10         8.95 o                         
  -1   3   9         37.85         41.17         3.42 o                         
   0   3   9        117.87        107.00         7.84 o                         
  -1   4   9          0.45          5.44         3.95 o                         
   0   4   9         57.68         77.40         8.81 o                         
  -2   5   9          1.42         -0.35         4.68 o                         
  -1   5   9         25.53         11.49         3.52 o                         
   0   5   9         31.22         13.71         7.17 o                         
  -2   6   9          8.17          7.54         5.67 o                         
  -1   6   9          0.21         -6.49         6.49 o                         
   0   6   9          0.62          3.55         9.71 o                         
  -3   7   9          5.18         -4.47         7.01 o                         
  -2   7   9         15.08          6.72         6.50 o                         
  -1   7   9          0.57         18.74         7.07 o                         
   0   7   9          1.75         17.84        12.09 o                         
  -3   8   9          1.19          7.29         7.58 o                         
  -2   8   9          3.04         -6.99         6.99 o                         
   0   0  10        447.61        466.15        42.44 o                         
   0   1  10       2134.75       2115.52        38.19 o                         
  -1   2  10       1794.82       1758.54        33.27 o                         
   0   2  10       2659.08       2641.35        45.94 o                         
  -1   3  10       1845.90       1799.12        26.54 o                         
   0   3  10       1434.09       1442.79        47.82 o                         
  -2   4  10        576.44        622.81        23.54 o                         
  -1   4  10        992.31        987.38        23.25 o                         
   0   4  10       1094.98       1191.17        40.80 o                         
  -2   5  10        503.36        495.08        18.28 o                         
  -1   5  10        630.62        622.80        18.79 o                         
   0   5  10        714.71        712.82        34.25 o                         
  -3   6  10        420.34        432.27        47.31 o                         
  -2   6  10        509.90        506.16        26.66 o                         
  -1   6  10        438.12        415.32        19.38 o                         
   0   6  10        218.84        235.01        26.99 o                         
  -3   7  10        335.05        352.36        23.31 o                         
  -2   7  10        252.60        265.09        18.49 o                         
  -1   7  10        158.34        150.46        14.59 o                         
   0   7  10         89.88         84.99        18.69 o                         
  -4   8  10        129.04        145.43        24.03 o                         
  -3   8  10        135.70         95.53        16.52 o                         
   0   1  11         17.23         19.98         5.70 o                         
   0   2  11        155.60        155.07         7.77 o                         
  -1   3  11          6.37          5.13         2.75 o                         
   0   3  11         22.13         17.89         8.13 o                         
  -1   4  11          3.88          0.70         7.65 o                         
   0   4  11         22.50         37.63         7.38 o                         
  -2   5  11          3.64          4.29         7.71 o                         
  -1   5  11          6.44         13.68         6.00 o                         
   0   5  11         11.43          8.32         8.22 o                         
  -2   6  11          3.23         -1.70         7.34 o                         
  -1   6  11          1.63          3.06         7.37 o                         
   0   6  11          0.11         23.23        13.71 o                         
  -3   7  11          1.80         16.82        10.63 o                         
  -2   7  11          5.20         11.99         7.09 o                         
  -1   7  11          2.53         17.63        10.42 o                         
   0   0  12       1965.33       1861.95        93.21 o                         
   0   1  12       1540.36       1511.95        31.15 o                         
  -1   2  12       1835.91       1784.63        32.26 o                         
   0   2  12       1691.04       1679.65        46.72 o                         
  -1   3  12       1191.86       1211.31        23.18 o                         
   0   3  12       1203.62       1176.74        29.72 o                         
  -2   4  12        805.31        811.17        31.98 o                         
  -1   4  12        721.74        728.59        21.28 o                         
   0   4  12        760.51        799.23        31.89 o                         
  -2   5  12        488.88        517.26        21.61 o                         
  -1   5  12        562.31        572.22        24.56 o                         
   0   5  12        399.58        378.79        23.38 o                         
  -3   6  12        378.79        381.52        34.36 o                         
  -2   6  12        344.98        317.68        22.59 o                         
  -1   6  12        267.10        255.84        18.56 o                         
   0   6  12        198.65        165.55        35.09 o                         
  -3   7  12        199.43        229.82        19.96 o                         
   0   1  13          5.67          8.68         4.33 o                         
   0   2  13         16.90         22.98         6.77 o                         
  -1   3  13         10.45          5.15         4.57 o                         
   0   3  13          8.27         13.78         5.82 o                         
  -1   4  13          0.86          2.99         4.61 o                         
   0   4  13          2.46         -3.40         9.33 o                         
  -2   5  13          0.32          5.03         6.37 o                         
  -1   5  13          3.50          6.10        10.01 o                         
   0   5  13          7.83         26.40        10.72 o                         
  -2   6  13          0.25         -8.01         8.13 o                         
   0   0  14        708.91        643.69        62.71 o                         
   0   1  14        703.35        686.18        22.60 o                         
  -1   2  14        506.24        501.56        20.90 o                         
   0   2  14        505.07        480.23        30.44 o                         
  -1   3  14        439.53        428.62        16.57 o                         
   0   3  14        328.59        321.29        19.55 o                         
  -2   4  14        286.95        313.75        21.78 o                         
  -1   4  14        330.39        317.16        19.04 o                         
   0   4  14        262.37        245.66        21.36 o                         
  -2   5  14        258.04        253.91        15.19 o                         
  -1   5  14        169.67        171.98        13.70 o                         
   0   1  15          0.10          5.57         7.71 o                         
   0   2  15         11.37         20.08         7.28 o                         
  -1   3  15          0.71          1.19         7.63 o                         
   0   3  15          3.40          5.22        11.03 o                         
  -1   4  15          0.66         11.91         7.88 o                         
   0   0  16        264.59        258.65        42.06 o                         
   0   1  16        203.47        213.12        19.52 o                         
  -1   2  16        172.08        149.85        19.64 o                         
   0   2  16        141.96        151.13        17.96 o                         
                                                                                
