# Supplementary material for: Phase transition and structures of the twinned low-temperature phases of (Et4N)[ReS4]
Source: Acta Crystallogr C Struct Chem. 2020 Feb 7;76(Pt 3):231–5. doi: 10.1107/S205322961901725X (PMC7057183; doi:10.1107/S205322961901725X)
Supplement: Supplementary file 3 [file c-76-00231-Ibsup3.hkl]

data_Ib                                                                         
_shelx_title ' exp_3466 in P6(3)'                                               
_shelx_refln_list_code          4                                               
_shelx_F_calc_maximum      546.97                                               
_exptl_crystal_F_000      3852.00                                               
_reflns_d_resolution_high  0.7181                                               
                                                                                
loop_                                                                           
 _space_group_symop_operation_xyz                                               
 'x, y, z'                                                                      
 '-y, x-y, z'                                                                   
 '-x+y, -x, z'                                                                  
 '-x, -y, z+1/2'                                                                
 'y, -x+y, z+1/2'                                                               
 'x-y, x, z+1/2'                                                                
                                                                                
_cell_length_a    24.1700                                                       
_cell_length_b    24.1700                                                       
_cell_length_c    12.9160                                                       
_cell_angle_alpha  90.000                                                       
_cell_angle_beta   90.000                                                       
_cell_angle_gamma 120.000                                                       
                                                                                
_shelx_F_squared_multiplier     1.000                                           
                                                                                
loop_                                                                           
 _refln_index_h                                                                 
 _refln_index_k                                                                 
 _refln_index_l                                                                 
 _refln_F_squared_calc                                                          
 _refln_F_squared_meas                                                          
 _refln_F_squared_sigma                                                         
 _refln_observed_status                                                         
   0   1 -17         27.24       -160.75       365.44 o                         
  -1   2 -17      17434.48      16549.51      1092.89 o                         
   0   2 -17        218.84        114.81       322.28 o                         
  -2   3 -17       2709.26       2440.23       772.80 o                         
  -1   3 -17       2708.98       2583.75       550.88 o                         
  -3   4 -17        394.19       -219.00       362.70 o                         
  -2   4 -17      12628.37      13150.65      1672.85 o                         
  -1   4 -17        394.05         87.45       402.36 o                         
   0   4 -17          1.32       -136.41       261.49 o                         
  -4   5 -17      13052.16      11779.29      1577.51 o                         
  -3   5 -17       2551.54       1840.94       671.78 o                         
  -2   5 -17       2552.99       1898.43       693.09 o                         
  -1   5 -17      13047.50      11630.24      1631.61 o                         
  -4   6 -17       1596.98       1209.09       566.38 o                         
  -2   6 -17       1598.31        820.89       534.61 o                         
  -4   7 -17        485.48        306.32       354.16 o                         
  -3   7 -17        485.26        205.86       387.32 o                         
  -2   7 -17      12692.34      10830.13      1571.65 o                         
  -4   8 -17      11414.74      10990.33      1547.73 o                         
  -3   8 -17        123.54        363.70       429.44 o                         
  -4   9 -17       1085.85        764.78       509.22 o                         
   0   1 -16         39.08        133.26       149.83 o                         
  -1   2 -16     116022.20     113593.44      2201.50 o                         
   0   2 -16         25.42        -36.61       171.36 o                         
  -2   3 -16         84.94        334.78       201.18 o                         
  -1   3 -16         84.97        448.96       202.92 o                         
  -3   4 -16        680.47        246.27       249.20 o                         
  -2   4 -16      93456.31      91219.32      2782.53 o                         
  -1   4 -16        680.06        443.71       284.90 o                         
   0   4 -16         15.94        137.33       207.10 o                         
  -4   5 -16      85532.69      83657.45      2433.29 o                         
  -3   5 -16        393.68        382.36       237.65 o                         
  -2   5 -16        393.80       -142.02       191.78 o                         
  -1   5 -16      85520.14      82684.62      2095.77 o                         
   0   5 -16         50.20        -82.58       215.12 o                         
  -5   6 -16        332.74        188.46       204.28 o                         
  -4   6 -16        330.33        475.35       236.78 o                         
  -2   6 -16        330.49        474.83       211.36 o                         
  -1   6 -16        332.92        458.87       259.43 o                         
  -6   7 -16        810.36        571.06       429.14 o                         
  -5   7 -16      83237.70      81272.73      2913.82 o                         
  -4   7 -16       1198.70       1047.25       309.30 o                         
  -3   7 -16       1198.73       1271.74       345.30 o                         
  -2   7 -16      83258.17      80787.02      2356.91 o                         
  -1   7 -16        810.46       1089.01       532.27 o                         
  -6   8 -16       1062.05        933.72       364.43 o                         
  -5   8 -16       3083.45       2563.43       524.38 o                         
  -4   8 -16      72946.22      67836.46      2730.77 o                         
  -3   8 -16       3082.95       2541.57       611.23 o                         
  -2   8 -16       1062.11        761.16       334.38 o                         
   0   8 -16        144.92        407.74       391.96 o                         
  -8   9 -16        821.43       1324.36       611.05 o                         
  -7   9 -16       4747.91       4477.94      1021.46 o                         
  -5   9 -16       1213.88       1292.69       380.14 o                         
  -4   9 -16       1213.77       1697.57       436.94 o                         
  -2   9 -16       4746.81       3829.06       641.51 o                         
  -1   9 -16        821.30        835.08       522.88 o                         
  -6  10 -16        220.51        150.91       304.54 o                         
  -5  10 -16      74902.45      72142.30      2657.87 o                         
  -4  10 -16        220.78        476.45       285.12 o                         
  -3  10 -16        550.87        819.66       366.39 o                         
  -2  10 -16      89404.58      85006.85      3018.01 o                         
  -1  10 -16        619.07        829.56       367.41 o                         
  -7  11 -16      81943.58      78257.33      3879.31 o                         
  -6  11 -16       1162.67        392.72       816.40 o                         
  -5  11 -16       1163.31        744.15       332.86 o                         
  -4  11 -16      81934.43      78761.27      3146.31 o                         
  -3  11 -16       1794.63       2875.72       570.25 o                         
  -2  11 -16        965.92        742.09       373.34 o                         
  -1  11 -16      69225.11      68286.58      3777.50 o                         
  -8  12 -16        535.39       -424.33       461.96 o                         
  -7  12 -16       3126.82       2311.71       690.55 o                         
  -5  12 -16       3125.73       2494.50       528.24 o                         
  -4  12 -16        535.75        246.95       593.53 o                         
  -9  13 -16        253.60        114.09       309.30 o                         
  -8  13 -16      84259.58      79710.27      4049.63 o                         
  -7  13 -16        992.51        957.93       531.31 o                         
  -6  13 -16        991.48       1069.79       395.39 o                         
  -5  13 -16      84251.80      83331.31      4311.48 o                         
  -4  13 -16        253.35       -262.28       420.93 o                         
 -10  14 -16      80296.56      74843.70      3950.37 o                         
  -5  14 -16        541.77        197.48       402.00 o                         
   0   1 -15          6.10        -93.08       191.17 o                         
  -1   2 -15       9342.71       8734.39       519.68 o                         
   0   2 -15         26.35         50.66       121.09 o                         
  -2   3 -15       3899.57       3809.75       381.90 o                         
  -1   3 -15       3897.97       3844.41       426.46 o                         
  -3   4 -15        814.52        835.81       229.43 o                         
  -2   4 -15      12053.42      11386.64       727.42 o                         
  -1   4 -15        814.45        714.17       211.25 o                         
   0   4 -15         24.94         89.53       176.77 o                         
  -4   5 -15       8492.66       8775.98       748.78 o                         
  -3   5 -15       3221.18       3148.97       342.49 o                         
  -2   5 -15       3222.22       2792.48       323.00 o                         
  -1   5 -15       8486.08       8493.70       629.11 o                         
   0   5 -15         17.67       -188.73       188.73 o                         
  -5   6 -15       1015.04       1018.44       239.24 o                         
  -4   6 -15        560.94        373.55       170.13 o                         
  -2   6 -15        561.72        641.18       173.04 o                         
  -1   6 -15       1014.58        864.54       201.92 o                         
  -6   7 -15        245.28        198.55       228.27 o                         
  -5   7 -15      13271.19      12689.08       759.37 o                         
  -4   7 -15       1763.52       1897.77       305.63 o                         
  -3   7 -15       1762.06       1448.14       248.68 o                         
  -2   7 -15      13293.01      12209.60       667.45 o                         
  -1   7 -15        245.22         51.87       160.81 o                         
   0   7 -15         99.85        338.01       354.33 o                         
  -7   8 -15      10720.79       9908.40       671.00 o                         
  -6   8 -15        386.24        347.91       179.94 o                         
  -5   8 -15        146.92        312.82       190.97 o                         
  -4   8 -15       7602.15       6902.07       573.54 o                         
  -3   8 -15        146.67         19.07       168.35 o                         
  -2   8 -15        386.35        391.04       205.87 o                         
  -1   8 -15      10705.16      10063.92       807.25 o                         
   0   8 -15         62.52        216.20       195.96 o                         
  -8   9 -15        289.00         56.54       282.26 o                         
  -7   9 -15        323.05        515.08       196.48 o                         
  -5   9 -15        749.93        176.25       251.00 o                         
  -4   9 -15        749.71        749.55       213.82 o                         
  -2   9 -15        323.54       -270.34       270.34 o                         
  -1   9 -15        289.31        478.65       268.56 o                         
  -9  10 -15        549.90        503.67       246.96 o                         
  -8  10 -15      10316.52      10305.45       818.73 o                         
  -7  10 -15       1494.49       1852.98       307.63 o                         
  -6  10 -15        217.82        267.99       284.27 o                         
  -5  10 -15       8608.94       8735.57       656.85 o                         
  -4  10 -15        218.05         31.18       305.22 o                         
  -3  10 -15       1493.72       1629.92       303.66 o                         
  -2  10 -15      10324.61       9303.58       786.85 o                         
  -1  10 -15        549.56        293.85       221.29 o                         
   0  10 -15        304.96         11.94       300.64 o                         
 -10  11 -15       7035.47       6746.26       809.58 o                         
  -9  11 -15        326.47         41.58       288.04 o                         
  -8  11 -15       1466.41       1260.90       324.97 o                         
  -7  11 -15       7467.92       7304.46       601.28 o                         
  -6  11 -15        223.99        124.86       294.48 o                         
  -5  11 -15        224.06        245.46       187.51 o                         
  -4  11 -15       7463.50       6952.68       607.40 o                         
  -3  11 -15       1466.10       1068.07       303.67 o                         
  -2  11 -15        326.67       -115.49       248.78 o                         
  -1  11 -15       7034.71       6201.85       798.43 o                         
   0  11 -15         14.03        366.17       210.56 o                         
 -11  12 -15        385.38        199.57       309.30 o                         
 -10  12 -15        914.99        453.08       475.76 o                         
  -8  12 -15        316.23       -153.47       299.73 o                         
  -7  12 -15        192.92        112.81       235.24 o                         
  -5  12 -15        192.98        176.99       305.62 o                         
  -4  12 -15        316.44        126.43       338.72 o                         
  -2  12 -15        915.51         94.87       245.00 o                         
  -1  12 -15        385.90       -166.58       307.63 o                         
 -12  13 -15       2029.20       2236.26       482.95 o                         
 -11  13 -15       8112.59       8509.99      1247.90 o                         
 -10  13 -15        780.72        980.29       502.66 o                         
  -9  13 -15       2483.61        741.39       479.82 o                         
  -8  13 -15       8500.08       7692.25      1207.46 o                         
  -7  13 -15        475.84        712.78       319.21 o                         
  -6  13 -15        476.42        459.11       273.32 o                         
  -5  13 -15       8503.02       8403.40       903.23 o                         
  -4  13 -15       2482.70       2983.03       623.03 o                         
  -3  13 -15        782.12        421.07       302.96 o                         
  -2  13 -15       8101.71       7468.53      1017.72 o                         
  -1  13 -15       2028.00       1807.29       482.43 o                         
   0  13 -15        690.43        490.36       373.20 o                         
 -13  14 -15      10005.48       9354.07      1307.09 o                         
 -12  14 -15        711.18         -2.05       283.23 o                         
 -11  14 -15       1850.85       2148.17       676.06 o                         
 -10  14 -15      10445.04       9813.21      1396.82 o                         
  -9  14 -15       1889.46        882.71       521.74 o                         
  -8  14 -15        143.55         -0.52       304.97 o                         
  -7  14 -15       8718.81       8336.48       894.07 o                         
  -6  14 -15        143.80       -292.47       368.28 o                         
  -5  14 -15       1890.47       2043.28       508.14 o                         
  -4  14 -15      10453.42       9897.96      1021.20 o                         
  -3  14 -15       1850.92        970.52       382.18 o                         
  -2  14 -15        711.68         42.69       355.94 o                         
   0  14 -15        325.23        412.90       339.73 o                         
 -14  15 -15        145.75       -459.56       459.56 o                         
 -13  15 -15        315.75         85.85       305.32 o                         
 -11  15 -15       1881.03        548.03       366.85 o                         
 -10  15 -15        831.71       1773.34       668.83 o                         
  -8  15 -15       3094.68       2752.55       749.39 o                         
  -7  15 -15       3091.77       2391.21       515.28 o                         
  -5  15 -15        832.59        376.28       466.15 o                         
  -4  15 -15       1879.75       1331.90       605.47 o                         
 -13  16 -15        987.77        419.75       419.50 o                         
 -12  16 -15       4103.16       2327.20       729.37 o                         
  -7  16 -15        784.61       1039.60       541.56 o                         
  -6  16 -15        403.25        519.27       431.25 o                         
  -5  16 -15       6076.37       5665.02      1134.75 o                         
  -7  17 -15       6382.48       5692.96      1103.08 o                         
  -6  17 -15        200.95       -110.21       323.38 o                         
   0   1 -14         38.13         68.29       126.85 o                         
  -1   2 -14     154307.73     151094.19      2266.82 o                         
   0   2 -14         63.87        -35.34       131.19 o                         
  -2   3 -14        207.74         68.10       119.63 o                         
  -1   3 -14        207.83       -122.34       122.34 o                         
  -3   4 -14       2473.58       1930.01       238.71 o                         
  -2   4 -14     136020.61     136971.86      2240.76 o                         
  -1   4 -14       2473.62       2702.21       268.28 o                         
   0   4 -14          9.85         48.51       125.45 o                         
  -4   5 -14     132507.22     132829.56      2748.71 o                         
  -3   5 -14       1717.12       1572.47       243.03 o                         
  -2   5 -14       1717.53       1694.80       252.07 o                         
  -1   5 -14     132478.59     132914.14      1989.53 o                         
   0   5 -14          2.55         50.80       140.43 o                         
  -5   6 -14        364.71        160.51       157.06 o                         
  -4   6 -14        226.88        -20.01       140.82 o                         
  -2   6 -14        226.68        416.83       203.11 o                         
  -1   6 -14        365.21        390.95       140.45 o                         
  -6   7 -14        659.80        605.46       188.34 o                         
  -5   7 -14     135766.38     135629.11      2542.88 o                         
  -4   7 -14        783.04        981.88       207.30 o                         
  -3   7 -14        782.89        727.78       180.97 o                         
  -2   7 -14     135790.34     137309.55      2035.24 o                         
  -1   7 -14        659.68        694.80       180.92 o                         
   0   7 -14         91.18        145.05       131.47 o                         
  -7   8 -14     125936.88     127049.27      2174.55 o                         
  -6   8 -14       1035.37        871.89       208.44 o                         
  -5   8 -14       3755.93       3871.99       415.95 o                         
  -4   8 -14     109368.39     110083.12      2020.04 o                         
  -3   8 -14       3755.48       3294.08       339.77 o                         
  -2   8 -14       1035.17       1024.54       183.77 o                         
  -1   8 -14     125899.71     122891.91      2217.45 o                         
   0   8 -14        164.46         54.60       124.47 o                         
  -8   9 -14        256.32        338.77       171.11 o                         
  -7   9 -14       3930.79       3689.73       407.17 o                         
  -5   9 -14       1537.09       1654.40       297.11 o                         
  -4   9 -14       1537.25       1494.51       290.78 o                         
  -2   9 -14       3931.29       3772.20       325.72 o                         
  -1   9 -14        256.47        263.92       244.30 o                         
  -9  10 -14       3060.66       3144.69       341.29 o                         
  -8  10 -14     108154.73     106060.55      2270.39 o                         
  -7  10 -14        579.94        355.42       189.78 o                         
  -6  10 -14        459.34        427.04       189.51 o                         
  -5  10 -14     121630.73     120149.14      2478.08 o                         
  -4  10 -14        459.20        277.83       186.17 o                         
  -3  10 -14        579.66        250.55       204.38 o                         
  -2  10 -14     108170.45     108464.37      2273.85 o                         
  -1  10 -14       3060.06       3130.26       384.84 o                         
   0  10 -14        353.44        246.55       174.31 o                         
 -10  11 -14     115533.91     113816.16      2418.96 o                         
  -9  11 -14       1119.60       1094.14       255.60 o                         
  -8  11 -14       3490.15       3324.66       403.21 o                         
  -7  11 -14     107851.05     106417.22      2323.24 o                         
  -6  11 -14       1900.07       2231.89       343.98 o                         
  -5  11 -14       1899.69       1837.04       315.43 o                         
  -4  11 -14     107839.80     106643.80      2350.75 o                         
  -3  11 -14       3491.41       3282.08       407.94 o                         
  -2  11 -14       1120.14        960.59       231.84 o                         
  -1  11 -14     115532.98     116490.41      2435.85 o                         
   0  11 -14        143.88        146.40       175.30 o                         
 -11  12 -14        826.25        830.15       246.95 o                         
 -10  12 -14       4364.96       3797.75       441.99 o                         
  -8  12 -14       1198.55        740.64       227.62 o                         
  -7  12 -14       5506.79       4721.47       475.47 o                         
  -5  12 -14       5506.16       5288.75       509.29 o                         
  -4  12 -14       1198.88        688.07       267.97 o                         
  -2  12 -14       4365.31       4195.53       448.60 o                         
  -1  12 -14        826.75        757.77       254.77 o                         
 -12  13 -14       1214.58       1189.54       275.37 o                         
 -11  13 -14     106516.92     104082.48      2355.98 o                         
 -10  13 -14       1819.24       1828.95       484.55 o                         
  -9  13 -14       2114.87       2182.23       330.58 o                         
  -8  13 -14     111767.22     112060.50      2437.89 o                         
  -7  13 -14       1229.13       1106.64       273.88 o                         
  -6  13 -14       1229.38       1481.17       299.66 o                         
  -5  13 -14     111758.48     110954.02      2436.60 o                         
  -4  13 -14       2111.98       1533.89       343.70 o                         
  -3  13 -14       1818.51       1312.85       264.68 o                         
  -2  13 -14     106492.20     105483.70      2338.39 o                         
  -1  13 -14       1213.79       1032.80       349.30 o                         
   0  13 -14         60.34       -100.41       180.16 o                         
 -13  14 -14     101433.84     100484.75      2647.23 o                         
 -12  14 -14        369.61        174.80       187.29 o                         
 -11  14 -14        772.75        131.26       234.13 o                         
 -10  14 -14     107836.36     107041.66      2831.32 o                         
  -9  14 -14        246.44        162.99       183.43 o                         
  -8  14 -14        860.96       1064.17       266.33 o                         
  -7  14 -14     110514.83     110525.95      2424.39 o                         
  -6  14 -14        861.66        919.27       277.04 o                         
  -5  14 -14        246.88        248.00       233.87 o                         
  -4  14 -14     107837.25     104442.81      2776.07 o                         
  -3  14 -14        772.84        973.90       246.82 o                         
  -2  14 -14        370.08        -66.36       184.90 o                         
  -1  14 -14     101456.24      99001.51      2625.28 o                         
   0  14 -14        185.86         76.02       200.38 o                         
 -14  15 -14       2055.24       1823.42       444.83 o                         
 -13  15 -14        288.21        257.76       211.57 o                         
 -11  15 -14       2736.85       2642.10       529.32 o                         
 -10  15 -14        410.87        520.52       340.85 o                         
  -8  15 -14       2154.29       1883.08       465.16 o                         
  -7  15 -14       2154.47       2353.74       371.38 o                         
  -5  15 -14        410.67        -70.74       241.28 o                         
  -4  15 -14       2736.05       2628.78       546.05 o                         
  -2  15 -14        288.23        -89.78       213.07 o                         
  -1  15 -14       2054.56       2263.59       492.92 o                         
 -15  16 -14        617.51        931.93       509.76 o                         
 -14  16 -14      81728.42      81144.28      4020.59 o                         
 -13  16 -14       1793.32       2055.81       668.25 o                         
 -12  16 -14       1368.21       1638.04       583.14 o                         
 -10  16 -14       1393.11       1116.33       554.96 o                         
  -9  16 -14        872.17        819.05       466.57 o                         
  -8  16 -14     100905.24      98387.66      3186.31 o                         
  -7  16 -14        870.82        615.12       322.60 o                         
  -6  16 -14       1392.76       1335.21       401.93 o                         
  -5  16 -14      87777.39      84055.68      2998.17 o                         
  -4  16 -14       1366.59        499.73       535.26 o                         
  -3  16 -14       1791.97       1940.59       461.84 o                         
  -2  16 -14      81716.78      79397.49      2852.74 o                         
  -1  16 -14        617.14       -214.09       378.51 o                         
   0  16 -14        800.52       1323.32       577.88 o                         
 -16  17 -14      84101.74      82671.55      4086.50 o                         
 -15  17 -14       3374.74       3923.12       896.69 o                         
 -14  17 -14       1216.85        329.35       356.52 o                         
 -13  17 -14      94253.98      91700.12      4370.85 o                         
 -12  17 -14        242.34        259.56       368.45 o                         
 -11  17 -14        282.40        742.13       478.07 o                         
 -10  17 -14      93337.31      94917.95      4404.80 o                         
  -9  17 -14        388.95         16.00       344.75 o                         
  -8  17 -14        388.77       1002.24       375.29 o                         
  -7  17 -14      93326.53      94885.06      3164.06 o                         
  -6  17 -14        282.73       -287.82       404.09 o                         
  -5  17 -14        241.94       1540.36       666.40 o                         
  -4  17 -14      94249.12      91024.10      4549.43 o                         
  -3  17 -14       1217.08        346.21       253.21 o                         
  -2  17 -14       3373.55       3410.68       807.73 o                         
  -1  17 -14      84104.55      78429.57      3973.70 o                         
   0  17 -14         34.82       -408.57       408.57 o                         
  -8  18 -14        872.28       1322.54       552.90 o                         
  -7  18 -14        678.00       -110.80       356.61 o                         
  -5  18 -14         99.03       -505.56       505.56 o                         
  -2  18 -14        524.33         61.31       331.50 o                         
  -8  19 -14      87069.03      83193.26      4189.22 o                         
  -7  19 -14        135.10       -100.31       382.83 o                         
  -6  19 -14        547.70        478.56       395.23 o                         
  -3  19 -14       2123.98       1246.86       517.60 o                         
  -8  20 -14       1008.92       -530.41       530.41 o                         
   0   1 -13          2.10        -86.77       116.87 o                         
  -1   2 -13      12164.28      12272.07       459.30 o                         
   0   2 -13         85.28        143.79       103.94 o                         
  -2   3 -13       6288.42       6394.99       331.17 o                         
  -1   3 -13       6288.72       6412.74       336.64 o                         
  -3   4 -13        409.26        399.25       109.42 o                         
  -2   4 -13      13450.24      12869.48       504.43 o                         
  -1   4 -13        409.18        477.42       132.23 o                         
   0   4 -13          3.41       -101.84       105.51 o                         
  -4   5 -13      17390.64      16948.51       646.61 o                         
  -3   5 -13       4465.46       4379.69       315.32 o                         
  -2   5 -13       4465.54       4522.16       321.96 o                         
  -1   5 -13      17371.24      17776.23       643.22 o                         
   0   5 -13          0.33        -80.15       137.93 o                         
  -5   6 -13       5481.99       5793.28       412.71 o                         
  -4   6 -13       2548.12       2278.14       232.17 o                         
  -2   6 -13       2548.37       2524.17       247.70 o                         
  -1   6 -13       5481.18       5905.23       379.56 o                         
  -6   7 -13        944.75       1341.12       221.08 o                         
  -5   7 -13      21189.18      21762.02       902.84 o                         
  -4   7 -13        912.10        785.90       150.05 o                         
  -3   7 -13        911.49        996.30       170.33 o                         
  -2   7 -13      21212.39      20499.82       708.82 o                         
  -1   7 -13        944.86        991.51       181.57 o                         
   0   7 -13        300.91        137.01       130.27 o                         
  -7   8 -13      21334.85      21022.09       799.05 o                         
  -6   8 -13       2921.83       2613.68       287.76 o                         
  -5   8 -13       2033.28       1832.01       283.91 o                         
  -4   8 -13      10678.98      11377.73       515.60 o                         
  -3   8 -13       2033.79       2210.70       238.07 o                         
  -2   8 -13       2921.61       2729.50       267.57 o                         
  -1   8 -13      21310.32      21764.97       745.06 o                         
   0   8 -13         50.27        330.22       146.27 o                         
  -8   9 -13         25.77         37.87       140.64 o                         
  -7   9 -13        363.20        274.22       134.46 o                         
  -5   9 -13       1467.44       1426.63       259.73 o                         
  -4   9 -13       1466.36       1084.79       183.65 o                         
  -2   9 -13        363.36        253.33       126.21 o                         
  -1   9 -13         25.75        -49.80       121.29 o                         
  -9  10 -13       4671.87       4536.20       383.76 o                         
  -8  10 -13      12847.23      13241.32       647.96 o                         
  -7  10 -13       1029.07       1151.04       236.42 o                         
  -6  10 -13        542.79        888.98       220.86 o                         
  -5  10 -13      13389.24      13336.22       633.76 o                         
  -4  10 -13        543.36        558.57       140.29 o                         
  -3  10 -13       1028.61       1251.83       194.17 o                         
  -2  10 -13      12859.38      13237.03       582.11 o                         
  -1  10 -13       4670.82       4452.23       373.94 o                         
   0  10 -13        696.31        872.09       197.64 o                         
 -10  11 -13      12746.79      12415.81       633.45 o                         
  -9  11 -13        839.71       1064.64       211.23 o                         
  -8  11 -13        975.59       1283.62       246.12 o                         
  -7  11 -13       9482.60      10138.28       653.79 o                         
  -6  11 -13        310.22        307.25       174.37 o                         
  -5  11 -13        310.56        183.20       124.27 o                         
  -4  11 -13       9481.35       9497.80       547.84 o                         
  -3  11 -13        975.83        836.78       189.71 o                         
  -2  11 -13        839.70        798.92       216.18 o                         
  -1  11 -13      12744.46      12411.37       719.02 o                         
   0  11 -13         61.43        124.71       148.01 o                         
 -11  12 -13        811.12       1055.69       246.06 o                         
 -10  12 -13       3915.99       3778.58       361.51 o                         
  -8  12 -13        963.98        685.33       200.20 o                         
  -7  12 -13       1452.52       1120.97       248.35 o                         
  -5  12 -13       1451.84       1330.48       217.82 o                         
  -4  12 -13        964.22        997.59       252.83 o                         
  -2  12 -13       3915.86       3836.58       410.51 o                         
  -1  12 -13        810.90        641.78       197.53 o                         
 -12  13 -13       8869.10       8387.23       622.98 o                         
 -11  13 -13      12323.72      12323.13       747.35 o                         
 -10  13 -13        741.10        514.00       155.83 o                         
  -9  13 -13       6108.72       5851.51       505.74 o                         
  -8  13 -13       8103.95       7943.01       592.63 o                         
  -7  13 -13        615.71        609.04       205.58 o                         
  -6  13 -13        615.48        628.01       209.02 o                         
  -5  13 -13       8109.92       8520.93       528.52 o                         
  -4  13 -13       6108.05       6151.86       464.89 o                         
  -3  13 -13        742.32        535.68       189.04 o                         
  -2  13 -13      12319.08      12226.34       729.29 o                         
  -1  13 -13       8866.03       8524.56       617.08 o                         
   0  13 -13        299.95        290.17       205.59 o                         
 -13  14 -13      14197.08      14442.63       819.07 o                         
 -12  14 -13       2359.25       1840.54       314.92 o                         
 -11  14 -13       1965.54       1340.32       275.84 o                         
 -10  14 -13      11966.90      12167.24       730.29 o                         
  -9  14 -13       5343.91       5113.19       474.10 o                         
  -8  14 -13        158.57         43.60       279.11 o                         
  -7  14 -13       7774.57       7497.69       582.29 o                         
  -6  14 -13        158.35         39.55       240.92 o                         
  -5  14 -13       5345.68       5103.93       422.70 o                         
  -4  14 -13      11983.31      12761.27       738.29 o                         
  -3  14 -13       1964.25       2317.72       365.24 o                         
  -2  14 -13       2359.25       2268.94       348.92 o                         
  -1  14 -13      14216.61      15008.91       824.56 o                         
   0  14 -13        104.21        189.82       222.51 o                         
 -14  15 -13       3067.44       2990.73       399.55 o                         
 -13  15 -13       3200.08       3386.32       420.31 o                         
 -11  15 -13       7951.35       7669.34       707.61 o                         
 -10  15 -13       3759.64       3410.49       403.39 o                         
  -8  15 -13       9753.69       9069.08       645.60 o                         
  -7  15 -13       9752.41       8968.86       641.08 o                         
  -5  15 -13       3760.23       3388.27       386.28 o                         
  -4  15 -13       7951.02       7559.02       574.60 o                         
  -2  15 -13       3201.40       2593.96       367.61 o                         
  -1  15 -13       3067.28       2962.42       403.45 o                         
 -15  16 -13       1972.79       1984.09       340.77 o                         
 -14  16 -13       8255.58       8053.97       636.47 o                         
 -13  16 -13       1431.68       1313.88       269.50 o                         
 -12  16 -13       6006.13       5884.78       630.31 o                         
 -11  16 -13       8072.31       8884.81       771.76 o                         
 -10  16 -13        848.52        654.18       315.05 o                         
  -9  16 -13       3617.45       4140.98       442.83 o                         
  -8  16 -13       7582.45       7889.44       611.23 o                         
  -7  16 -13       3618.53       3311.15       411.13 o                         
  -6  16 -13        848.17        859.96       229.95 o                         
  -5  16 -13       8070.28       8305.01       604.95 o                         
  -4  16 -13       6004.08       5954.26       531.62 o                         
  -3  16 -13       1433.60       1053.40       259.53 o                         
  -2  16 -13       8251.55       7821.18       613.78 o                         
  -1  16 -13       1972.47       1871.46       332.67 o                         
   0  16 -13        851.24        880.76       282.51 o                         
 -16  17 -13       9023.09       8487.03       929.11 o                         
 -15  17 -13       1108.54        907.49       274.23 o                         
 -14  17 -13        849.95        560.58       256.04 o                         
 -13  17 -13      11865.83      11772.76       890.94 o                         
 -12  17 -13       6277.59       6029.32       650.33 o                         
 -11  17 -13        179.24       -121.38       200.43 o                         
 -10  17 -13       8533.63       7917.69       613.10 o                         
  -9  17 -13       8864.08       9084.28       661.39 o                         
  -8  17 -13       8864.34       9071.30       659.40 o                         
  -7  17 -13       8533.22       8894.08       662.84 o                         
  -6  17 -13        179.14        180.92       189.22 o                         
  -5  17 -13       6277.60       6296.56       542.13 o                         
  -4  17 -13      11870.47      12419.97       772.19 o                         
  -3  17 -13        849.84        685.21       217.78 o                         
  -2  17 -13       1108.23       1079.04       314.82 o                         
  -1  17 -13       9025.86       8526.74       923.47 o                         
   0  17 -13          9.11        -65.61       336.01 o                         
 -17  18 -13       2030.93       1998.69       643.13 o                         
 -16  18 -13       2984.10       3475.82       851.68 o                         
 -14  18 -13       8308.46       6498.98      1136.73 o                         
 -13  18 -13       4970.32       6096.04       802.29 o                         
 -11  18 -13      15548.68      16604.21      1072.79 o                         
 -10  18 -13       8911.51       9047.14       666.83 o                         
  -8  18 -13       8913.32       8871.03       823.12 o                         
  -7  18 -13      15546.37      15905.21      1233.92 o                         
  -5  18 -13       4972.87       3978.68       506.08 o                         
  -4  18 -13       8308.20       7917.47       935.83 o                         
  -2  18 -13       2984.75       2289.63       508.42 o                         
  -1  18 -13       2031.03        982.98       440.75 o                         
 -16  19 -13       1409.28        969.17       500.63 o                         
 -15  19 -13       1692.80        549.80       409.23 o                         
 -14  19 -13       7159.38       6142.38      1114.74 o                         
 -13  19 -13        943.60       1244.04       581.41 o                         
 -12  19 -13       2820.27       2855.04       781.45 o                         
 -11  19 -13      10488.81      10124.54      1407.87 o                         
 -10  19 -13       1878.50        719.63       512.77 o                         
  -9  19 -13       1878.39       1760.62       538.56 o                         
  -8  19 -13      10493.33       9008.03       944.35 o                         
  -7  19 -13       2820.75       3137.09       844.20 o                         
  -6  19 -13        945.22        785.44       312.88 o                         
  -5  19 -13       7161.27       5966.37       756.93 o                         
  -4  19 -13       1692.14       1557.56       420.33 o                         
  -3  19 -13       1411.26       1453.15       576.73 o                         
  -2  19 -13       3763.49       3765.35       872.91 o                         
  -1  19 -13       3094.51       2601.30       760.85 o                         
  -9  20 -13       4734.94       4788.97       951.43 o                         
  -8  20 -13       6556.48       6369.02      1119.12 o                         
  -7  20 -13       9363.79       8012.34      1273.47 o                         
  -6  20 -13        156.30        -31.75       407.80 o                         
  -5  20 -13       1631.42       1019.50       366.90 o                         
  -4  20 -13       9657.11       8703.87      1247.86 o                         
  -3  20 -13        220.20         40.62       283.19 o                         
  -8  21 -13       2686.28       2063.49       661.48 o                         
  -7  21 -13       6140.57       3962.65       945.87 o                         
  -4  21 -13       3220.58       2408.78       707.01 o                         
  -9  22 -13       1823.26       1449.14       612.30 o                         
  -8  22 -13       7114.38       5176.07      1049.83 o                         
   0   1 -12          5.77        -61.75        85.44 o                         
  -1   2 -12     207276.78     201417.62      2533.45 o                         
   0   2 -12         64.31         80.15        77.56 o                         
  -2   3 -12        715.10        575.00       116.53 o                         
  -1   3 -12        714.98        584.02       114.42 o                         
  -3   4 -12       3360.71       3171.11       223.15 o                         
  -2   4 -12     279574.41     280215.84      2721.30 o                         
  -1   4 -12       3358.87       3310.76       243.54 o                         
   0   4 -12         89.85         83.76       107.11 o                         
  -4   5 -12     281293.38     280835.31      2706.03 o                         
  -3   5 -12       1261.16       1216.45       159.19 o                         
  -2   5 -12       1261.59       1107.29       166.22 o                         
  -1   5 -12     281253.16     278670.88      2598.82 o                         
   0   5 -12        138.61         98.13       103.14 o                         
  -5   6 -12        141.29         42.48       114.21 o                         
  -4   6 -12        571.08        496.86       119.42 o                         
  -2   6 -12        570.70        609.11       136.65 o                         
  -1   6 -12        141.09        216.62       102.09 o                         
  -6   7 -12        376.36        366.56       144.44 o                         
  -5   7 -12     293400.38     298590.03      2761.17 o                         
  -4   7 -12       2390.89       2586.94       239.00 o                         
  -3   7 -12       2393.09       2330.47       231.05 o                         
  -2   7 -12     293435.62     298468.31      3041.88 o                         
  -1   7 -12        376.37        290.95       123.47 o                         
   0   7 -12         77.14        282.33       123.40 o                         
  -7   8 -12     266923.38     268475.78      3144.30 o                         
  -6   8 -12        375.08        376.11       127.36 o                         
  -5   8 -12       6315.88       6545.65       368.52 o                         
  -4   8 -12     297107.78     299289.44      3708.29 o                         
  -3   8 -12       6313.52       6546.84       379.58 o                         
  -2   8 -12        374.93        369.62       124.19 o                         
  -1   8 -12     266887.38     266543.44      3049.49 o                         
   0   8 -12        329.54        332.20       129.07 o                         
  -8   9 -12       1003.18       1328.84       213.58 o                         
  -7   9 -12       1735.85       1953.13       208.97 o                         
  -5   9 -12       1772.77       1684.19       197.45 o                         
  -4   9 -12       1772.58       1871.80       212.25 o                         
  -2   9 -12       1735.10       1696.97       216.05 o                         
  -1   9 -12       1003.36        973.23       169.30 o                         
  -9  10 -12       2720.32       2746.05       286.23 o                         
  -8  10 -12     238786.67     235345.83      2988.36 o                         
  -7  10 -12        612.09        567.50       132.89 o                         
  -6  10 -12        806.27        737.12       162.68 o                         
  -5  10 -12     228176.03     232716.38      2600.81 o                         
  -4  10 -12        805.03        970.10       205.88 o                         
  -3  10 -12        611.49        552.49       164.77 o                         
  -2  10 -12     238820.06     237670.80      2968.36 o                         
  -1  10 -12       2720.12       2589.66       276.40 o                         
   0  10 -12        140.27        270.11       155.08 o                         
 -10  11 -12     230815.47     228306.31      2957.96 o                         
  -9  11 -12       1889.04       2184.84       272.62 o                         
  -8  11 -12       3982.44       3716.01       338.95 o                         
  -7  11 -12     178192.81     180596.56      2468.96 o                         
  -6  11 -12       2259.58       1941.98       246.54 o                         
  -5  11 -12       2261.11       2256.89       232.65 o                         
  -4  11 -12     178179.91     177397.77      2788.10 o                         
  -3  11 -12       3981.45       4343.00       314.17 o                         
  -2  11 -12       1888.69       1828.73       236.53 o                         
  -1  11 -12     230828.94     229875.44      2927.01 o                         
   0  11 -12        418.31        505.46       152.06 o                         
 -11  12 -12       1470.07       1478.12       229.02 o                         
 -10  12 -12       1925.16       1961.14       261.86 o                         
  -8  12 -12        549.39        288.43       160.95 o                         
  -7  12 -12       4670.13       4662.24       370.05 o                         
  -5  12 -12       4670.40       4314.60       367.02 o                         
  -4  12 -12        548.82        649.44       165.48 o                         
  -2  12 -12       1924.84       1923.68       309.12 o                         
  -1  12 -12       1470.07       1362.95       251.41 o                         
 -12  13 -12       1617.18       1721.95       296.47 o                         
 -11  13 -12     199021.72     198254.64      2743.06 o                         
 -10  13 -12       1894.55       2204.67       283.33 o                         
  -9  13 -12       1790.03       1757.73       281.89 o                         
  -8  13 -12     145622.75     143828.69      2224.10 o                         
  -7  13 -12        880.64        799.51       179.71 o                         
  -6  13 -12        879.39        479.17       156.62 o                         
  -5  13 -12     145625.75     144971.80      2306.15 o                         
  -4  13 -12       1788.59       1935.79       262.31 o                         
  -3  13 -12       1892.16       1878.81       311.65 o                         
  -2  13 -12     199004.91     195746.70      3076.12 o                         
  -1  13 -12       1615.36       1872.54       301.51 o                         
   0  13 -12       1169.07       1152.16       244.92 o                         
 -13  14 -12     182347.75     180748.69      3062.89 o                         
 -12  14 -12       1506.40       1784.00       303.97 o                         
 -11  14 -12        978.69        455.81       164.57 o                         
 -10  14 -12     169947.62     166403.84      2522.73 o                         
  -9  14 -12       1683.06       1880.61       288.23 o                         
  -8  14 -12       2065.67       2113.79       261.59 o                         
  -7  14 -12     145246.47     144892.66      2263.95 o                         
  -6  14 -12       2065.98       1886.24       255.16 o                         
  -5  14 -12       1682.76       1242.52       224.36 o                         
  -4  14 -12     169973.03     169114.23      2830.07 o                         
  -3  14 -12        979.87        836.63       218.41 o                         
  -2  14 -12       1504.53       1926.57       298.58 o                         
  -1  14 -12     182387.97     181775.39      3031.33 o                         
   0  14 -12        116.07         27.10       174.82 o                         
 -14  15 -12       3138.96       3184.54       388.83 o                         
 -13  15 -12       1087.78       1115.96       264.78 o                         
 -11  15 -12       3014.11       2973.60       320.38 o                         
 -10  15 -12        204.67         36.05       157.67 o                         
  -8  15 -12       1190.15        924.73       186.28 o                         
  -7  15 -12       1188.49       1039.09       205.29 o                         
  -5  15 -12        204.63         55.56       165.35 o                         
  -4  15 -12       3011.36       2569.90       339.02 o                         
  -2  15 -12       1088.94        520.19       234.32 o                         
  -1  15 -12       3136.44       3047.74       379.56 o                         
 -15  16 -12        474.91        -26.50       183.41 o                         
 -14  16 -12     186055.00     186495.16      3127.17 o                         
 -13  16 -12       1345.25       1608.56       306.96 o                         
 -12  16 -12       1135.91        889.43       236.75 o                         
 -11  16 -12     157001.67     157005.44      2779.58 o                         
 -10  16 -12       1080.94       1095.81       243.10 o                         
  -9  16 -12        686.51        853.34       233.66 o                         
  -8  16 -12     152901.03     152098.55      2413.40 o                         
  -7  16 -12        685.87       1056.46       199.56 o                         
  -6  16 -12       1079.06        805.46       195.27 o                         
  -5  16 -12     157004.22     154101.06      2738.32 o                         
  -4  16 -12       1135.45       1122.58       261.95 o                         
  -3  16 -12       1343.39       1242.47       255.84 o                         
  -2  16 -12     186034.05     183612.67      3113.70 o                         
  -1  16 -12        474.21        405.29       186.85 o                         
   0  16 -12       1603.81       1663.49       345.58 o                         
 -16  17 -12     148509.12     147640.94      2808.15 o                         
 -15  17 -12       4093.14       4690.83       479.07 o                         
 -14  17 -12       2176.55       2365.96       353.85 o                         
 -13  17 -12     184721.44     183740.89      3179.52 o                         
 -12  17 -12        285.82        290.15       277.76 o                         
 -11  17 -12        527.05       1025.56       237.62 o                         
 -10  17 -12     154735.00     152210.20      2787.12 o                         
  -9  17 -12        449.67        257.74       176.91 o                         
  -8  17 -12        449.61        404.02       153.38 o                         
  -7  17 -12     154730.81     151230.80      2447.72 o                         
  -6  17 -12        527.76        436.71       187.72 o                         
  -5  17 -12        285.94        111.55       152.52 o                         
  -4  17 -12     184727.69     183550.12      3082.86 o                         
  -3  17 -12       2178.70       2061.59       323.83 o                         
  -2  17 -12       4094.09       3864.50       430.66 o                         
  -1  17 -12     148516.91     144757.42      2774.73 o                         
   0  17 -12        700.13        865.97       240.26 o                         
 -17  18 -12       4424.53       4068.89       467.09 o                         
 -16  18 -12       1109.11        779.32       330.32 o                         
 -14  18 -12       3346.19       3182.79       405.52 o                         
 -13  18 -12       1043.28        993.44       359.05 o                         
 -11  18 -12       1790.41       1798.36       313.01 o                         
 -10  18 -12        546.11        628.69       206.75 o                         
  -8  18 -12        546.41        291.21       220.38 o                         
  -7  18 -12       1788.42       1779.77       300.56 o                         
  -5  18 -12       1044.29        923.74       256.84 o                         
  -4  18 -12       3342.93       3500.39       413.68 o                         
  -2  18 -12       1110.15        764.04       237.16 o                         
  -1  18 -12       4421.33       3767.67       444.06 o                         
 -18  19 -12       1156.70       1137.80       373.52 o                         
 -17  19 -12     104545.98     102566.50      2708.13 o                         
 -16  19 -12       1055.85        730.93       231.81 o                         
 -15  19 -12       1371.57        988.23       278.53 o                         
 -14  19 -12     141810.44     141565.02      3184.77 o                         
 -13  19 -12        876.32        895.90       296.69 o                         
 -12  19 -12        846.15        110.60       272.67 o                         
 -11  19 -12     159692.92     159955.03      3790.31 o                         
 -10  19 -12        889.23        589.29       220.44 o                         
  -9  19 -12        890.67       1339.92       285.36 o                         
  -8  19 -12     159706.34     157478.95      2818.23 o                         
  -7  19 -12        845.16        726.46       227.07 o                         
  -6  19 -12        876.60        756.29       356.58 o                         
  -5  19 -12     141825.56     138653.08      2832.66 o                         
  -4  19 -12       1372.19       1026.61       427.76 o                         
  -3  19 -12       1054.53        930.95       241.02 o                         
  -2  19 -12     104530.75     101886.12      2694.13 o                         
  -1  19 -12       1157.91       1376.51       443.25 o                         
   0  19 -12        484.09         25.16       362.15 o                         
 -18  20 -12       4635.03       4598.12       983.87 o                         
 -17  20 -12       3770.30       3666.73       673.14 o                         
 -16  20 -12     125612.97     125988.23      3719.43 o                         
 -15  20 -12       1163.17        976.55       375.53 o                         
 -14  20 -12       1135.20       1474.33       412.00 o                         
 -13  20 -12     142611.06     143566.52      3250.60 o                         
 -12  20 -12        900.26        947.51       303.02 o                         
 -11  20 -12       2443.36       3182.24       409.24 o                         
 -10  20 -12     153253.27     150036.56      2837.32 o                         
  -9  20 -12       2442.20       2280.92       399.58 o                         
  -8  20 -12        900.07        723.53       216.63 o                         
  -7  20 -12     142588.91     140411.08      2686.83 o                         
  -6  20 -12       1135.98       1561.67       301.44 o                         
  -5  20 -12       1162.66        798.83       487.97 o                         
  -4  20 -12     125601.03     122122.94      3614.44 o                         
  -3  20 -12       3770.61       3590.77       627.56 o                         
  -2  20 -12       4636.40       4843.93       994.88 o                         
  -1  20 -12      91724.95      84690.33      4117.96 o                         
 -14  21 -12        804.96        718.73       469.80 o                         
 -13  21 -12       2066.80       2089.24       519.44 o                         
 -11  21 -12       2134.44       2165.16       394.59 o                         
 -10  21 -12       2132.62       1492.94       421.91 o                         
  -8  21 -12       2067.75       1490.32       548.91 o                         
  -7  21 -12        804.68        326.36       325.32 o                         
  -5  21 -12       2088.49       1670.50       419.74 o                         
  -4  21 -12        305.41        707.01       315.31 o                         
 -10  22 -12       1491.13       1333.88       551.54 o                         
  -9  22 -12        418.43       -212.75       382.45 o                         
  -8  22 -12     118696.64     109247.33      3311.47 o                         
  -7  22 -12        795.44        742.55       321.42 o                         
  -6  22 -12       1061.73        851.82       440.55 o                         
  -5  22 -12     105214.84     100720.07      4438.05 o                         
  -4  22 -12       2469.33       1939.60       676.62 o                         
 -10  23 -12     111954.11     103325.25      4666.71 o                         
  -9  23 -12       3244.73       3558.10       856.12 o                         
  -8  23 -12       1330.32        229.97       243.84 o                         
  -7  23 -12      99281.19      92905.15      4207.57 o                         
  -6  23 -12        471.10       1027.69       522.07 o                         
 -10  24 -12       1575.28       1875.92       712.55 o                         
  -8  24 -12       3048.10       2541.18       727.29 o                         
   0   1 -11         24.53         97.21        73.98 o                         
  -1   2 -11       7910.42       7685.40       359.38 o                         
   0   2 -11         45.67        294.09        88.25 o                         
  -2   3 -11       2577.96       2352.68       186.88 o                         
  -1   3 -11       2576.33       2502.94       174.00 o                         
  -3   4 -11       3750.31       3546.72       243.53 o                         
  -2   4 -11      10219.29      10922.76       394.44 o                         
  -1   4 -11       3750.95       3920.58       215.47 o                         
   0   4 -11         37.44        -70.21        70.21 o                         
  -4   5 -11      20661.07      20160.62       584.89 o                         
  -3   5 -11      10712.19      10524.91       423.79 o                         
  -2   5 -11      10714.51      11043.81       450.35 o                         
  -1   5 -11      20677.68      20836.74       559.08 o                         
   0   5 -11          8.52        -22.40        67.10 o                         
  -5   6 -11       1817.97       1975.44       190.19 o                         
  -4   6 -11        682.54        575.96       129.29 o                         
  -2   6 -11        682.15        523.21        97.08 o                         
  -1   6 -11       1818.08       1804.49       170.77 o                         
  -6   7 -11       3025.21       2996.17       256.53 o                         
  -5   7 -11      26886.04      27805.27       754.41 o                         
  -4   7 -11       2146.70       2004.23       200.32 o                         
  -3   7 -11       2143.96       1861.77       200.31 o                         
  -2   7 -11      26881.52      27477.55       631.61 o                         
  -1   7 -11       3027.79       2747.70       205.75 o                         
   0   7 -11        332.92        393.44        97.19 o                         
  -7   8 -11      23618.94      23545.32       662.28 o                         
  -6   8 -11       1596.80       1517.58       211.57 o                         
  -5   8 -11       1117.02       1056.06       147.83 o                         
  -4   8 -11      16334.65      16216.88       562.40 o                         
  -3   8 -11       1116.76       1185.48       165.89 o                         
  -2   8 -11       1597.79       1512.84       152.85 o                         
  -1   8 -11      23621.96      23652.64       599.35 o                         
   0   8 -11         30.52         59.68        71.35 o                         
  -8   9 -11       2882.73       2983.37       240.50 o                         
  -7   9 -11       2094.59       2386.93       255.14 o                         
  -5   9 -11       6752.08       6925.57       365.47 o                         
  -4   9 -11       6755.19       6798.32       364.92 o                         
  -2   9 -11       2093.25       2517.34       234.18 o                         
  -1   9 -11       2882.68       2986.76       257.35 o                         
  -9  10 -11       4545.71       4430.59       289.53 o                         
  -8  10 -11      13531.31      13666.87       604.38 o                         
  -7  10 -11       2336.55       2180.65       216.68 o                         
  -6  10 -11       2538.80       2875.75       271.53 o                         
  -5  10 -11       9004.34       9468.91       433.78 o                         
  -4  10 -11       2540.61       2812.70       244.71 o                         
  -3  10 -11       2333.51       1992.64       231.11 o                         
  -2  10 -11      13534.72      13312.85       531.24 o                         
  -1  10 -11       4545.46       4278.17       328.78 o                         
   0  10 -11        412.45        520.48       144.76 o                         
 -10  11 -11      13652.14      13747.83       614.09 o                         
  -9  11 -11       2774.98       2553.93       266.39 o                         
  -8  11 -11       1431.69       1675.73       197.70 o                         
  -7  11 -11       9459.90       9330.51       448.17 o                         
  -6  11 -11       2592.57       2635.57       261.11 o                         
  -5  11 -11       2593.02       2721.24       240.69 o                         
  -4  11 -11       9474.08       9793.15       450.02 o                         
  -3  11 -11       1431.38       1047.59       163.58 o                         
  -2  11 -11       2775.81       2646.59       242.01 o                         
  -1  11 -11      13650.38      13177.21       581.69 o                         
   0  11 -11         79.63        -22.83       182.93 o                         
 -11  12 -11       6238.68       6102.72       412.96 o                         
 -10  12 -11       3367.72       3535.07       321.27 o                         
  -8  12 -11       2653.40       2745.87       245.17 o                         
  -7  12 -11       1968.30       2403.12       255.00 o                         
  -5  12 -11       1967.50       1981.91       237.72 o                         
  -4  12 -11       2654.77       2883.14       290.02 o                         
  -2  12 -11       3367.00       3206.64       295.25 o                         
  -1  12 -11       6238.23       5828.85       388.92 o                         
 -12  13 -11       3029.40       2752.01       286.31 o                         
 -11  13 -11      11808.38      11743.29       581.99 o                         
 -10  13 -11       1150.33       1112.11       169.24 o                         
  -9  13 -11       3877.58       4083.39       304.10 o                         
  -8  13 -11       5602.81       5943.80       393.58 o                         
  -7  13 -11        905.71        836.37       164.27 o                         
  -6  13 -11        904.41        779.72       167.15 o                         
  -5  13 -11       5605.92       5362.79       394.37 o                         
  -4  13 -11       3877.84       3617.43       327.78 o                         
  -3  13 -11       1150.58       1124.12       220.85 o                         
  -2  13 -11      11820.83      11181.16       639.63 o                         
  -1  13 -11       3028.42       2900.39       341.47 o                         
   0  13 -11        339.50        411.38       167.35 o                         
 -13  14 -11      24018.71      23522.68      1377.96 o                         
 -12  14 -11       3039.31       2804.64       296.52 o                         
 -11  14 -11       6655.64       6736.82       448.14 o                         
 -10  14 -11       8557.66       9565.42       462.53 o                         
  -9  14 -11       1865.84       2010.95       241.11 o                         
  -8  14 -11        362.43        261.74       113.96 o                         
  -7  14 -11       5627.95       5542.35       393.98 o                         
  -6  14 -11        362.15        376.96       134.75 o                         
  -5  14 -11       1867.79       1962.05       254.60 o                         
  -4  14 -11       8557.16       9067.74       522.90 o                         
  -3  14 -11       6654.59       6162.26       484.29 o                         
  -2  14 -11       3039.90       2928.80       348.46 o                         
  -1  14 -11      24020.79      24887.20       989.46 o                         
   0  14 -11        231.60        217.75       153.63 o                         
 -14  15 -11       6926.76       6919.87       543.47 o                         
 -13  15 -11       6202.05       5566.71       499.91 o                         
 -11  15 -11      14857.42      15140.55       681.23 o                         
 -10  15 -11      10158.77      10072.14       522.18 o                         
  -8  15 -11       7974.50       8459.85       489.65 o                         
  -7  15 -11       7973.92       8425.14       495.24 o                         
  -5  15 -11      10158.60      10513.90       561.50 o                         
  -4  15 -11      14855.21      15923.23       777.17 o                         
  -2  15 -11       6203.43       5764.19       481.81 o                         
  -1  15 -11       6926.51       6970.84       535.14 o                         
 -15  16 -11       3763.60       3553.40       402.40 o                         
 -14  16 -11       9310.34       9475.23       641.74 o                         
 -13  16 -11        604.13        773.40       222.31 o                         
 -12  16 -11       2121.91       2139.14       273.50 o                         
 -11  16 -11       8111.82       7780.46       546.66 o                         
 -10  16 -11        181.07        179.24       114.12 o                         
  -9  16 -11       2941.77       2686.44       283.93 o                         
  -8  16 -11       5718.76       5284.32       403.61 o                         
  -7  16 -11       2943.46       3046.59       313.81 o                         
  -6  16 -11        181.03        196.50       169.19 o                         
  -5  16 -11       8117.25       7940.11       559.46 o                         
  -4  16 -11       2122.38       2074.23       295.41 o                         
  -3  16 -11        604.69        901.01       294.56 o                         
  -2  16 -11       9310.74       8954.65       613.44 o                         
  -1  16 -11       3765.44       3401.54       388.22 o                         
   0  16 -11        228.51        345.33       166.21 o                         
 -16  17 -11       9436.56      10308.71       682.90 o                         
 -15  17 -11       2644.19       2024.82       324.01 o                         
 -14  17 -11       2806.97       2791.46       361.40 o                         
 -13  17 -11      11802.10      10614.54       840.34 o                         
 -12  17 -11       5280.85       5026.42       449.15 o                         
 -11  17 -11        967.52        873.40       217.59 o                         
 -10  17 -11       7328.20       7794.75       483.00 o                         
  -9  17 -11       6333.60       6450.54       443.41 o                         
  -8  17 -11       6333.54       6187.10       439.87 o                         
  -7  17 -11       7334.33       7177.36       478.16 o                         
  -6  17 -11        966.72        939.27       217.20 o                         
  -5  17 -11       5280.75       5787.19       488.78 o                         
  -4  17 -11      11814.35      11991.32       706.55 o                         
  -3  17 -11       2804.97       2671.98       346.08 o                         
  -2  17 -11       2643.89       2320.22       334.25 o                         
  -1  17 -11       9427.39       9322.23       643.51 o                         
   0  17 -11        104.78        192.85       164.75 o                         
 -17  18 -11       6451.32       6695.94       612.75 o                         
 -16  18 -11       7531.30       7573.88       591.89 o                         
 -14  18 -11       9813.04      10166.44       682.21 o                         
 -13  18 -11       8274.50       8390.77       705.29 o                         
 -11  18 -11       8043.10       8106.10       497.17 o                         
 -10  18 -11       5184.83       5071.90       401.54 o                         
  -8  18 -11       5184.38       4860.68       400.41 o                         
  -7  18 -11       8041.25       7875.10       566.46 o                         
  -5  18 -11       8271.34       8118.38       587.05 o                         
  -4  18 -11       9811.07      10253.43       665.50 o                         
  -2  18 -11       7528.37       7836.13       585.38 o                         
  -1  18 -11       6450.52       6665.29       553.29 o                         
 -18  19 -11       3264.88       3015.40       402.49 o                         
 -17  19 -11       7073.56       7564.78       597.05 o                         
 -16  19 -11        738.01        469.45       182.39 o                         
 -15  19 -11       2719.24       2733.25       370.33 o                         
 -14  19 -11       9547.47       9959.88       785.15 o                         
 -13  19 -11        869.11        561.42       217.16 o                         
 -12  19 -11       5136.04       5096.36       471.21 o                         
 -11  19 -11      10539.99      10234.22       573.26 o                         
 -10  19 -11       4851.47       4836.09       398.09 o                         
  -9  19 -11       4850.07       4968.43       411.82 o                         
  -8  19 -11      10542.13      10893.22       605.13 o                         
  -7  19 -11       5139.84       5537.07       490.17 o                         
  -6  19 -11        869.06        786.58       207.69 o                         
  -5  19 -11       9546.16       9651.60       654.48 o                         
  -4  19 -11       2721.92       2575.56       355.07 o                         
  -3  19 -11        739.06        895.94       232.45 o                         
  -2  19 -11       7063.00       7133.74       580.10 o                         
  -1  19 -11       3266.75       3007.18       418.09 o                         
   0  19 -11        581.66        254.42       172.23 o                         
 -19  20 -11       2973.30       2867.23       445.32 o                         
 -18  20 -11       3185.29       3461.58       419.31 o                         
 -17  20 -11        155.75         60.06       167.39 o                         
 -16  20 -11       8708.63       9073.92       661.59 o                         
 -15  20 -11       1893.91       1520.69       414.58 o                         
 -14  20 -11       1271.75        866.55       399.16 o                         
 -13  20 -11       9986.66       9980.54       791.15 o                         
 -12  20 -11       7785.91       7518.26       574.72 o                         
 -11  20 -11       6434.94       6372.81       464.87 o                         
 -10  20 -11       7508.53       7204.53       494.91 o                         
  -9  20 -11       6435.84       6236.92       466.84 o                         
  -8  20 -11       7785.70       7976.59       590.44 o                         
  -7  20 -11       9990.50       9292.04       638.77 o                         
  -6  20 -11       1269.71       1184.37       262.19 o                         
  -5  20 -11       1895.24       1262.73       258.96 o                         
  -4  20 -11       8708.57       9261.75       655.71 o                         
  -3  20 -11        155.57         42.37       155.67 o                         
  -2  20 -11       3184.97       3503.97       416.71 o                         
  -1  20 -11       2971.76       2821.98       445.68 o                         
   0  20 -11         85.88        224.36       326.52 o                         
 -20  21 -11       5162.91       5194.46      1057.37 o                         
 -19  21 -11       7192.29       7494.51       848.03 o                         
 -17  21 -11       8104.06       8958.81       767.67 o                         
 -16  21 -11      14369.38      15639.51      1009.72 o                         
 -14  21 -11       4785.43       5087.14       583.52 o                         
 -13  21 -11       6660.71       6981.00       669.96 o                         
 -11  21 -11       3627.88       3380.72       346.18 o                         
 -10  21 -11       3628.80       4089.68       546.37 o                         
  -8  21 -11       6658.53       6118.13       522.24 o                         
  -7  21 -11       4783.07       4614.56       465.39 o                         
  -5  21 -11      14367.28      13419.13       702.80 o                         
  -4  21 -11       8103.74       7757.83       602.90 o                         
  -2  21 -11       7192.19       6573.99       650.33 o                         
  -1  21 -11       5161.06       4499.02       944.22 o                         
 -19  22 -11        805.58        866.23       479.45 o                         
 -18  22 -11       1579.01       2456.88       748.09 o                         
 -17  22 -11       4910.13       4223.70       907.66 o                         
 -16  22 -11        246.44        408.90       281.52 o                         
 -15  22 -11       2962.47       2884.94       550.99 o                         
 -14  22 -11       8679.04       8259.75       745.71 o                         
 -13  22 -11       2712.36       3232.43       605.94 o                         
 -12  22 -11       5184.66       5295.77       503.15 o                         
 -11  22 -11       7324.15       7256.31       511.08 o                         
 -10  22 -11       5187.19       5400.80       500.14 o                         
  -9  22 -11       2711.93       2740.87       367.03 o                         
  -8  22 -11       8673.59       8489.39       627.97 o                         
  -7  22 -11       2964.00       2537.13       492.14 o                         
  -6  22 -11        246.17         33.42       282.06 o                         
  -5  22 -11       4906.53       4560.45       480.43 o                         
  -4  22 -11       1579.52       1166.79       671.45 o                         
  -3  22 -11        804.71        619.56       460.51 o                         
 -18  23 -11       2173.12       3013.46       841.90 o                         
 -17  23 -11        419.57        605.14       416.41 o                         
 -16  23 -11       5344.52       3537.32       864.39 o                         
 -15  23 -11       2590.32       1646.80       655.35 o                         
 -14  23 -11       1955.57       2019.10       667.71 o                         
 -13  23 -11       5738.13       5807.09      1104.68 o                         
 -12  23 -11       3918.92       4104.27       627.53 o                         
 -11  23 -11       3919.70       3739.47      1231.53 o                         
 -10  23 -11       5738.42       5553.70       965.70 o                         
  -9  23 -11       1954.37       1396.35       377.66 o                         
  -8  23 -11       2592.40       2320.19       469.01 o                         
  -7  23 -11       5339.86       4965.69       573.23 o                         
  -6  23 -11        419.81        238.85       214.64 o                         
  -5  23 -11       2174.45       1524.75       427.25 o                         
 -17  24 -11       5520.23       5093.67      1037.71 o                         
 -16  24 -11       4087.26       4029.32       922.69 o                         
 -13  24 -11       4885.33       5326.67      1071.60 o                         
 -11  24 -11       4884.47       3852.76       707.89 o                         
 -10  24 -11       3537.80       4106.94       624.04 o                         
  -8  24 -11       4086.69       3846.62       577.53 o                         
  -7  24 -11       5518.08       5685.29      1013.39 o                         
 -11  25 -11       4099.65       3368.37      1259.85 o                         
 -10  25 -11       3809.72       2787.81       530.30 o                         
  -9  25 -11       1014.89        619.75       418.89 o                         
  -8  25 -11       5488.17       3403.74       890.23 o                         
  -7  25 -11       2709.81       2410.51       796.97 o                         
 -11  26 -11       2817.76       3597.29       914.73 o                         
   0   1 -10         66.73        135.34        83.33 o                         
  -1   2 -10     114366.50     113235.02      1209.64 o                         
   0   2 -10         65.62         77.33        68.51 o                         
  -2   3 -10        585.17        603.92        99.08 o                         
  -1   3 -10        585.72        500.47        92.34 o                         
  -3   4 -10       3397.44       3444.63       198.22 o                         
  -2   4 -10     172429.38     172382.98      1530.07 o                         
  -1   4 -10       3396.66       3339.33       205.60 o                         
   0   4 -10         95.89         49.67        69.42 o                         
  -4   5 -10     240237.12     243659.45      2760.96 o                         
  -3   5 -10       1206.00       1184.91       146.38 o                         
  -2   5 -10       1206.77       1203.83       142.64 o                         
  -1   5 -10     240236.41     241509.70      2153.82 o                         
   0   5 -10        139.50        137.74        76.29 o                         
  -5   6 -10       2216.32       2455.48       177.57 o                         
  -4   6 -10         76.02         14.90        79.11 o                         
  -2   6 -10         75.96          1.87        69.33 o                         
  -1   6 -10       2216.66       2367.69       182.49 o                         
  -6   7 -10       2403.91       2401.99       194.63 o                         
  -5   7 -10     251338.66     253427.73      2562.97 o                         
  -4   7 -10       1818.68       1864.71       190.79 o                         
  -3   7 -10       1819.63       2160.18       200.27 o                         
  -2   7 -10     251370.75     254201.28      2066.83 o                         
  -1   7 -10       2402.97       2394.91       181.13 o                         
   0   7 -10         19.94         26.26        74.14 o                         
  -7   8 -10     273726.59     277974.22      2649.56 o                         
  -6   8 -10       1234.44        995.92       172.25 o                         
  -5   8 -10       5779.37       5924.48       373.89 o                         
  -4   8 -10     207178.91     209560.02      2439.15 o                         
  -3   8 -10       5776.13       5622.89       233.51 o                         
  -2   8 -10       1234.64       1264.05       120.76 o                         
  -1   8 -10     273689.81     277177.75      2434.75 o                         
   0   8 -10         89.97        -31.89        90.07 o                         
  -8   9 -10        646.33        608.54       119.49 o                         
  -7   9 -10       5586.48       5777.11       372.63 o                         
  -5   9 -10       2753.05       2861.14       234.32 o                         
  -4   9 -10       2753.20       2530.47       196.93 o                         
  -2   9 -10       5584.45       5408.36       289.29 o                         
  -1   9 -10        645.96        716.44       113.77 o                         
  -9  10 -10       3809.52       4073.77       268.81 o                         
  -8  10 -10     179372.56     176583.64      2279.66 o                         
  -7  10 -10         99.37        -74.82       115.89 o                         
  -6  10 -10        477.92        632.56       129.42 o                         
  -5  10 -10     149129.48     150771.08      1721.43 o                         
  -4  10 -10        477.59        478.48       101.50 o                         
  -3  10 -10         99.37         74.15        60.47 o                         
  -2  10 -10     179389.00     177665.28      2109.91 o                         
  -1  10 -10       3810.20       4245.59       256.10 o                         
   0  10 -10        113.27        224.83        93.43 o                         
 -10  11 -10     158443.69     160240.30      1897.04 o                         
  -9  11 -10       6099.36       5995.41       437.45 o                         
  -8  11 -10       7006.54       7326.92       429.20 o                         
  -7  11 -10     144684.16     146532.47      1827.03 o                         
  -6  11 -10        945.10        687.40       147.70 o                         
  -5  11 -10        946.13        905.61       162.74 o                         
  -4  11 -10     144705.66     142745.89      1721.78 o                         
  -3  11 -10       7003.56       6966.22       345.37 o                         
  -2  11 -10       6098.70       6099.76       412.29 o                         
  -1  11 -10     158451.81     163221.83      2923.92 o                         
   0  11 -10         84.57         85.98       113.96 o                         
 -11  12 -10       4261.94       4501.92       288.19 o                         
 -10  12 -10        986.25        987.59       180.56 o                         
  -8  12 -10       5009.16       4778.50       305.05 o                         
  -7  12 -10       2506.66       2365.70       255.76 o                         
  -5  12 -10       2505.12       2560.10       220.15 o                         
  -4  12 -10       5008.09       5294.77       320.46 o                         
  -2  12 -10        985.27       1111.95       209.99 o                         
  -1  12 -10       4261.78       4361.21       389.25 o                         
 -12  13 -10       4980.40       5140.97       365.95 o                         
 -11  13 -10     174088.44     176438.02      2362.36 o                         
 -10  13 -10        248.49        403.53       125.54 o                         
  -9  13 -10       3984.89       4393.16       301.51 o                         
  -8  13 -10      98586.17      99128.10      1585.59 o                         
  -7  13 -10        290.18        281.79       106.97 o                         
  -6  13 -10        290.01        448.92       137.59 o                         
  -5  13 -10      98597.84     101571.38      1476.62 o                         
  -4  13 -10       3984.14       3980.27       279.93 o                         
  -3  13 -10        248.52        362.04       144.41 o                         
  -2  13 -10     174106.69     172829.39      3077.60 o                         
  -1  13 -10       4982.18       5335.32       437.37 o                         
   0  13 -10        550.25        708.29       165.21 o                         
 -13  14 -10     188786.39     189485.33      2503.27 o                         
 -12  14 -10       1317.13       1111.83       233.79 o                         
 -11  14 -10       1607.14       1685.23       194.54 o                         
 -10  14 -10     119422.84     119906.50      1691.54 o                         
  -9  14 -10       2988.74       3082.95       262.06 o                         
  -8  14 -10       1780.43       1663.37       217.78 o                         
  -7  14 -10      64503.95      65469.11      1347.01 o                         
  -6  14 -10       1778.99       2057.56       247.56 o                         
  -5  14 -10       2987.31       2747.82       281.33 o                         
  -4  14 -10     119434.61     119249.16      1936.17 o                         
  -3  14 -10       1605.76       1770.97       262.63 o                         
  -2  14 -10       1316.99       1563.23       252.24 o                         
  -1  14 -10     188816.72     187982.16      2904.41 o                         
   0  14 -10         62.52       -163.68       163.68 o                         
 -14  15 -10       4913.88       4899.30       549.75 o                         
 -13  15 -10       1644.73       1545.42       213.35 o                         
 -11  15 -10       3800.82       3885.05       293.41 o                         
 -10  15 -10       1569.28       1756.62       201.86 o                         
  -8  15 -10       1654.22       1425.95       206.20 o                         
  -7  15 -10       1654.74       1602.67       219.15 o                         
  -5  15 -10       1570.14       1469.01       221.79 o                         
  -4  15 -10       3799.81       3965.67       382.56 o                         
  -2  15 -10       1644.92       1460.91       253.50 o                         
  -1  15 -10       4913.11       4794.93       378.03 o                         
 -15  16 -10       1883.67       1979.95       261.97 o                         
 -14  16 -10     148850.06     150876.39      2261.38 o                         
 -13  16 -10       1003.18       1068.90       192.87 o                         
 -12  16 -10       2734.04       2897.90       259.97 o                         
 -11  16 -10     128752.91     130741.34      1820.68 o                         
 -10  16 -10        565.56        439.44       203.67 o                         
  -9  16 -10       1240.46        756.08       168.21 o                         
  -8  16 -10      86522.65      86709.70      1607.95 o                         
  -7  16 -10       1240.87       1077.39       219.69 o                         
  -6  16 -10        565.37        287.65       133.99 o                         
  -5  16 -10     128768.81     129246.20      2299.52 o                         
  -4  16 -10       2735.04       2742.88       333.25 o                         
  -3  16 -10       1001.87        873.17       179.53 o                         
  -2  16 -10     148845.75     150609.61      2282.30 o                         
  -1  16 -10       1883.98       2175.19       264.38 o                         
   0  16 -10        163.08        214.71       122.65 o                         
 -16  17 -10     131743.11     133991.86      2187.46 o                         
 -15  17 -10       3330.64       2900.65       306.38 o                         
 -14  17 -10       2103.66       2194.45       266.27 o                         
 -13  17 -10     120975.65     120880.67      1772.08 o                         
 -12  17 -10       1027.19       1024.14       167.03 o                         
 -11  17 -10       1917.41       1938.25       243.78 o                         
 -10  17 -10     123709.38     128114.02      2700.43 o                         
  -9  17 -10        465.39        490.69       145.49 o                         
  -8  17 -10        465.94        626.99       162.84 o                         
  -7  17 -10     123717.05     124337.07      2024.78 o                         
  -6  17 -10       1917.23       1994.97       286.97 o                         
  -5  17 -10       1027.14        873.27       180.42 o                         
  -4  17 -10     120973.92     119998.67      2041.93 o                         
  -3  17 -10       2106.81       2142.31       273.28 o                         
  -2  17 -10       3331.33       3095.96       317.67 o                         
  -1  17 -10     131748.45     134132.03      2190.77 o                         
   0  17 -10        865.28        843.90       195.74 o                         
 -17  18 -10       5949.02       5807.75       441.39 o                         
 -16  18 -10       1641.07       1606.85       238.99 o                         
 -14  18 -10       3278.22       3237.33       376.64 o                         
 -13  18 -10       3621.98       3145.28       274.46 o                         
 -11  18 -10       4660.34       4760.17       372.84 o                         
 -10  18 -10       1608.62       1414.54       216.73 o                         
  -8  18 -10       1608.91       1479.55       223.67 o                         
  -7  18 -10       4659.83       4614.41       381.06 o                         
  -5  18 -10       3623.10       3331.87       333.83 o                         
  -4  18 -10       3277.45       3281.04       332.35 o                         
  -2  18 -10       1642.32       1413.64       234.95 o                         
  -1  18 -10       5950.00       5918.97       442.98 o                         
 -18  19 -10       2636.38       2117.34       323.24 o                         
 -17  19 -10     111448.57     113118.91      2326.77 o                         
 -16  19 -10       1466.78       1380.83       281.62 o                         
 -15  19 -10       1142.71        973.29       258.78 o                         
 -14  19 -10     156745.98     157075.33      2762.31 o                         
 -13  19 -10        466.07        464.82       184.34 o                         
 -12  19 -10       1685.50       1377.46       259.78 o                         
 -11  19 -10     132372.36     134189.30      2353.19 o                         
 -10  19 -10        716.96        677.77       181.91 o                         
  -9  19 -10        717.34        581.03       162.13 o                         
  -8  19 -10     132393.38     134645.05      2190.31 o                         
  -7  19 -10       1687.03       1598.35       242.21 o                         
  -6  19 -10        465.80        640.04       183.91 o                         
  -5  19 -10     156749.91     158359.88      2427.34 o                         
  -4  19 -10       1144.11       1238.36       232.31 o                         
  -3  19 -10       1467.55       1508.83       250.66 o                         
  -2  19 -10     111453.67     111842.94      2035.62 o                         
  -1  19 -10       2638.29       2479.85       308.24 o                         
   0  19 -10         27.36        -21.65       133.06 o                         
 -19  20 -10      60242.32      61519.72      1721.44 o                         
 -18  20 -10       3126.39       2757.22       372.67 o                         
 -17  20 -10       4410.08       4631.77       460.00 o                         
 -16  20 -10     106404.19     106753.61      2264.60 o                         
 -15  20 -10       4289.61       4328.43       447.44 o                         
 -14  20 -10       1652.03       1911.15       357.67 o                         
 -13  20 -10     147326.34     151320.86      2653.22 o                         
 -12  20 -10       1869.56       1785.17       283.06 o                         
 -11  20 -10       3182.68       3510.41       392.07 o                         
 -10  20 -10     160181.59     164105.47      2437.13 o                         
  -9  20 -10       3178.48       3242.15       333.39 o                         
  -8  20 -10       1870.77       1701.96       246.45 o                         
  -7  20 -10     147306.62     146826.72      2524.51 o                         
  -6  20 -10       1654.35       1613.94       245.12 o                         
  -5  20 -10       4289.93       4065.77       378.22 o                         
  -4  20 -10     106373.19     105003.26      1983.41 o                         
  -3  20 -10       4416.60       4687.58       401.60 o                         
  -2  20 -10       3126.73       3056.98       333.41 o                         
  -1  20 -10      60236.87      61524.20      1488.99 o                         
   0  20 -10        493.48        211.56       171.08 o                         
 -20  21 -10        819.34       1002.60       243.85 o                         
 -19  21 -10       2911.12       3088.43       393.01 o                         
 -17  21 -10       1459.68       1481.97       282.62 o                         
 -16  21 -10       6341.17       6731.46       567.79 o                         
 -14  21 -10       4198.78       4250.98       511.87 o                         
 -13  21 -10       3910.56       3851.95       412.19 o                         
 -11  21 -10       3815.10       3823.93       416.15 o                         
 -10  21 -10       3815.85       3629.38       351.48 o                         
  -8  21 -10       3908.28       3505.46       359.89 o                         
  -7  21 -10       4199.40       4402.14       394.25 o                         
  -5  21 -10       6338.46       6300.63       474.52 o                         
  -4  21 -10       1458.54       1268.77       238.00 o                         
  -2  21 -10       2910.81       2658.57       316.59 o                         
  -1  21 -10        819.04        446.33       239.67 o                         
 -21  22 -10        874.05        888.86       475.82 o                         
 -20  22 -10      61883.47      60854.00      2411.02 o                         
 -19  22 -10        962.00        569.21       210.23 o                         
 -18  22 -10        926.21        808.01       341.09 o                         
 -17  22 -10      77022.22      76360.78      2371.19 o                         
 -16  22 -10       1505.59       1263.51       307.42 o                         
 -15  22 -10       1713.58       1216.71       315.79 o                         
 -14  22 -10     111982.20     113994.88      2746.14 o                         
 -13  22 -10        146.02        164.44       179.22 o                         
 -12  22 -10        587.41        475.15       188.92 o                         
 -11  22 -10     121557.86     126592.07      2492.29 o                         
 -10  22 -10        587.42        428.60       163.80 o                         
  -9  22 -10        146.20         89.39       143.71 o                         
  -8  22 -10     112001.48     110762.39      2063.84 o                         
  -7  22 -10       1715.22       1977.86       287.76 o                         
  -6  22 -10       1505.89       1263.91       240.56 o                         
  -5  22 -10      77014.81      72494.56      2020.81 o                         
  -4  22 -10        926.97        667.85       253.18 o                         
  -3  22 -10        961.84        808.11       203.13 o                         
  -2  22 -10      61876.94      58835.16      1665.71 o                         
  -1  22 -10        875.21        954.27       370.90 o                         
   0  22 -10        107.37        389.46       375.97 o                         
 -22  23 -10      64836.95      60644.57      3438.19 o                         
 -21  23 -10       3761.78       3843.41       881.17 o                         
 -20  23 -10       1846.33        847.73       471.53 o                         
 -19  23 -10      69853.05      72140.27      3724.36 o                         
 -18  23 -10       3627.98       3790.40      1032.07 o                         
 -17  23 -10        821.37        525.04       367.25 o                         
 -16  23 -10      85101.02      82451.98      2907.51 o                         
 -15  23 -10       2013.88       1779.23       371.88 o                         
 -14  23 -10       3543.20       3715.20       502.34 o                         
 -13  23 -10      99009.05     100457.86      2170.87 o                         
 -12  23 -10       2254.63       2679.44       359.47 o                         
 -11  23 -10       2256.57       2418.84       349.50 o                         
 -10  23 -10      99005.47      97843.43      2211.36 o                         
  -9  23 -10       3538.90       3350.47       351.76 o                         
  -8  23 -10       2013.15       1777.81       275.89 o                         
  -7  23 -10      85092.60      80776.73      2061.34 o                         
  -6  23 -10        822.61       1212.11       243.70 o                         
  -5  23 -10       3628.68       3093.67       387.54 o                         
  -4  23 -10      69834.72      67085.85      1799.73 o                         
  -3  23 -10       1849.09       2039.43       378.13 o                         
  -2  23 -10       3761.78       3455.32       863.61 o                         
 -20  24 -10       2809.27       3125.48       785.16 o                         
 -19  24 -10       4388.96       5347.05      1034.97 o                         
 -17  24 -10       3649.07       3062.52       777.32 o                         
 -16  24 -10       3470.66       3397.50       811.72 o                         
 -14  24 -10       2750.32       3311.02       826.91 o                         
 -13  24 -10       4996.08       5219.17       565.51 o                         
 -11  24 -10       4993.11       4306.39       539.02 o                         
 -10  24 -10       2749.82       2909.68       567.61 o                         
  -8  24 -10       3468.91       2932.40       385.53 o                         
  -7  24 -10       3648.48       3323.59       418.12 o                         
  -5  24 -10       4389.02       3448.30       491.58 o                         
  -4  24 -10       2808.21       1797.15       658.86 o                         
 -21  25 -10       1233.34       1572.11       573.78 o                         
 -20  25 -10      68394.21      65211.79      3596.53 o                         
 -19  25 -10        681.55        964.56       473.79 o                         
 -18  25 -10       2172.64       1936.80       665.89 o                         
 -17  25 -10      84651.73      82312.80      4045.28 o                         
 -16  25 -10         21.92       -453.19       453.19 o                         
 -15  25 -10       2164.11       1902.48       643.40 o                         
 -14  25 -10      64963.55      64466.73      3511.90 o                         
 -13  25 -10        241.21        175.25       423.15 o                         
 -12  25 -10        240.94          6.17       218.34 o                         
 -11  25 -10      64970.36      60926.06      2476.95 o                         
 -10  25 -10       2163.81       2006.53       495.81 o                         
  -9  25 -10         21.94        -97.72       310.25 o                         
  -8  25 -10      84663.39      74981.27      2815.39 o                         
  -7  25 -10       2174.08       1685.40       372.25 o                         
  -6  25 -10        681.29        470.40       420.97 o                         
  -5  25 -10      68391.58      62744.66      3600.38 o                         
 -19  26 -10      70203.16      64853.03      3577.64 o                         
 -18  26 -10       3006.07       3259.52       807.57 o                         
 -17  26 -10       2701.48       1673.35       622.41 o                         
 -16  26 -10      54580.39      50695.05      3133.04 o                         
 -15  26 -10       1744.18       2182.77       711.85 o                         
 -12  26 -10       2047.45       1524.36       563.24 o                         
 -11  26 -10       1743.08       1556.32       448.47 o                         
 -10  26 -10      54584.83      48662.84      2253.11 o                         
  -9  26 -10       2700.14       1539.75       336.96 o                         
  -8  26 -10       3003.55       1903.51       704.10 o                         
  -7  26 -10      70210.27      64941.64      3759.18 o                         
  -6  26 -10        390.24        211.52       380.35 o                         
  -5  26 -10       2211.80       2315.79       747.59 o                         
 -17  27 -10       4636.85       4792.43       986.83 o                         
 -16  27 -10        847.16        430.10       351.33 o                         
 -11  27 -10        846.67        333.94       393.65 o                         
   0   1  -9          5.21         59.40        56.46 o                         
  -1   2  -9       2799.03       2819.61       175.80 o                         
   0   2  -9         22.68        -48.53        66.90 o                         
  -2   3  -9       5772.02       5836.17       246.55 o                         
  -1   3  -9       5771.50       6037.96       252.40 o                         
  -3   4  -9        108.19         66.43        69.81 o                         
  -2   4  -9       7354.72       7256.14       260.54 o                         
  -1   4  -9        108.26         18.32        49.88 o                         
   0   4  -9         65.23         90.18        58.77 o                         
  -4   5  -9      13048.42      13157.44       412.51 o                         
  -3   5  -9       4786.56       4688.41       248.41 o                         
  -2   5  -9       4786.43       4755.85       242.16 o                         
  -1   5  -9      13069.04      12842.02       401.70 o                         
   0   5  -9         12.15         24.74        57.43 o                         
  -5   6  -9        776.79        721.39       109.53 o                         
  -4   6  -9        182.75        288.43       101.76 o                         
  -2   6  -9        182.49        281.01        67.95 o                         
  -1   6  -9        776.55        702.39        95.69 o                         
  -6   7  -9       1731.76       1598.87       150.27 o                         
  -5   7  -9      18547.69      19159.78       540.82 o                         
  -4   7  -9       1041.67       1032.16       157.34 o                         
  -3   7  -9       1041.56       1272.84       121.28 o                         
  -2   7  -9      18526.72      19061.20       485.28 o                         
  -1   7  -9       1731.98       1659.76       143.01 o                         
   0   7  -9        473.89        427.89        96.49 o                         
  -7   8  -9      30574.05      31231.83       694.28 o                         
  -6   8  -9       1668.12       1588.66       166.01 o                         
  -5   8  -9       2113.74       1958.29       188.09 o                         
  -4   8  -9      10359.41      10290.74       348.82 o                         
  -3   8  -9       2115.28       2032.54       151.60 o                         
  -2   8  -9       1667.56       1855.66       142.57 o                         
  -1   8  -9      30617.95      31162.50       613.53 o                         
   0   8  -9        192.06        232.95        84.97 o                         
  -8   9  -9       2456.38       2549.94       199.40 o                         
  -7   9  -9       1613.88       1574.25       165.24 o                         
  -5   9  -9       4445.04       4448.47       224.03 o                         
  -4   9  -9       4444.31       4375.76       223.89 o                         
  -2   9  -9       1614.22       1689.04       126.74 o                         
  -1   9  -9       2455.42       2548.15       198.34 o                         
  -9  10  -9        371.46        403.59       112.79 o                         
  -8  10  -9      11963.30      12443.79       447.61 o                         
  -7  10  -9       2384.25       2543.97       243.90 o                         
  -6  10  -9        788.14       1079.45       139.43 o                         
  -5  10  -9       3763.16       4056.88       193.00 o                         
  -4  10  -9        788.77        820.09        90.13 o                         
  -3  10  -9       2381.49       2651.26       140.90 o                         
  -2  10  -9      11949.55      11817.89       310.87 o                         
  -1  10  -9        370.85        263.63        98.09 o                         
   0  10  -9        522.83        728.04       137.27 o                         
 -10  11  -9       5974.35       6120.22       350.60 o                         
  -9  11  -9       2399.96       2433.89       208.20 o                         
  -8  11  -9       3466.21       3479.42       284.77 o                         
  -7  11  -9       5084.08       4884.43       279.28 o                         
  -6  11  -9        692.65        842.08        89.47 o                         
  -5  11  -9        692.70        569.77        81.78 o                         
  -4  11  -9       5080.02       4679.20       216.34 o                         
  -3  11  -9       3465.50       3570.30       164.79 o                         
  -2  11  -9       2400.69       2448.92       155.91 o                         
  -1  11  -9       5975.56       6049.36       283.42 o                         
   0  11  -9        219.09        197.75        70.46 o                         
 -11  12  -9       2270.72       2306.90       225.79 o                         
 -10  12  -9       1540.92       1585.91       200.06 o                         
  -8  12  -9       1847.05       1751.99       154.80 o                         
  -7  12  -9       2587.61       2622.33       153.39 o                         
  -5  12  -9       2589.47       2576.71       158.24 o                         
  -4  12  -9       1846.03       1729.99       118.87 o                         
  -2  12  -9       1542.36       1550.42       133.33 o                         
  -1  12  -9       2269.78       2420.85       171.63 o                         
 -12  13  -9       1351.60       1282.72       193.81 o                         
 -11  13  -9      13752.21      13334.77       496.73 o                         
 -10  13  -9       1620.59       1651.63       209.98 o                         
  -9  13  -9       1776.06       1621.24       180.94 o                         
  -8  13  -9       5673.48       5575.18       272.44 o                         
  -7  13  -9         90.71         81.76        64.25 o                         
  -6  13  -9         90.68        173.46        81.36 o                         
  -5  13  -9       5674.07       5644.20       231.64 o                         
  -4  13  -9       1775.06       1823.87       154.87 o                         
  -3  13  -9       1619.87       1619.50       121.36 o                         
  -2  13  -9      13776.14      13957.96       417.14 o                         
  -1  13  -9       1349.55       1343.72       142.11 o                         
   0  13  -9        374.16        437.93       112.67 o                         
 -13  14  -9      16500.16      16294.46       567.34 o                         
 -12  14  -9       1949.71       1856.82       199.13 o                         
 -11  14  -9       4770.71       4832.82       271.12 o                         
 -10  14  -9       7033.05       7086.49       369.67 o                         
  -9  14  -9        946.59        982.81       147.92 o                         
  -8  14  -9       1016.45       1121.78       182.84 o                         
  -7  14  -9       1087.91        833.07       165.60 o                         
  -6  14  -9       1016.12       1046.61       179.12 o                         
  -5  14  -9        946.18        693.41       116.31 o                         
  -4  14  -9       7031.62       7412.64       338.32 o                         
  -3  14  -9       4767.46       4734.47       291.86 o                         
  -2  14  -9       1949.60       1878.15       193.27 o                         
  -1  14  -9      16475.85      16489.78       484.30 o                         
   0  14  -9        545.61        336.01       130.33 o                         
 -14  15  -9       2618.18       2678.45       239.01 o                         
 -13  15  -9        718.28        534.77       116.02 o                         
 -11  15  -9       2398.64       2166.04       211.13 o                         
 -10  15  -9        522.17        338.54       128.50 o                         
  -8  15  -9       3785.93       3749.47       309.63 o                         
  -7  15  -9       3784.78       3507.78       295.74 o                         
  -5  15  -9        523.05        377.70       117.38 o                         
  -4  15  -9       2397.45       2115.47       242.68 o                         
  -2  15  -9        719.14        755.24       170.09 o                         
  -1  15  -9       2617.65       2818.64       282.81 o                         
 -15  16  -9       1411.50       1050.82       191.17 o                         
 -14  16  -9      10528.37      10763.01       472.66 o                         
 -13  16  -9        807.96        995.50       160.35 o                         
 -12  16  -9        576.13        902.75       148.61 o                         
 -11  16  -9       5501.14       5291.57       327.83 o                         
 -10  16  -9        202.46        111.77       131.57 o                         
  -9  16  -9       1460.99       1654.60       247.26 o                         
  -8  16  -9       2994.33       3023.40       285.02 o                         
  -7  16  -9       1461.69       1462.27       188.17 o                         
  -6  16  -9        202.12        273.35       107.28 o                         
  -5  16  -9       5504.01       5204.77       374.18 o                         
  -4  16  -9        575.31        352.00       183.10 o                         
  -3  16  -9        807.44       1050.50       192.74 o                         
  -2  16  -9      10542.46      11298.18       562.47 o                         
  -1  16  -9       1412.63       1752.77       238.13 o                         
   0  16  -9        997.32       1234.02       204.66 o                         
 -16  17  -9       4770.50       4938.86       384.74 o                         
 -15  17  -9       5134.50       5551.00       399.35 o                         
 -14  17  -9       4855.85       5049.95       332.46 o                         
 -13  17  -9       5571.43       5899.69       358.20 o                         
 -12  17  -9        577.01        502.25       130.52 o                         
 -11  17  -9       1183.42       1382.67       195.62 o                         
 -10  17  -9       4791.17       4710.02       406.86 o                         
  -9  17  -9       4827.83       5000.55       420.74 o                         
  -8  17  -9       4824.47       4863.02       377.94 o                         
  -7  17  -9       4794.34       4447.83       320.52 o                         
  -6  17  -9       1181.77       1242.92       182.13 o                         
  -5  17  -9        576.78        289.85       119.87 o                         
  -4  17  -9       5570.46       6108.28       418.31 o                         
  -3  17  -9       4851.70       4823.05       375.60 o                         
  -2  17  -9       5137.91       4899.23       376.77 o                         
  -1  17  -9       4777.49       4730.49       377.45 o                         
   0  17  -9        292.37        -46.71       136.49 o                         
 -17  18  -9       2747.52       2660.90       294.08 o                         
 -16  18  -9       3132.89       3014.31       312.88 o                         
 -14  18  -9       3188.61       3181.58       277.32 o                         
 -13  18  -9       4297.28       4256.10       310.03 o                         
 -11  18  -9       3083.26       3247.21       351.54 o                         
 -10  18  -9       2585.00       2275.45       271.95 o                         
  -8  18  -9       2587.80       2713.37       289.81 o                         
  -7  18  -9       3081.90       3294.60       338.50 o                         
  -5  18  -9       4299.53       4062.26       349.08 o                         
  -4  18  -9       3187.30       3160.94       313.29 o                         
  -2  18  -9       3134.55       3099.18       314.81 o                         
  -1  18  -9       2746.21       2600.95       290.35 o                         
 -18  19  -9       1456.87       1331.09       225.55 o                         
 -17  19  -9       5187.67       5355.93       412.87 o                         
 -16  19  -9        834.31       1154.64       203.67 o                         
 -15  19  -9       3264.75       3077.78       315.10 o                         
 -14  19  -9      10231.60      10606.00       560.18 o                         
 -13  19  -9       1109.00       1330.67       232.58 o                         
 -12  19  -9       2855.52       2790.81       335.31 o                         
 -11  19  -9       6254.29       6347.59       444.04 o                         
 -10  19  -9        809.42        819.21       208.78 o                         
  -9  19  -9        810.18       1103.38       209.08 o                         
  -8  19  -9       6248.50       6452.34       448.78 o                         
  -7  19  -9       2856.15       2338.15       316.92 o                         
  -6  19  -9       1109.05        970.37       184.88 o                         
  -5  19  -9      10215.23       9761.09       546.11 o                         
  -4  19  -9       3264.71       3221.50       322.62 o                         
  -3  19  -9        833.96       1243.17       220.52 o                         
  -2  19  -9       5187.75       5039.24       402.15 o                         
  -1  19  -9       1456.20       1589.90       238.91 o                         
   0  19  -9        779.34        788.12       187.76 o                         
 -19  20  -9       5043.65       5091.10       413.31 o                         
 -18  20  -9       1609.54       1256.08       214.65 o                         
 -17  20  -9        610.52        434.04       149.88 o                         
 -16  20  -9       6187.59       5910.82       498.64 o                         
 -15  20  -9       1517.91       1304.38       277.48 o                         
 -14  20  -9       1124.32       1213.44       228.69 o                         
 -13  20  -9      10690.42      10181.54       625.15 o                         
 -12  20  -9       4290.36       4155.42       366.10 o                         
 -11  20  -9       4835.48       4613.36       391.32 o                         
 -10  20  -9       7860.36       8117.21       510.80 o                         
  -9  20  -9       4841.09       5102.25       409.51 o                         
  -8  20  -9       4287.25       4084.04       411.92 o                         
  -7  20  -9      10706.53      10474.40       646.61 o                         
  -6  20  -9       1124.38        697.85       167.69 o                         
  -5  20  -9       1519.19       1296.87       225.04 o                         
  -4  20  -9       6192.62       6112.88       447.62 o                         
  -3  20  -9        609.87        282.46       136.74 o                         
  -2  20  -9       1611.34       1749.22       259.39 o                         
  -1  20  -9       5046.15       4865.43       410.08 o                         
   0  20  -9        631.45        516.41       161.54 o                         
 -20  21  -9       2175.92       2437.10       297.08 o                         
 -19  21  -9       3208.38       3741.87       422.98 o                         
 -17  21  -9       2419.09       2340.45       339.76 o                         
 -16  21  -9       3208.12       3755.99       423.99 o                         
 -14  21  -9       1370.25       1086.22       416.99 o                         
 -13  21  -9       4843.78       5213.14       413.53 o                         
 -11  21  -9       2700.77       3182.91       340.35 o                         
 -10  21  -9       2698.99       3241.55       431.47 o                         
  -8  21  -9       4846.07       4642.53       445.71 o                         
  -7  21  -9       1368.00       1410.59       451.73 o                         
  -5  21  -9       3210.96       3224.89       449.93 o                         
  -4  21  -9       2415.68       2482.69       289.20 o                         
  -2  21  -9       3210.31       2987.07       328.72 o                         
  -1  21  -9       2174.86       2044.29       273.98 o                         
 -21  22  -9        537.81        311.17       185.92 o                         
 -20  22  -9       2753.97       2874.08       377.79 o                         
 -19  22  -9        676.29        667.71       197.92 o                         
 -18  22  -9       1526.67       1702.98       296.72 o                         
 -17  22  -9       5600.53       5221.16       488.59 o                         
 -16  22  -9       1786.44       2226.04       380.50 o                         
 -15  22  -9       1321.92       1669.61       330.33 o                         
 -14  22  -9       6193.67       5781.74       484.91 o                         
 -13  22  -9       1968.56       2125.02       282.06 o                         
 -12  22  -9       4120.15       3962.76       369.96 o                         
 -11  22  -9       2825.06       2754.17       313.70 o                         
 -10  22  -9       4122.81       3181.47       449.50 o                         
  -9  22  -9       1967.30       1896.49       301.98 o                         
  -8  22  -9       6187.50       5333.39       482.23 o                         
  -7  22  -9       1323.12       1358.62       262.53 o                         
  -6  22  -9       1786.63       1452.46       266.30 o                         
  -5  22  -9       5591.89       5225.28       428.78 o                         
  -4  22  -9       1526.41       1368.32       243.33 o                         
  -3  22  -9        675.49        549.62       168.31 o                         
  -2  22  -9       2753.19       2314.28       298.98 o                         
  -1  22  -9        537.53        338.56       170.89 o                         
   0  22  -9        945.93        434.89       198.36 o                         
 -22  23  -9       2172.62       2536.00       697.24 o                         
 -21  23  -9       1388.52       1451.63       397.53 o                         
 -20  23  -9       2465.93       2695.91       375.65 o                         
 -19  23  -9       3075.40       3059.84       385.24 o                         
 -18  23  -9       3859.21       3327.12       402.43 o                         
 -17  23  -9        715.35       1118.79       306.12 o                         
 -16  23  -9       6200.64       6327.40       618.87 o                         
 -15  23  -9       1379.77       1133.60       289.86 o                         
 -14  23  -9       1322.57       1473.29       246.22 o                         
 -13  23  -9       5202.48       5029.09       420.16 o                         
 -12  23  -9       2311.12       2150.41       287.11 o                         
 -11  23  -9       2309.19       2067.58       321.29 o                         
 -10  23  -9       5206.86       5853.90       624.85 o                         
  -9  23  -9       1323.72       1224.04       270.59 o                         
  -8  23  -9       1380.30       1136.42       260.83 o                         
  -7  23  -9       6206.62       6128.80       533.38 o                         
  -6  23  -9        716.49        443.63       239.69 o                         
  -5  23  -9       3861.61       3791.73       377.55 o                         
  -4  23  -9       3074.95       2655.21       320.45 o                         
  -3  23  -9       2467.40       2502.24       313.46 o                         
  -2  23  -9       1388.86        809.86       376.31 o                         
  -1  23  -9       2169.87       1870.53       440.06 o                         
   0  23  -9        543.88         58.00       336.98 o                         
 -23  24  -9       3438.70       3834.64       842.48 o                         
 -22  24  -9       3447.62       3389.50       820.08 o                         
 -20  24  -9       3633.89       3439.39       808.51 o                         
 -19  24  -9       2551.64       2948.51       538.95 o                         
 -17  24  -9       3371.21       3166.95       456.00 o                         
 -16  24  -9       4259.82       5267.32       574.14 o                         
 -14  24  -9       3370.16       3798.85       380.28 o                         
 -13  24  -9       4532.06       4334.52       397.34 o                         
 -11  24  -9       4537.30       4354.17       468.18 o                         
 -10  24  -9       3365.03       3782.42       433.78 o                         
  -8  24  -9       4264.13       4272.97       456.25 o                         
  -7  24  -9       3368.68       2923.14       419.88 o                         
  -5  24  -9       2554.53       2966.62       422.90 o                         
  -4  24  -9       3630.82       3597.44       431.49 o                         
  -2  24  -9       3449.78       3395.28       575.90 o                         
  -1  24  -9       3438.02       3449.04       846.84 o                         
 -24  25  -9       3107.04       2753.20       743.12 o                         
 -23  25  -9       2688.81       2029.04       645.64 o                         
 -22  25  -9       1065.76        834.52       442.43 o                         
 -21  25  -9       1415.48       2165.73       682.08 o                         
 -20  25  -9       4854.90       4804.54       929.47 o                         
 -19  25  -9       1267.58       1176.23       548.26 o                         
 -18  25  -9        982.81       -218.10       404.77 o                         
 -17  25  -9       4028.20       3516.28       800.96 o                         
 -16  25  -9        703.02        166.51       305.25 o                         
 -15  25  -9       1226.29       1326.86       433.14 o                         
 -14  25  -9       2480.39       2724.27       326.36 o                         
 -13  25  -9       1003.97       1061.81       250.48 o                         
 -12  25  -9       1002.93        876.00       230.09 o                         
 -11  25  -9       2479.94       2543.19       361.80 o                         
 -10  25  -9       1227.23        819.50       232.10 o                         
  -9  25  -9        702.28        393.06       291.52 o                         
  -8  25  -9       4027.98       3296.71       483.34 o                         
  -7  25  -9        982.42        874.28       299.22 o                         
  -6  25  -9       1265.51        611.32       198.66 o                         
  -5  25  -9       4860.76       3951.18       507.51 o                         
  -4  25  -9       1415.33       1531.48       418.71 o                         
  -3  25  -9       1064.77        982.78       343.40 o                         
  -2  25  -9       2690.22       1460.30       608.41 o                         
 -23  26  -9       3127.25       2233.06       658.41 o                         
 -22  26  -9       4650.18       4550.06       936.72 o                         
 -21  26  -9       2849.47       2870.35       754.30 o                         
 -20  26  -9       1128.18        865.02       499.56 o                         
 -19  26  -9       5415.83       5185.00       966.74 o                         
 -17  26  -9       1302.82       1270.02       514.50 o                         
 -16  26  -9       4834.70       4766.44       918.70 o                         
 -15  26  -9       1871.15       1792.88       447.73 o                         
 -13  26  -9       1489.99       1232.64       395.89 o                         
 -12  26  -9       1505.70        990.30       490.52 o                         
 -11  26  -9       1870.31       1496.64       447.54 o                         
 -10  26  -9       4830.34       4362.98       666.56 o                         
  -9  26  -9       1301.80        739.61       310.36 o                         
  -8  26  -9       2173.04       1771.12       658.40 o                         
  -7  26  -9       5407.09       4493.60       698.65 o                         
  -6  26  -9       1130.03       1295.75       626.06 o                         
  -5  26  -9       2849.20       1703.37       626.53 o                         
  -4  26  -9       4644.94       3428.10       853.96 o                         
 -22  27  -9        956.33       1252.33       523.54 o                         
 -20  27  -9       7080.05       5896.23      1026.58 o                         
 -19  27  -9       2559.38       2019.30       647.63 o                         
 -17  27  -9       4399.61       3568.15       835.53 o                         
 -16  27  -9       1850.38       2249.41       686.00 o                         
 -13  27  -9       3468.91       4184.37       897.81 o                         
 -11  27  -9       1853.05       1828.11       607.88 o                         
 -10  27  -9       4394.90       3307.89       611.11 o                         
  -8  27  -9       2563.19       2974.93       850.38 o                         
  -7  27  -9       7075.35       6180.35      1170.44 o                         
  -5  27  -9        957.96       1558.44       655.56 o                         
 -13  28  -9       1438.97        515.51       401.92 o                         
 -12  28  -9        885.99       1044.47       497.79 o                         
   0   1  -8         26.94         -2.96        41.78 o                         
  -1   2  -8     100182.41      99119.80      1396.82 o                         
   0   2  -8         52.81         49.09        51.39 o                         
  -2   3  -8       2076.35       2075.89       141.62 o                         
  -1   3  -8       2076.35       2088.28       155.72 o                         
  -3   4  -8       7516.73       7503.57       302.61 o                         
  -2   4  -8     207318.12     206724.52      2243.98 o                         
  -1   4  -8       7514.93       7683.29       270.29 o                         
   0   4  -8         66.47        123.50        70.45 o                         
  -4   5  -8     237143.19     238374.16      2395.30 o                         
  -3   5  -8        574.08        539.28        75.85 o                         
  -2   5  -8        574.22        652.71        74.05 o                         
  -1   5  -8     237139.31     237206.23      1770.99 o                         
   0   5  -8         60.32         55.15        46.07 o                         
  -5   6  -8       1282.72       1188.42       119.80 o                         
  -4   6  -8       1210.16       1372.71       124.79 o                         
  -2   6  -8       1209.64       1421.90       102.01 o                         
  -1   6  -8       1283.11       1349.04       109.94 o                         
  -6   7  -8       1392.38       1447.02       110.80 o                         
  -5   7  -8     208319.22     206758.66      1891.54 o                         
  -4   7  -8       3304.92       3411.26       165.68 o                         
  -3   7  -8       3307.52       3515.51       151.45 o                         
  -2   7  -8     208341.64     207274.84      1698.38 o                         
  -1   7  -8       1391.20       1417.96       111.75 o                         
   0   7  -8          0.30         19.34        46.84 o                         
  -7   8  -8     236476.69     235563.25      2207.10 o                         
  -6   8  -8        738.74        813.32       110.85 o                         
  -5   8  -8       3155.87       3036.30       152.88 o                         
  -4   8  -8     235727.41     237981.33      1806.82 o                         
  -3   8  -8       3154.51       2957.69       145.77 o                         
  -2   8  -8        738.06        793.21        93.63 o                         
  -1   8  -8     236466.06     241863.84      1856.93 o                         
   0   8  -8        117.57        184.70        59.34 o                         
  -8   9  -8       4145.66       4040.33       203.78 o                         
  -7   9  -8        838.28        959.13       105.58 o                         
  -5   9  -8       1337.68       1340.76       108.82 o                         
  -4   9  -8       1337.82       1339.26        91.77 o                         
  -2   9  -8        838.11        970.22        98.72 o                         
  -1   9  -8       4145.27       4540.74       206.12 o                         
  -9  10  -8       1269.66       1381.26       117.94 o                         
  -8  10  -8     179931.97     176718.84      1885.72 o                         
  -7  10  -8       1361.38       1698.36       151.60 o                         
  -6  10  -8       1654.70       1584.42       122.18 o                         
  -5  10  -8     153432.78     154208.61      1427.68 o                         
  -4  10  -8       1652.62       1444.63       108.02 o                         
  -3  10  -8       1362.16       1543.67       114.16 o                         
  -2  10  -8     179952.23     183706.34      1596.65 o                         
  -1  10  -8       1269.65       1426.41       117.35 o                         
   0  10  -8         61.64        155.24        59.52 o                         
 -10  11  -8     166579.38     167787.25      1671.07 o                         
  -9  11  -8      11585.71      12472.16       379.85 o                         
  -8  11  -8       8106.88       8597.18       384.63 o                         
  -7  11  -8     128898.59     128950.15      1315.05 o                         
  -6  11  -8        258.70        168.83        88.32 o                         
  -5  11  -8        258.99        293.45        60.28 o                         
  -4  11  -8     128906.75     128005.23      1360.70 o                         
  -3  11  -8       8106.10       8133.20       245.55 o                         
  -2  11  -8      11585.15      12272.84       312.55 o                         
  -1  11  -8     166586.33     167146.77      1516.74 o                         
   0  11  -8         76.34         83.06        72.27 o                         
 -11  12  -8       4973.69       5231.59       278.97 o                         
 -10  12  -8       1373.25       1674.67       165.96 o                         
  -8  12  -8        576.59        563.20        88.99 o                         
  -7  12  -8        186.20        111.03        44.08 o                         
  -5  12  -8        186.41        116.09        58.16 o                         
  -4  12  -8        576.42        488.12        64.21 o                         
  -2  12  -8       1373.39       1404.11       113.97 o                         
  -1  12  -8       4973.98       5083.38       242.86 o                         
 -12  13  -8       3190.28       3087.45       220.47 o                         
 -11  13  -8     155414.34     156359.59      1810.93 o                         
 -10  13  -8        461.11        467.53       106.57 o                         
  -9  13  -8        613.69        496.55       105.91 o                         
  -8  13  -8      74106.03      75998.70      1369.93 o                         
  -7  13  -8         52.44         37.25        65.33 o                         
  -6  13  -8         52.52         24.64        78.53 o                         
  -5  13  -8      74114.52      74876.29       921.80 o                         
  -4  13  -8        613.52        622.25        72.06 o                         
  -3  13  -8        461.01        516.33        71.44 o                         
  -2  13  -8     155418.66     154141.55      1796.41 o                         
  -1  13  -8       3190.53       3003.54       189.98 o                         
   0  13  -8        767.45        905.32       116.36 o                         
 -13  14  -8     142429.69     140690.27      1809.25 o                         
 -12  14  -8       7853.76       8268.49       362.97 o                         
 -11  14  -8        716.00        516.70        99.75 o                         
 -10  14  -8      88165.30      88216.96      1344.75 o                         
  -9  14  -8       6727.64       6238.52       304.32 o                         
  -8  14  -8        293.90        260.59        66.62 o                         
  -7  14  -8      73611.69      75853.27      1390.81 o                         
  -6  14  -8        293.83        215.93        69.47 o                         
  -5  14  -8       6725.80       6480.41       274.13 o                         
  -4  14  -8      88177.65      87486.39       910.41 o                         
  -3  14  -8        716.64        589.65        87.33 o                         
  -2  14  -8       7851.13       7992.45       297.25 o                         
  -1  14  -8     142445.77     142466.91      1781.79 o                         
   0  14  -8          5.90         -0.14        96.82 o                         
 -14  15  -8       3552.04       3650.31       308.19 o                         
 -13  15  -8       7838.05       7519.22       430.25 o                         
 -11  15  -8       2366.08       2587.05       227.08 o                         
 -10  15  -8       8304.15       8657.91       392.96 o                         
  -8  15  -8       1494.30       1627.13       169.48 o                         
  -7  15  -8       1494.91       1423.68       200.93 o                         
  -5  15  -8       8304.25       8291.30       352.60 o                         
  -4  15  -8       2364.88       2183.13       150.31 o                         
  -2  15  -8       7839.22       8246.91       374.51 o                         
  -1  15  -8       3553.69       3499.83       256.63 o                         
 -15  16  -8       3468.90       3634.54       315.08 o                         
 -14  16  -8     157104.03     160487.70      2002.05 o                         
 -13  16  -8       1021.57       1065.72       157.24 o                         
 -12  16  -8       3115.60       2837.97       238.69 o                         
 -11  16  -8     112596.91     114290.30      1585.81 o                         
 -10  16  -8       1357.66       1379.18       159.18 o                         
  -9  16  -8        820.20        857.49       137.84 o                         
  -8  16  -8      87794.21      93181.03      1348.13 o                         
  -7  16  -8        820.43        574.77       150.59 o                         
  -6  16  -8       1359.58       1344.25       196.60 o                         
  -5  16  -8     112619.03     113852.91      2044.52 o                         
  -4  16  -8       3116.02       2984.50       326.24 o                         
  -3  16  -8       1021.25        956.07       172.99 o                         
  -2  16  -8     157092.00     158214.05      2246.18 o                         
  -1  16  -8       3469.65       3588.00       316.63 o                         
   0  16  -8       1504.71       1415.93       208.69 o                         
 -16  17  -8     105297.59     104275.89      2501.10 o                         
 -15  17  -8       2345.49       2188.06       214.03 o                         
 -14  17  -8       2367.15       2012.69       209.25 o                         
 -13  17  -8     116718.27     120973.29      1672.09 o                         
 -12  17  -8       2546.20       2552.35       226.82 o                         
 -11  17  -8        737.68        739.61       148.30 o                         
 -10  17  -8     100464.42     102454.00      1509.48 o                         
  -9  17  -8        974.47       1073.80       152.24 o                         
  -8  17  -8        974.20       1013.11       138.43 o                         
  -7  17  -8     100470.12     101349.78      1751.92 o                         
  -6  17  -8        737.68        698.90       181.05 o                         
  -5  17  -8       2545.38       2939.98       320.12 o                         
  -4  17  -8     116726.02     118118.65      2175.29 o                         
  -3  17  -8       2367.23       2079.25       243.97 o                         
  -2  17  -8       2345.51       2130.74       252.05 o                         
  -1  17  -8     105298.84     105575.17      1829.20 o                         
   0  17  -8         61.39        133.40       117.32 o                         
 -17  18  -8       1138.91       1062.80       196.26 o                         
 -16  18  -8       6249.70       7027.30       445.83 o                         
 -14  18  -8       4344.99       4129.16       296.57 o                         
 -13  18  -8       8783.87       8712.48       530.82 o                         
 -11  18  -8       4377.51       4743.47       309.35 o                         
 -10  18  -8       5285.54       5597.58       331.35 o                         
  -8  18  -8       5283.83       5662.78       399.01 o                         
  -7  18  -8       4379.74       4279.86       498.06 o                         
  -5  18  -8       8784.47       9155.13       570.43 o                         
  -4  18  -8       4346.39       4280.63       401.08 o                         
  -2  18  -8       6250.00       6478.41       429.45 o                         
  -1  18  -8       1137.37        906.30       178.19 o                         
 -18  19  -8        829.25        614.55       164.84 o                         
 -17  19  -8      80107.88      80648.30      1577.68 o                         
 -16  19  -8       1826.09       1786.71       244.04 o                         
 -15  19  -8       4342.53       4448.61       313.57 o                         
 -14  19  -8     133000.41     135312.33      1850.86 o                         
 -13  19  -8       1064.00        840.07       146.71 o                         
 -12  19  -8       3577.19       3088.60       256.53 o                         
 -11  19  -8      93776.22      96590.09      1994.86 o                         
 -10  19  -8       2314.27       2273.05       270.01 o                         
  -9  19  -8       2316.89       1926.86       245.62 o                         
  -8  19  -8      93773.34      92947.66      1724.95 o                         
  -7  19  -8       3573.58       3889.07       382.66 o                         
  -6  19  -8       1064.58       1630.81       266.02 o                         
  -5  19  -8     133007.56     134121.78      2394.53 o                         
  -4  19  -8       4340.35       4201.31       409.55 o                         
  -3  19  -8       1823.79       1854.40       275.31 o                         
  -2  19  -8      80093.02      77003.00      2001.91 o                         
  -1  19  -8        828.94        656.53       181.09 o                         
   0  19  -8        115.56         49.88       129.38 o                         
 -19  20  -8      55420.12      54543.13      1318.41 o                         
 -18  20  -8       2051.94       1988.55       264.11 o                         
 -17  20  -8       8299.98       8468.97       498.29 o                         
 -16  20  -8      65937.08      66452.96      1430.99 o                         
 -15  20  -8       1131.98       1275.78       182.57 o                         
 -14  20  -8       1180.37       1106.82       154.89 o                         
 -13  20  -8     119412.91     120529.44      1747.51 o                         
 -12  20  -8       3456.12       3480.97       327.58 o                         
 -11  20  -8        498.79        490.05       154.45 o                         
 -10  20  -8     139103.22     142469.62      2235.12 o                         
  -9  20  -8        498.96        354.65       159.61 o                         
  -8  20  -8       3456.50       2867.86       401.02 o                         
  -7  20  -8     119394.31     118364.02      2600.52 o                         
  -6  20  -8       1181.51       1069.49       263.81 o                         
  -5  20  -8       1132.08       1469.08       314.63 o                         
  -4  20  -8      65930.42      66370.12      1905.74 o                         
  -3  20  -8       8302.32       9108.10       594.44 o                         
  -2  20  -8       2052.46       1621.54       237.20 o                         
  -1  20  -8      55414.82      54898.70      1327.32 o                         
   0  20  -8        249.38        185.70       124.25 o                         
 -20  21  -8       4077.08       4127.18       368.39 o                         
 -19  21  -8       1123.44        892.12       198.01 o                         
 -17  21  -8       7516.19       7551.48       477.78 o                         
 -16  21  -8       1892.51       1793.08       245.78 o                         
 -14  21  -8       7829.88       8063.84       498.10 o                         
 -13  21  -8       5690.21       5921.19       428.73 o                         
 -11  21  -8       4211.06       4348.73       429.89 o                         
 -10  21  -8       4213.05       3978.52       406.30 o                         
  -8  21  -8       5689.92       5570.30       746.06 o                         
  -7  21  -8       7832.30       7801.39       724.32 o                         
  -5  21  -8       1892.34       1659.61       321.74 o                         
  -4  21  -8       7518.10       7473.21       642.67 o                         
  -2  21  -8       1124.31        792.25       188.87 o                         
  -1  21  -8       4079.02       3188.71       335.51 o                         
 -21  22  -8       1744.46       1791.38       264.59 o                         
 -20  22  -8      51878.50      51233.00      1310.08 o                         
 -19  22  -8        899.89        710.47       179.52 o                         
 -18  22  -8        844.78        693.37       177.99 o                         
 -17  22  -8      78669.69      77938.48      1848.57 o                         
 -16  22  -8        374.05        380.66       197.77 o                         
 -15  22  -8       3223.32       2874.89       312.63 o                         
 -14  22  -8      89936.38      90936.20      1769.26 o                         
 -13  22  -8       1343.80       1304.63       265.43 o                         
 -12  22  -8       2627.99       2470.04       420.21 o                         
 -11  22  -8      80747.86      80518.49      1900.53 o                         
 -10  22  -8       2624.68       2560.45       399.74 o                         
  -9  22  -8       1345.24       1132.00       282.61 o                         
  -8  22  -8      89947.20      95840.09      4542.37 o                         
  -7  22  -8       3221.82       3473.15       457.42 o                         
  -6  22  -8        374.13        141.12       194.66 o                         
  -5  22  -8      78665.73      79350.27      2144.30 o                         
  -4  22  -8        843.95        760.37       267.19 o                         
  -3  22  -8        898.87        510.76       193.72 o                         
  -2  22  -8      51873.17      50879.50      1466.52 o                         
  -1  22  -8       1744.47       1233.44       235.95 o                         
   0  22  -8        623.19        510.83       162.20 o                         
 -22  23  -8      40307.48      39385.77      1174.64 o                         
 -21  23  -8        742.81        427.17       158.30 o                         
 -20  23  -8       1459.81       1390.29       268.72 o                         
 -19  23  -8      56877.57      56376.17      1582.17 o                         
 -18  23  -8       2217.93       2348.01       327.45 o                         
 -17  23  -8       1060.88        729.24       210.63 o                         
 -16  23  -8      77575.89      77041.24      1890.10 o                         
 -15  23  -8       3731.81       3563.70       344.37 o                         
 -14  23  -8       1706.20       1721.23       293.75 o                         
 -13  23  -8      95435.42      98394.62      2112.34 o                         
 -12  23  -8       1101.27        815.62       213.65 o                         
 -11  23  -8       1101.87        776.23       260.86 o                         
 -10  23  -8      95435.91      97863.92      2461.88 o                         
  -9  23  -8       1705.89       1696.35       336.99 o                         
  -8  23  -8       3731.35       4158.92       495.56 o                         
  -7  23  -8      77570.81      78819.84      2182.97 o                         
  -6  23  -8       1060.01       1213.80       287.57 o                         
  -5  23  -8       2217.73       2125.80       369.62 o                         
  -4  23  -8      56870.17      54877.01      2010.87 o                         
  -3  23  -8       1458.63       1457.93       270.68 o                         
  -2  23  -8        742.66        375.08       177.44 o                         
  -1  23  -8      40302.75      38715.92      1169.77 o                         
   0  23  -8         27.47          7.42       146.43 o                         
 -23  24  -8       2672.28       2654.49       691.65 o                         
 -22  24  -8       2098.88       1743.12       425.83 o                         
 -20  24  -8       6735.83       6948.92       554.87 o                         
 -19  24  -8       3280.67       3846.48       424.84 o                         
 -17  24  -8       9634.66       9697.29       659.19 o                         
 -16  24  -8       3584.98       3742.72       422.78 o                         
 -14  24  -8       3141.41       3252.74       395.30 o                         
 -13  24  -8       1203.85       1304.55       262.90 o                         
 -11  24  -8       1204.49       1100.57       291.29 o                         
 -10  24  -8       3142.40       3257.99       471.67 o                         
  -8  24  -8       3584.64       3599.27       509.86 o                         
  -7  24  -8       9634.96       9486.05       756.33 o                         
  -5  24  -8       3279.39       3641.83       476.25 o                         
  -4  24  -8       6736.63       6281.81       843.17 o                         
  -2  24  -8       2097.94       2156.04       336.77 o                         
  -1  24  -8       2673.16       1868.18       427.51 o                         
 -24  25  -8       2799.03       1801.61       576.70 o                         
 -23  25  -8      40159.19      36578.23      2530.40 o                         
 -22  25  -8        550.29        840.06       435.16 o                         
 -21  25  -8       2896.31       2491.00       493.14 o                         
 -20  25  -8      49775.39      49226.43      1711.54 o                         
 -19  25  -8       1109.23        754.90       353.34 o                         
 -18  25  -8       2614.74       2955.41       393.27 o                         
 -17  25  -8      61749.62      59726.70      1682.73 o                         
 -16  25  -8       1768.20       1691.93       291.59 o                         
 -15  25  -8        632.91        266.00       182.02 o                         
 -14  25  -8      54109.91      54125.57      1588.19 o                         
 -13  25  -8        490.47        683.92       267.23 o                         
 -12  25  -8        491.20        257.45       366.53 o                         
 -11  25  -8      54120.15      54351.08      1859.32 o                         
 -10  25  -8        633.58        524.26       407.46 o                         
  -9  25  -8       1769.64       1560.44       336.38 o                         
  -8  25  -8      61751.62      61230.91      1968.23 o                         
  -7  25  -8       2614.01       2916.22       429.18 o                         
  -6  25  -8       1109.24        760.21       259.64 o                         
  -5  25  -8      49767.88      45850.71      2149.72 o                         
  -4  25  -8       2895.33       2396.30       852.17 o                         
  -3  25  -8        550.07        295.07       267.81 o                         
  -2  25  -8      40158.13      36122.12      1814.26 o                         
  -1  25  -8       2798.39       1946.87       460.38 o                         
   0  25  -8        248.47        -85.55       290.24 o                         
 -25  26  -8      63590.90      59819.54      3296.65 o                         
 -24  26  -8       3787.22       4298.90       863.72 o                         
 -23  26  -8        375.69       -359.24       397.25 o                         
 -22  26  -8      70720.98      70987.35      3454.68 o                         
 -21  26  -8       3567.57       2917.38       734.92 o                         
 -20  26  -8        266.49        -67.76       315.62 o                         
 -18  26  -8       6704.66       6529.05       797.15 o                         
 -17  26  -8        680.19        752.56       262.45 o                         
 -16  26  -8      41178.99      41121.39      1387.31 o                         
 -15  26  -8       4291.31       4659.17       470.48 o                         
 -14  26  -8       1146.91        890.39       273.82 o                         
 -13  26  -8      45973.36      46373.26      2398.04 o                         
 -12  26  -8       1146.26       1014.87       333.77 o                         
 -11  26  -8       4289.15       4272.44       534.30 o                         
 -10  26  -8      41184.33      41645.11      1939.51 o                         
  -9  26  -8        681.00        422.86       250.03 o                         
  -8  26  -8       6702.64       7257.12       840.72 o                         
  -7  26  -8      47930.90      47235.05      3068.65 o                         
  -6  26  -8        266.01        429.65       286.82 o                         
  -5  26  -8       3566.77       4028.60       658.97 o                         
  -4  26  -8      70720.66      64522.65      2512.53 o                         
  -3  26  -8        375.34        146.04       260.38 o                         
  -2  26  -8       3786.79       3435.32       585.55 o                         
  -1  26  -8      63582.43      58044.36      3259.50 o                         
 -20  27  -8       3416.53       3160.66       761.39 o                         
 -19  27  -8       6357.15       5461.94       968.75 o                         
 -17  27  -8       2487.93       2172.37       635.53 o                         
 -16  27  -8       2507.43       3044.54       711.53 o                         
 -14  27  -8       1289.83        644.78       457.48 o                         
 -13  27  -8       1289.56       1413.22       440.06 o                         
 -11  27  -8       2507.27       2536.64       528.44 o                         
 -10  27  -8       2487.82       3138.69       592.22 o                         
  -8  27  -8       6355.82       5691.30       764.04 o                         
  -7  27  -8       3418.08       3645.63       624.23 o                         
  -5  27  -8       4955.64       5195.85       997.27 o                         
  -4  27  -8       3410.82       3189.98       577.15 o                         
   0   1  -7          8.04         56.64        31.61 o                         
  -1   2  -7       5391.93       5502.87       165.89 o                         
   0   2  -7         27.23         39.47        33.61 o                         
  -2   3  -7       4739.48       4796.16       152.66 o                         
  -1   3  -7       4738.92       5043.94       148.03 o                         
  -3   4  -7       1164.64       1113.21        84.92 o                         
  -2   4  -7       8925.39       8925.29       188.39 o                         
  -1   4  -7       1164.97       1112.37        78.48 o                         
   0   4  -7         20.69          1.49        37.87 o                         
  -4   5  -7      16479.50      16490.80       356.87 o                         
  -3   5  -7       7709.37       7932.46       199.35 o                         
  -2   5  -7       7709.84       7834.92       202.60 o                         
  -1   5  -7      16505.14      16502.00       339.54 o                         
   0   5  -7          8.85         31.18        39.98 o                         
  -5   6  -7        200.28        292.54        57.48 o                         
  -4   6  -7       3361.84       3416.75       141.32 o                         
  -2   6  -7       3360.50       3528.79       158.36 o                         
  -1   6  -7        200.50        338.05        73.76 o                         
  -6   7  -7       5961.29       6173.92       230.09 o                         
  -5   7  -7      16528.90      16994.20       380.02 o                         
  -4   7  -7       1090.77       1206.83        95.45 o                         
  -3   7  -7       1089.56       1279.92        95.16 o                         
  -2   7  -7      16499.43      16750.99       340.86 o                         
  -1   7  -7       5962.54       6006.13       229.62 o                         
   0   7  -7        397.53        492.78        71.10 o                         
  -7   8  -7      35401.18      36121.20       550.94 o                         
  -6   8  -7       3277.21       3443.29       167.15 o                         
  -5   8  -7        693.24        601.36        65.79 o                         
  -4   8  -7       8240.47       8301.09       228.28 o                         
  -3   8  -7        693.13        687.58        74.83 o                         
  -2   8  -7       3276.64       3118.82       160.24 o                         
  -1   8  -7      35462.07      35761.07       514.55 o                         
   0   8  -7          0.24         16.57        44.60 o                         
  -8   9  -7       9988.64       9908.05       288.10 o                         
  -7   9  -7      10336.54      10292.35       271.72 o                         
  -5   9  -7      12909.09      13261.96       287.71 o                         
  -4   9  -7      12910.68      13077.86       406.47 o                         
  -2   9  -7      10335.40      10118.91       280.04 o                         
  -1   9  -7       9989.38      10214.40       272.05 o                         
  -9  10  -7       3644.44       3594.82       198.53 o                         
  -8  10  -7      10447.28      10473.01       302.04 o                         
  -7  10  -7       1611.22       1572.77        98.32 o                         
  -6  10  -7       3075.10       2922.52       151.39 o                         
  -5  10  -7       6674.96       6889.15       274.74 o                         
  -4  10  -7       3076.32       2909.53       135.52 o                         
  -3  10  -7       1609.59       1764.58       112.70 o                         
  -2  10  -7      10429.14      10473.70       270.19 o                         
  -1  10  -7       3645.47       3462.10       187.18 o                         
   0  10  -7        280.18        242.24        71.53 o                         
 -10  11  -7       9758.34       9779.94       328.03 o                         
  -9  11  -7       3540.38       3608.10       202.13 o                         
  -8  11  -7        929.86        810.80       113.69 o                         
  -7  11  -7       8306.83       7923.93       228.03 o                         
  -6  11  -7       1480.15       1389.82       113.73 o                         
  -5  11  -7       1479.71       1254.17       112.89 o                         
  -4  11  -7       8310.50       8020.58       288.43 o                         
  -3  11  -7        930.82        851.22        77.61 o                         
  -2  11  -7       3538.93       3524.06       179.61 o                         
  -1  11  -7       9744.79       9991.87       319.96 o                         
   0  11  -7         46.08         71.06        62.17 o                         
 -11  12  -7      12390.46      12333.63       372.30 o                         
 -10  12  -7       6598.77       6623.32       274.24 o                         
  -8  12  -7       8393.89       7778.47       234.44 o                         
  -7  12  -7       7783.44       7611.75       267.02 o                         
  -5  12  -7       7784.92       8474.11       276.81 o                         
  -4  12  -7       8393.42       8510.03       237.59 o                         
  -2  12  -7       6598.46       6701.94       254.78 o                         
  -1  12  -7      12391.21      11965.76       354.33 o                         
 -12  13  -7       1714.76       1674.52       144.29 o                         
 -11  13  -7      10638.87      10089.28       404.27 o                         
 -10  13  -7       2372.96       2508.08       194.41 o                         
  -9  13  -7       4226.91       3925.44       209.28 o                         
  -8  13  -7       4482.27       4684.61       250.54 o                         
  -7  13  -7       2283.88       2505.66       191.31 o                         
  -6  13  -7       2283.67       2335.98       147.34 o                         
  -5  13  -7       4481.52       4178.95       154.13 o                         
  -4  13  -7       4227.74       4148.20       191.15 o                         
  -3  13  -7       2371.74       2438.09       158.72 o                         
  -2  13  -7      10644.72      10771.46       321.47 o                         
  -1  13  -7       1715.24       1817.63       140.42 o                         
   0  13  -7        271.09        220.24        70.11 o                         
 -13  14  -7      16854.65      16703.24       445.67 o                         
 -12  14  -7      10497.25      10783.11       397.09 o                         
 -11  14  -7       8248.27       8318.88       350.50 o                         
 -10  14  -7       7156.97       7255.24       287.55 o                         
  -9  14  -7       4464.73       4137.31       243.01 o                         
  -8  14  -7       3137.76       2892.44       204.22 o                         
  -7  14  -7       3277.31       3527.25       231.29 o                         
  -6  14  -7       3139.06       3097.87       207.67 o                         
  -5  14  -7       4463.54       4257.55       185.61 o                         
  -4  14  -7       7144.45       6979.76       240.95 o                         
  -3  14  -7       8249.98       8056.02       278.19 o                         
  -2  14  -7      10496.85      10576.54       330.99 o                         
  -1  14  -7      16827.52      17512.47       423.23 o                         
   0  14  -7         24.19          6.65        61.07 o                         
 -14  15  -7       8279.93       8150.29       311.70 o                         
 -13  15  -7       2507.32       2420.55       195.59 o                         
 -11  15  -7       7643.13       7732.98       306.10 o                         
 -10  15  -7       7984.92       7592.71       336.35 o                         
  -8  15  -7       7659.12       7781.47       353.89 o                         
  -7  15  -7       7660.79       7890.94       368.84 o                         
  -5  15  -7       7982.57       7594.80       333.70 o                         
  -4  15  -7       7647.26       6767.10       460.92 o                         
  -2  15  -7       2505.87       2299.10       160.62 o                         
  -1  15  -7       8281.66       8052.71       387.57 o                         
 -15  16  -7      10130.15      10210.78       498.51 o                         
 -14  16  -7      11278.87      10966.90       511.13 o                         
 -13  16  -7       1807.85       1955.48       171.41 o                         
 -12  16  -7       5718.42       5618.85       263.98 o                         
 -11  16  -7       6768.98       6240.77       314.44 o                         
 -10  16  -7       1796.44       1878.99       191.32 o                         
  -9  16  -7       2599.42       2722.28       241.18 o                         
  -8  16  -7       2973.75       2814.15       230.69 o                         
  -7  16  -7       2599.30       2753.34       222.73 o                         
  -6  16  -7       1796.25       1891.08       170.36 o                         
  -5  16  -7       6772.32       6222.95       486.79 o                         
  -4  16  -7       5720.52       5876.22       320.13 o                         
  -3  16  -7       1805.55       1733.13       191.85 o                         
  -2  16  -7      11298.50      11417.08       493.99 o                         
  -1  16  -7      10132.50      10041.06       487.47 o                         
   0  16  -7        808.49        820.34       146.18 o                         
 -16  17  -7       3772.44       3509.07       336.14 o                         
 -15  17  -7      11586.26      10943.06       545.92 o                         
 -14  17  -7       4765.86       4645.22       297.52 o                         
 -13  17  -7       3487.65       3332.27       243.11 o                         
 -12  17  -7       3588.06       3050.15       251.28 o                         
 -11  17  -7       3517.57       3264.26       254.48 o                         
 -10  17  -7       4850.53       4938.87       330.03 o                         
  -9  17  -7       7255.56       7480.28       391.40 o                         
  -8  17  -7       7256.55       7157.33       371.01 o                         
  -7  17  -7       4852.78       5020.20       298.56 o                         
  -6  17  -7       3515.42       2923.69       215.52 o                         
  -5  17  -7       3586.68       3385.87       382.47 o                         
  -4  17  -7       3486.11       3063.96       369.81 o                         
  -3  17  -7       4767.27       4595.45       479.46 o                         
  -2  17  -7      11584.26      11761.05       708.42 o                         
  -1  17  -7       3767.83       3863.10       412.07 o                         
   0  17  -7         53.27        -66.53       122.55 o                         
 -17  18  -7       9668.44       9553.81       557.61 o                         
 -16  18  -7       9439.26       9410.62       497.13 o                         
 -14  18  -7       7714.93       8424.38       385.04 o                         
 -13  18  -7      14397.20      14788.27       557.44 o                         
 -11  18  -7       5157.17       5433.44       354.63 o                         
 -10  18  -7       9166.07       9005.84       445.40 o                         
  -8  18  -7       9162.88       9588.03       432.81 o                         
  -7  18  -7       5158.88       5495.74       427.23 o                         
  -5  18  -7      14393.39      15032.34       806.90 o                         
  -4  18  -7       7717.53       7545.39       570.65 o                         
  -2  18  -7       9437.39       9257.66       651.28 o                         
  -1  18  -7       9666.34      10469.43      1015.94 o                         
 -18  19  -7       7202.62       7037.71       490.35 o                         
 -17  19  -7       4427.91       4381.73       386.88 o                         
 -16  19  -7       1696.71       1716.55       195.04 o                         
 -15  19  -7      10343.41      10141.38       476.46 o                         
 -14  19  -7       7376.72       7334.49       403.36 o                         
 -13  19  -7        984.65        949.86       160.45 o                         
 -12  19  -7       5368.19       5376.98       365.02 o                         
 -11  19  -7       5662.79       5227.95       346.91 o                         
 -10  19  -7       3139.84       2998.06       262.29 o                         
  -9  19  -7       3140.17       3125.05       261.86 o                         
  -8  19  -7       5655.02       5335.14       432.68 o                         
  -7  19  -7       5370.19       5387.05       499.00 o                         
  -6  19  -7        983.44       1052.09       248.48 o                         
  -5  19  -7       7364.89       7575.38       589.16 o                         
  -4  19  -7      10345.72      10215.79       684.08 o                         
  -3  19  -7       1695.65       1518.65       277.84 o                         
  -2  19  -7       4425.75       4790.59       471.89 o                         
  -1  19  -7       7200.57       7047.77       576.83 o                         
   0  19  -7         21.83        -95.19       134.20 o                         
 -19  20  -7       2065.41       1797.34       273.55 o                         
 -18  20  -7      10969.77      10738.94       611.24 o                         
 -17  20  -7       3090.25       2952.02       289.85 o                         
 -16  20  -7      10194.79       9675.98       478.07 o                         
 -15  20  -7       6264.26       5926.60       367.50 o                         
 -14  20  -7       2302.43       1812.43       207.79 o                         
 -13  20  -7       8412.72       8273.56       462.41 o                         
 -12  20  -7       1559.40       1127.18       195.71 o                         
 -11  20  -7       2135.84       2100.03       230.17 o                         
 -10  20  -7       6470.04       6289.20       376.11 o                         
  -9  20  -7       2136.52       1710.70       264.21 o                         
  -8  20  -7       1558.29       1742.36       306.41 o                         
  -7  20  -7       8427.63       8299.54       636.20 o                         
  -6  20  -7       2301.72       2419.96       491.55 o                         
  -5  20  -7       6264.62       6173.03       550.11 o                         
  -4  20  -7      10211.78      10058.90       683.99 o                         
  -3  20  -7       3092.62       2527.41       355.66 o                         
  -2  20  -7      10973.02      11569.12       739.97 o                         
  -1  20  -7       2067.65       1818.50       376.90 o                         
   0  20  -7        335.11        323.10       162.24 o                         
 -20  21  -7       5789.27       6488.57       518.52 o                         
 -19  21  -7       7357.16       7729.22       530.50 o                         
 -17  21  -7       4930.96       5404.28       366.99 o                         
 -16  21  -7      13936.39      14692.98       595.89 o                         
 -14  21  -7       5132.00       5901.38       404.82 o                         
 -13  21  -7      18500.86      18126.72       686.82 o                         
 -11  21  -7      17409.74      19020.20       839.00 o                         
 -10  21  -7      17408.37      19023.44       834.71 o                         
  -8  21  -7      18500.66      18857.55       969.34 o                         
  -7  21  -7       5130.38       4940.46       494.84 o                         
  -5  21  -7      13931.15      14155.74       839.56 o                         
  -4  21  -7       4933.55       5523.91       527.90 o                         
  -2  21  -7       7355.75       7980.44       631.97 o                         
  -1  21  -7       5788.96       5449.04       534.55 o                         
 -21  22  -7       9203.19       9239.26       596.05 o                         
 -20  22  -7       2171.28       2205.18       300.40 o                         
 -19  22  -7        968.77        614.97       177.89 o                         
 -18  22  -7       9464.73       9384.37       490.21 o                         
 -17  22  -7       5918.49       5680.38       378.38 o                         
 -16  22  -7       1784.46       1466.52       199.05 o                         
 -15  22  -7       7679.95       7598.21       459.05 o                         
 -14  22  -7       6599.50       6600.22       426.92 o                         
 -13  22  -7       1629.87       1713.07       278.80 o                         
 -12  22  -7       4101.41       3779.80       386.31 o                         
 -11  22  -7       1243.83       1242.35       241.68 o                         
 -10  22  -7       4101.49       3952.51       456.06 o                         
  -9  22  -7       1628.84       1616.08       305.63 o                         
  -8  22  -7       6587.92       6543.51       589.87 o                         
  -7  22  -7       7680.29       7015.81       594.29 o                         
  -6  22  -7       1782.34       1928.00       335.12 o                         
  -5  22  -7       5914.61       5795.85       545.28 o                         
  -4  22  -7       9462.78       9220.14       687.34 o                         
  -3  22  -7        967.45       1244.12       287.64 o                         
  -2  22  -7       2173.74       2031.24       347.94 o                         
  -1  22  -7       9204.31       9012.47       679.75 o                         
   0  22  -7        165.22          9.85       140.12 o                         
 -22  23  -7       3678.30       3438.34       377.92 o                         
 -21  23  -7       5621.12       5694.83       480.63 o                         
 -20  23  -7       1274.72       1043.48       241.29 o                         
 -19  23  -7       4008.08       3933.39       356.39 o                         
 -18  23  -7       6939.92       6159.29       404.93 o                         
 -17  23  -7        697.00        535.38       154.50 o                         
 -16  23  -7       4334.71       4375.52       434.36 o                         
 -15  23  -7       3447.26       3446.46       384.16 o                         
 -14  23  -7       1310.90       1318.32       245.12 o                         
 -13  23  -7       4074.95       3848.63       399.46 o                         
 -12  23  -7       2185.61       2085.95       300.93 o                         
 -11  23  -7       2184.96       1741.43       326.70 o                         
 -10  23  -7       4077.45       4175.01       484.21 o                         
  -9  23  -7       1311.41       1127.12       266.18 o                         
  -8  23  -7       3446.08       2613.96       380.28 o                         
  -7  23  -7       4340.71       4933.31       667.61 o                         
  -6  23  -7        697.91        550.08       216.28 o                         
  -5  23  -7       6941.51       5966.90       570.53 o                         
  -4  23  -7       4009.45       3692.63       458.65 o                         
  -3  23  -7       1273.69       1411.66       408.44 o                         
  -2  23  -7       5618.87       5392.57       552.20 o                         
  -1  23  -7       3678.60       4237.04       490.41 o                         
   0  23  -7         42.00        123.22       180.58 o                         
 -23  24  -7       4381.18       4939.78       460.35 o                         
 -22  24  -7       4474.94       4181.38       463.84 o                         
 -20  24  -7      13871.83      14012.87       667.02 o                         
 -19  24  -7       7504.33       8910.37       494.40 o                         
 -17  24  -7      11709.48      12693.77       729.89 o                         
 -16  24  -7      10793.29      11668.33       703.43 o                         
 -14  24  -7      11809.74      11980.91       720.73 o                         
 -13  24  -7      15774.30      15693.71       797.15 o                         
 -11  24  -7      15780.51      17026.78       983.21 o                         
 -10  24  -7      11805.59      13454.01       875.82 o                         
  -8  24  -7      10793.98      11433.06       793.45 o                         
  -7  24  -7      11707.11      13069.43       844.09 o                         
  -5  24  -7       7504.09       8371.71       689.16 o                         
  -4  24  -7      13873.02      12903.18       955.89 o                         
  -2  24  -7       4475.38       4123.59       494.47 o                         
  -1  24  -7       4382.35       4228.83       491.26 o                         
 -24  25  -7       5135.34       4719.22       640.94 o                         
 -23  25  -7       1501.68       1944.12       350.84 o                         
 -22  25  -7       1304.45        941.10       225.84 o                         
 -21  25  -7       1555.34       1168.41       242.61 o                         
 -20  25  -7       5768.07       5410.53       444.52 o                         
 -19  25  -7       1289.70       1182.08       262.11 o                         
 -18  25  -7       4160.45       4341.15       447.51 o                         
 -17  25  -7       3060.70       2716.06       355.63 o                         
 -16  25  -7       1820.50       1731.40       292.00 o                         
 -15  25  -7       4897.72       4895.93       461.06 o                         
 -14  25  -7       3102.04       3063.26       366.60 o                         
 -13  25  -7       1373.43       1089.28       294.06 o                         
 -12  25  -7       1372.31       1000.22       285.86 o                         
 -11  25  -7       3100.00       2991.29       475.36 o                         
 -10  25  -7       4898.96       5196.45       594.24 o                         
  -9  25  -7       1817.80       1814.84       356.13 o                         
  -8  25  -7       3060.65       3069.74       431.28 o                         
  -7  25  -7       4161.89       3829.76       488.40 o                         
  -6  25  -7       1289.81       1389.14       474.04 o                         
  -5  25  -7       5777.42       5240.12       558.70 o                         
  -4  25  -7       1556.28       1182.97       308.50 o                         
  -3  25  -7       1305.85       1242.69       297.92 o                         
  -2  25  -7       1503.94       1710.92       345.54 o                         
  -1  25  -7       5136.87       5437.11       687.91 o                         
   0  25  -7        931.31       1125.35       355.26 o                         
 -24  26  -7       2589.03       2864.31       734.70 o                         
 -23  26  -7       2605.71       1725.21       540.02 o                         
 -22  26  -7       3666.41       3442.65       548.76 o                         
 -21  26  -7       4478.13       3702.53       778.97 o                         
 -20  26  -7        712.03        916.47       239.61 o                         
 -19  26  -7       3335.49       2877.94       366.74 o                         
 -18  26  -7      10009.84       9684.54       777.63 o                         
 -17  26  -7       3485.43       3142.16       477.42 o                         
 -16  26  -7       4319.78       4448.22       452.78 o                         
 -15  26  -7       5643.18       5509.04       492.38 o                         
 -14  26  -7       3385.85       2578.78       418.04 o                         
 -13  26  -7       1277.17       1206.77       314.60 o                         
 -12  26  -7       3388.18       3464.60       469.71 o                         
 -11  26  -7       5642.01       4803.79       555.73 o                         
 -10  26  -7       4312.16       4410.79       528.57 o                         
  -9  26  -7       3487.59       3587.32       478.69 o                         
  -8  26  -7      10009.32       9533.79       752.09 o                         
  -7  26  -7       3331.05       2992.32       438.34 o                         
  -6  26  -7        712.46        348.18       195.42 o                         
  -5  26  -7       4476.49       4304.17       514.96 o                         
  -4  26  -7       3661.81       3246.80       490.67 o                         
  -3  26  -7       2606.48       2328.58       474.02 o                         
  -2  26  -7       2588.01       2092.21       945.30 o                         
  -1  26  -7       2021.18       1976.08       605.70 o                         
   0  26  -7         77.92        355.68       400.45 o                         
 -19  27  -7       2710.43       3213.88       723.51 o                         
 -17  27  -7      10348.71      10622.81       693.61 o                         
 -16  27  -7       7752.20       8203.15       726.26 o                         
 -14  27  -7       6444.92       7394.96       689.64 o                         
 -13  27  -7       6445.18       6310.11       640.48 o                         
 -11  27  -7       7751.31       7783.49       710.89 o                         
 -10  27  -7      10352.40      10341.27       811.20 o                         
  -8  27  -7       2710.53       3238.52       504.30 o                         
  -7  27  -7      10944.35      10714.14      1007.59 o                         
  -5  27  -7       6511.77       6201.46       779.03 o                         
  -4  27  -7      10786.99       9547.36       955.82 o                         
  -2  27  -7      10062.38       9466.43       944.88 o                         
  -1  27  -7       3941.19       2445.04       745.86 o                         
 -15  28  -7       3311.88       3174.66       840.81 o                         
 -14  28  -7       1128.93        803.53       474.30 o                         
 -13  28  -7       3311.77       3009.68       564.75 o                         
 -12  28  -7       2906.51       3153.51       593.55 o                         
 -11  28  -7       2502.75       2752.32       552.13 o                         
 -10  28  -7       3883.87       3413.79       629.53 o                         
  -9  28  -7       2093.00       2122.32       492.65 o                         
  -8  28  -7       3450.16       2966.68       558.67 o                         
  -7  28  -7       2830.69       2238.18       492.13 o                         
  -6  28  -7       1239.34       1492.75       430.75 o                         
  -5  28  -7       1336.42       1118.88       385.60 o                         
  -4  28  -7       4956.44       4551.12       914.49 o                         
   0   1  -6         22.42         32.50        24.90 o                         
  -1   2  -6     237446.31     239649.45      1567.53 o                         
   0   2  -6         23.60          4.46        23.41 o                         
  -2   3  -6        437.52        391.98        36.61 o                         
  -1   3  -6        437.75        478.15        43.23 o                         
  -3   4  -6        492.81        612.54        52.11 o                         
  -2   4  -6     269377.25     273750.91      1500.64 o                         
  -1   4  -6        492.56        707.43        71.36 o                         
   0   4  -6        151.67        186.01        33.01 o                         
  -4   5  -6     255019.17     257324.06      2110.77 o                         
  -3   5  -6        774.02        849.41        53.90 o                         
  -2   5  -6        774.04        873.42        54.42 o                         
  -1   5  -6     255001.25     257677.92      1543.15 o                         
   0   5  -6        157.64        161.00        38.04 o                         
  -5   6  -6        182.79        302.27        72.57 o                         
  -4   6  -6       9172.94       9425.86       209.57 o                         
  -2   6  -6       9171.84       9477.26       209.18 o                         
  -1   6  -6        183.04        267.57        47.14 o                         
  -6   7  -6       2294.34       2264.15       159.04 o                         
  -5   7  -6     228537.03     227341.94      2061.35 o                         
  -4   7  -6       7052.23       7292.89       204.21 o                         
  -3   7  -6       7053.01       7267.78       197.28 o                         
  -2   7  -6     228512.50     227263.38      2495.67 o                         
  -1   7  -6       2291.90       2569.66       127.14 o                         
   0   7  -6        159.02         71.93        54.07 o                         
  -7   8  -6     269341.88     273749.81      2117.96 o                         
  -6   8  -6       1508.54       1591.64        99.25 o                         
  -5   8  -6       8499.26       8745.12       220.96 o                         
  -4   8  -6     299177.69     304377.88      3065.73 o                         
  -3   8  -6       8494.90       8778.16       213.95 o                         
  -2   8  -6       1509.73       1555.05        96.53 o                         
  -1   8  -6     269340.88     270400.41      2520.72 o                         
   0   8  -6        280.03        388.16       100.61 o                         
  -8   9  -6       3688.52       3732.06       198.15 o                         
  -7   9  -6       2119.76       1972.63       183.18 o                         
  -5   9  -6        894.71        934.90        83.82 o                         
  -4   9  -6        895.01        841.50        82.31 o                         
  -2   9  -6       2118.60       2227.96       146.24 o                         
  -1   9  -6       3687.04       3633.61       181.02 o                         
  -9  10  -6        362.12        376.88        96.86 o                         
  -8  10  -6     176848.56     174521.47      1604.38 o                         
  -7  10  -6       1116.32       1042.83        72.14 o                         
  -6  10  -6        452.51        492.79        68.90 o                         
  -5  10  -6     201185.50     206355.42      2069.11 o                         
  -4  10  -6        452.54        435.87        49.20 o                         
  -3  10  -6       1115.75       1059.91       115.38 o                         
  -2  10  -6     176847.02     176827.16      1586.25 o                         
  -1  10  -6        362.43        429.37        94.99 o                         
   0  10  -6        489.37        638.42        87.28 o                         
 -10  11  -6     186205.78     189735.53      2264.97 o                         
  -9  11  -6       8976.11       9027.85       300.94 o                         
  -8  11  -6       4396.26       4487.24       205.87 o                         
  -7  11  -6     176700.66     175613.19      1651.31 o                         
  -6  11  -6        434.04        451.32        66.86 o                         
  -5  11  -6        433.38        415.64        55.13 o                         
  -4  11  -6     176701.81     176196.98      1391.43 o                         
  -3  11  -6       4393.90       4372.45       198.30 o                         
  -2  11  -6       8976.62       9145.89       304.43 o                         
  -1  11  -6     186208.78     187366.28      1900.41 o                         
   0  11  -6        167.46        251.12        83.57 o                         
 -11  12  -6       3884.82       4229.20       208.01 o                         
 -10  12  -6       2000.01       2009.13       140.94 o                         
  -8  12  -6        453.86        543.23        94.26 o                         
  -7  12  -6        593.09        820.07       106.40 o                         
  -5  12  -6        593.65        631.07        66.30 o                         
  -4  12  -6        454.52        403.93        52.73 o                         
  -2  12  -6       2001.21       2073.99       145.53 o                         
  -1  12  -6       3882.15       4250.98       214.15 o                         
 -12  13  -6        647.99        619.50        94.55 o                         
 -11  13  -6     212580.50     211759.33      1801.25 o                         
 -10  13  -6        776.10        987.68       130.05 o                         
  -9  13  -6        436.47        321.38        79.72 o                         
  -8  13  -6     135269.52     137653.78      1427.28 o                         
  -7  13  -6        460.06        459.76        96.54 o                         
  -6  13  -6        460.66        388.98        79.09 o                         
  -5  13  -6     135272.92     130926.02      2649.50 o                         
  -4  13  -6        435.88        373.52        50.52 o                         
  -3  13  -6        775.69        708.32        86.83 o                         
  -2  13  -6     212591.66     210845.73      2357.97 o                         
  -1  13  -6        648.65        647.44        91.79 o                         
   0  13  -6        403.77        519.59        91.42 o                         
 -13  14  -6     123718.97     122890.13      1483.36 o                         
 -12  14  -6      11663.66      11400.97       395.63 o                         
 -11  14  -6       1883.46       1925.76       157.67 o                         
 -10  14  -6     155811.06     157326.50      1593.91 o                         
  -9  14  -6       4924.46       5167.13       255.14 o                         
  -8  14  -6        353.73        565.27       111.37 o                         
  -7  14  -6     103511.38     105224.98      1646.84 o                         
  -6  14  -6        353.60        279.12        97.47 o                         
  -5  14  -6       4922.44       4705.70       193.99 o                         
  -4  14  -6     155800.55     151444.38      1843.09 o                         
  -3  14  -6       1882.63       1655.96       115.40 o                         
  -2  14  -6      11663.85      11428.07       335.97 o                         
  -1  14  -6     123731.86     123127.82      1452.34 o                         
   0  14  -6        147.77         48.29        60.24 o                         
 -14  15  -6       1575.19       1586.43       145.22 o                         
 -13  15  -6       8893.21       8791.75       350.13 o                         
 -11  15  -6        119.99        210.40        77.23 o                         
 -10  15  -6       4446.45       4765.11       252.18 o                         
  -8  15  -6       1119.58       1041.62       143.67 o                         
  -7  15  -6       1119.14       1150.56       144.43 o                         
  -5  15  -6       4450.18       3926.90       202.72 o                         
  -4  15  -6        120.06        114.51        94.81 o                         
  -2  15  -6       8896.78       9462.99       423.82 o                         
  -1  15  -6       1574.66       1442.83       137.76 o                         
 -15  16  -6       2240.37       2281.94       205.87 o                         
 -14  16  -6     155924.44     154404.30      1763.11 o                         
 -13  16  -6        841.41        858.16       132.72 o                         
 -12  16  -6        238.60        202.96        66.50 o                         
 -11  16  -6     132323.89     130367.94      1670.25 o                         
 -10  16  -6        697.75        821.77       128.80 o                         
  -9  16  -6        694.83        594.24       120.96 o                         
  -8  16  -6     124413.93     125974.66      1659.40 o                         
  -7  16  -6        694.46        747.62        96.79 o                         
  -6  16  -6        696.99        521.40        87.84 o                         
  -5  16  -6     132315.12     127071.82      2603.54 o                         
  -4  16  -6        238.66        157.16       105.01 o                         
  -3  16  -6        840.21        814.12       130.82 o                         
  -2  16  -6     155920.53     159104.08      2115.85 o                         
  -1  16  -6       2239.84       2030.00       221.63 o                         
   0  16  -6        413.67        395.27       119.81 o                         
 -16  17  -6     119999.55     118108.92      2522.01 o                         
 -15  17  -6        278.57        172.40       114.82 o                         
 -14  17  -6       3651.61       3369.26       233.03 o                         
 -13  17  -6      94622.50      93895.10      1344.51 o                         
 -12  17  -6       5879.43       5981.05       289.85 o                         
 -11  17  -6        584.54        573.75       118.89 o                         
 -10  17  -6     118327.77     118874.23      1713.12 o                         
  -9  17  -6       1402.85       1439.12       176.94 o                         
  -8  17  -6       1401.27       1404.25       169.94 o                         
  -7  17  -6     118326.23     118565.34      1617.40 o                         
  -6  17  -6        584.69        737.03       127.19 o                         
  -5  17  -6       5880.45       5451.78       300.35 o                         
  -4  17  -6      94624.83      89245.13      2369.48 o                         
  -3  17  -6       3655.66       3304.92       242.60 o                         
  -2  17  -6        279.02        117.79        91.61 o                         
  -1  17  -6     120004.92     117675.52      2283.85 o                         
   0  17  -6       1073.26        820.43       179.99 o                         
 -17  18  -6        658.12        671.43       197.64 o                         
 -16  18  -6       1362.72       1453.45       263.55 o                         
 -14  18  -6       4735.83       4717.64       340.15 o                         
 -13  18  -6       7977.23       7323.48       249.35 o                         
 -11  18  -6        243.97        505.69       138.11 o                         
 -10  18  -6       6249.55       6135.32       360.00 o                         
  -8  18  -6       6253.59       6171.10       343.62 o                         
  -7  18  -6        243.84        247.80        98.33 o                         
  -5  18  -6       7985.45       7110.74       340.36 o                         
  -4  18  -6       4733.86       4870.97       448.29 o                         
  -2  18  -6       1364.55       2004.24       310.81 o                         
  -1  18  -6        657.38        439.18       231.63 o                         
 -18  19  -6        668.32        462.49       198.17 o                         
 -17  19  -6     100449.75     100730.42      1717.37 o                         
 -16  19  -6        594.15        637.88       156.39 o                         
 -15  19  -6       2854.72       2837.04       275.15 o                         
 -14  19  -6     141776.06     139835.58      2027.76 o                         
 -13  19  -6        417.41        543.52       131.86 o                         
 -12  19  -6       1116.72        801.31       152.63 o                         
 -11  19  -6      84974.22      85641.62      1618.40 o                         
 -10  19  -6       2077.96       2089.08       220.75 o                         
  -9  19  -6       2078.38       1855.09       201.00 o                         
  -8  19  -6      84987.00      84312.72      1549.88 o                         
  -7  19  -6       1116.52       1028.33       161.72 o                         
  -6  19  -6        416.67        304.25       101.47 o                         
  -5  19  -6     141780.20     138893.73      3198.89 o                         
  -4  19  -6       2854.22       2694.36       350.52 o                         
  -3  19  -6        594.96        372.48       226.43 o                         
  -2  19  -6     100434.70      99288.04      2194.38 o                         
  -1  19  -6        667.37        574.55       243.83 o                         
   0  19  -6       1038.33       1047.87       245.69 o                         
 -19  20  -6      49330.20      48129.45      1486.16 o                         
 -18  20  -6        766.46        670.49       164.75 o                         
 -17  20  -6       3772.65       3929.97       330.18 o                         
 -16  20  -6      77727.31      76086.46      1472.54 o                         
 -15  20  -6        189.56        312.41       157.34 o                         
 -14  20  -6       3466.26       3824.57       290.77 o                         
 -13  20  -6     112736.06     111112.13      1775.32 o                         
 -12  20  -6        733.44        646.38       146.50 o                         
 -11  20  -6       2462.77       2424.55       243.85 o                         
 -10  20  -6     151715.50     151940.53      2077.26 o                         
  -9  20  -6       2461.21       2597.45       237.92 o                         
  -8  20  -6        733.55        694.56       148.18 o                         
  -7  20  -6     112730.80     109572.60      2405.10 o                         
  -6  20  -6       3469.84       3757.18       414.41 o                         
  -5  20  -6        189.84         89.96       134.25 o                         
  -4  20  -6      77733.98      76507.99      1914.98 o                         
  -3  20  -6       3778.02       4229.63       443.05 o                         
  -2  20  -6        765.44        724.28       210.44 o                         
  -1  20  -6      49339.99      49297.64      1523.67 o                         
   0  20  -6        437.90        653.56       198.28 o                         
 -20  21  -6       1926.83       1980.24       322.44 o                         
 -19  21  -6       1055.68        891.69       225.82 o                         
 -17  21  -6       6480.47       6532.94       428.83 o                         
 -16  21  -6       1131.24       1471.50       216.66 o                         
 -14  21  -6       4333.46       4320.28       338.66 o                         
 -13  21  -6       1290.01       1572.39       208.66 o                         
 -11  21  -6       5078.40       4984.74       347.05 o                         
 -10  21  -6       5074.62       4865.21       330.44 o                         
  -8  21  -6       1290.92        814.93       224.44 o                         
  -7  21  -6       4329.84       4197.95       474.85 o                         
  -5  21  -6       1132.68       1178.17       274.46 o                         
  -4  21  -6       6476.21       7177.98       580.99 o                         
  -2  21  -6       1055.90       1189.49       269.31 o                         
  -1  21  -6       1925.46       2002.14       332.06 o                         
 -21  22  -6       1506.49       1546.99       302.80 o                         
 -20  22  -6      56753.02      55260.81      1779.44 o                         
 -19  22  -6       1561.09       1598.43       229.29 o                         
 -18  22  -6       1746.91       1483.81       233.35 o                         
 -17  22  -6     102423.13     102777.94      1791.34 o                         
 -16  22  -6        929.56        842.51       175.78 o                         
 -15  22  -6        710.52        391.90       138.09 o                         
 -14  22  -6      77522.50      76966.77      1673.52 o                         
 -13  22  -6       1152.23       1273.92       195.60 o                         
 -12  22  -6       1960.11       1638.79       218.05 o                         
 -11  22  -6      75265.89      73352.34      1552.42 o                         
 -10  22  -6       1958.58       1533.30       303.79 o                         
  -9  22  -6       1151.27        553.86       247.05 o                         
  -8  22  -6      77520.05      77713.79      2028.91 o                         
  -7  22  -6        710.01       1098.83       266.42 o                         
  -6  22  -6        928.85        550.58       193.75 o                         
  -5  22  -6     102412.15     101231.34      2323.09 o                         
  -4  22  -6       1745.26       1833.00       321.35 o                         
  -3  22  -6       1562.40       1459.73       291.02 o                         
  -2  22  -6      56757.22      55315.81      1940.22 o                         
  -1  22  -6       1505.12       1697.15       326.44 o                         
   0  22  -6        981.49        298.24       188.55 o                         
 -22  23  -6      53845.48      53152.50      1654.68 o                         
 -21  23  -6        614.44        846.48       212.92 o                         
 -20  23  -6       4045.75       3934.99       350.31 o                         
 -19  23  -6      68292.59      67232.16      1457.20 o                         
 -18  23  -6       1415.48       1482.43       221.58 o                         
 -17  23  -6       2605.18       2358.48       304.93 o                         
 -16  23  -6      77371.09      76990.51      1532.40 o                         
 -15  23  -6       6875.24       6323.13       424.28 o                         
 -14  23  -6       1332.60       1272.76       203.35 o                         
 -13  23  -6     103023.91     103314.24      1745.23 o                         
 -12  23  -6       1000.65        890.35       215.30 o                         
 -11  23  -6        999.97       1087.65       275.55 o                         
 -10  23  -6     103027.67     103974.38      2413.33 o                         
  -9  23  -6       1330.35       1292.42       286.58 o                         
  -8  23  -6       6875.11       6230.57       572.08 o                         
  -7  23  -6      77372.05      77728.88      2040.90 o                         
  -6  23  -6       2606.45       2271.75       353.69 o                         
  -5  23  -6       1415.84       1730.16       317.77 o                         
  -4  23  -6      68295.32      68444.50      1912.92 o                         
  -3  23  -6       4049.69       4260.20       467.99 o                         
  -2  23  -6        614.58        216.38       210.80 o                         
  -1  23  -6      53846.67      51067.82      1656.92 o                         
   0  23  -6        676.18        125.51       244.80 o                         
 -23  24  -6       4511.86       4304.87       481.57 o                         
 -22  24  -6        389.47        184.88       169.99 o                         
 -20  24  -6       8522.45       8455.48       518.41 o                         
 -19  24  -6        617.85        715.26       183.95 o                         
 -17  24  -6      11473.04      10933.79       568.04 o                         
 -16  24  -6       1204.11       1243.34       283.29 o                         
 -14  24  -6       1721.85       1745.65       275.42 o                         
 -13  24  -6        965.42        968.72       286.14 o                         
 -11  24  -6        967.13       1350.41       307.93 o                         
 -10  24  -6       1719.86       1620.97       358.96 o                         
  -8  24  -6       1205.85       1318.06       289.69 o                         
  -7  24  -6      11463.53      10752.78       747.05 o                         
  -5  24  -6        618.22        917.20       262.40 o                         
  -4  24  -6       8517.52       8165.22       661.52 o                         
  -2  24  -6        389.85        405.05       203.42 o                         
  -1  24  -6       4510.94       4173.96       479.40 o                         
 -24  25  -6       1978.09       1698.41       343.35 o                         
 -23  25  -6      40281.88      38612.71      1366.39 o                         
 -22  25  -6        767.02        286.78       153.55 o                         
 -21  25  -6       2846.43       3062.47       327.17 o                         
 -20  25  -6      48194.65      48096.36      1260.90 o                         
 -19  25  -6        344.53        205.83       346.32 o                         
 -18  25  -6       1566.94       1717.02       282.32 o                         
 -17  25  -6      84939.55      88038.17      1961.86 o                         
 -16  25  -6        967.89       1115.87       237.49 o                         
 -15  25  -6        439.48        169.66       174.02 o                         
 -14  25  -6      46739.76      45823.79      1617.41 o                         
 -13  25  -6        700.51        394.46       187.88 o                         
 -12  25  -6        700.97        775.35       327.69 o                         
 -11  25  -6      46742.59      46539.78      1605.99 o                         
 -10  25  -6        439.21        547.66       232.65 o                         
  -9  25  -6        967.06        752.09       328.24 o                         
  -8  25  -6      84943.14      83814.48      2222.00 o                         
  -7  25  -6       1567.91       2457.36       387.78 o                         
  -6  25  -6        344.71        194.64       181.54 o                         
  -5  25  -6      48188.55      46348.29      1610.71 o                         
  -4  25  -6       2845.05       2281.62       380.52 o                         
  -3  25  -6        768.30        682.84       235.16 o                         
  -2  25  -6      40276.64      39210.38      1478.57 o                         
  -1  25  -6       1975.95       2073.25       361.37 o                         
   0  25  -6        406.26         84.64       156.53 o                         
 -25  26  -6      47195.19      45102.25      2752.71 o                         
 -24  26  -6       2978.88       2779.25       520.46 o                         
 -23  26  -6        702.04       -169.17       273.51 o                         
 -22  26  -6      64733.64      63163.93      1498.12 o                         
 -21  26  -6       1512.76       1520.77       237.16 o                         
 -20  26  -6        439.45        168.50       211.24 o                         
 -19  26  -6      57475.36      58538.25      2491.85 o                         
 -18  26  -6       7139.21       7645.95       571.05 o                         
 -17  26  -6       1043.04        808.11       204.51 o                         
 -16  26  -6      55416.02      55830.14      1534.44 o                         
 -15  26  -6       3440.25       3587.22       463.77 o                         
 -14  26  -6        266.10        475.91       208.53 o                         
 -13  26  -6      41310.41      40670.20      1549.30 o                         
 -12  26  -6        265.77        288.63       199.90 o                         
 -11  26  -6       3437.42       3870.09       487.26 o                         
 -10  26  -6      55409.77      55064.29      1803.58 o                         
  -9  26  -6       1042.24       1102.07       283.45 o                         
  -8  26  -6       7138.46       7812.46       777.06 o                         
  -7  26  -6      57485.53      58220.44      1848.47 o                         
  -6  26  -6        439.65        300.59       166.82 o                         
  -5  26  -6       1513.14       2107.02       369.39 o                         
  -4  26  -6      64740.57      61021.91      2321.08 o                         
  -3  26  -6        701.56        498.00       215.75 o                         
  -2  26  -6       2979.01       3157.41       449.05 o                         
  -1  26  -6      47190.00      43834.24      1610.18 o                         
   0  26  -6        364.56       1422.38       580.91 o                         
 -26  27  -6       2012.24       3154.57       814.69 o                         
 -25  27  -6       4333.45       3804.28       876.19 o                         
 -23  27  -6       3972.08       3995.30       886.91 o                         
 -20  27  -6       2806.49       2508.14      1075.71 o                         
 -19  27  -6       5566.70       5288.23       589.41 o                         
 -17  27  -6        622.09        401.86       261.76 o                         
 -16  27  -6       3597.31       3776.64       499.13 o                         
 -14  27  -6       1590.53       1252.68       316.16 o                         
 -13  27  -6       1589.46       1339.23       319.88 o                         
 -11  27  -6       3601.07       4117.63       510.00 o                         
 -10  27  -6        621.25        361.63       243.16 o                         
  -8  27  -6       5571.03       5614.85       580.16 o                         
  -7  27  -6       2803.31       2935.02       516.63 o                         
  -5  27  -6       3197.04       2878.76       429.37 o                         
  -4  27  -6       3969.23       3555.67       467.23 o                         
  -2  27  -6       4335.65       5806.63      1110.23 o                         
  -1  27  -6       2011.45       2047.83       738.57 o                         
 -18  28  -6        515.05        436.33       420.29 o                         
 -17  28  -6      51259.05      47678.25      1768.03 o                         
 -16  28  -6        662.17        489.77       253.74 o                         
 -15  28  -6        591.57        325.75       527.79 o                         
 -14  28  -6      45850.93      44906.13      1701.95 o                         
 -13  28  -6        591.19        711.06       485.36 o                         
 -12  28  -6        661.25        487.35       248.97 o                         
 -11  28  -6      51259.70      52177.35      1815.52 o                         
 -10  28  -6        514.94       1217.53       359.34 o                         
  -9  28  -6       2514.55       2423.78       397.50 o                         
  -8  28  -6      57330.59      57907.27      1904.62 o                         
  -7  28  -6       1299.62       2425.01       590.89 o                         
  -6  28  -6        445.38        270.79       294.26 o                         
  -5  28  -6      32517.95      29699.63      1647.94 o                         
  -4  28  -6       2673.65       2110.04       482.45 o                         
  -3  28  -6        558.40       -561.74       561.74 o                         
 -16  29  -6      36013.16      34070.94      2526.06 o                         
 -15  29  -6       2628.71       3508.31       839.77 o                         
 -14  29  -6       2626.14       2092.99       689.65 o                         
 -13  29  -6      36009.48      33848.25      2482.14 o                         
 -12  29  -6        467.69        136.29       324.51 o                         
 -11  29  -6       5112.89       6500.20      1052.56 o                         
 -10  29  -6      30651.98      29059.05      2249.32 o                         
  -9  29  -6        378.22        183.12       351.40 o                         
  -8  29  -6       3055.05       2736.21       712.77 o                         
  -7  29  -6      50393.84      48917.89      2896.95 o                         
  -6  29  -6        733.52        692.00       459.75 o                         
  -5  29  -6       1648.54       1486.11       508.53 o                         
 -11  30  -6       6295.40       5069.51       963.44 o                         
 -10  30  -6       2052.41        366.32       384.37 o                         
  -8  30  -6       6632.13       5518.96       996.02 o                         
  -7  30  -6        482.85        622.67       385.74 o                         
   0   1  -5         22.93         36.84        20.66 o                         
  -1   2  -5      11735.23      11506.08       157.94 o                         
   0   2  -5         88.75        115.51        28.33 o                         
  -2   3  -5       6493.58       6848.56       122.01 o                         
  -1   3  -5       6492.71       6815.23       125.08 o                         
  -3   4  -5        335.14        333.09        35.09 o                         
  -2   4  -5       3218.80       3055.54        86.83 o                         
  -1   4  -5        335.31        341.29        33.62 o                         
   0   4  -5         54.77         44.02        25.44 o                         
  -4   5  -5      13431.29      13857.92       202.28 o                         
  -3   5  -5       2146.19       2089.29        72.42 o                         
  -2   5  -5       2146.39       2198.13        81.85 o                         
  -1   5  -5      13441.55      13990.17       220.03 o                         
   0   5  -5         71.60         46.96        25.53 o                         
  -5   6  -5       2491.91       2484.46        89.08 o                         
  -4   6  -5       5328.24       5320.23       125.31 o                         
  -2   6  -5       5326.27       5305.08       125.23 o                         
  -1   6  -5       2493.07       2548.86       102.20 o                         
  -6   7  -5       6130.42       6421.27       164.80 o                         
  -5   7  -5      24088.10      24571.89       296.92 o                         
  -4   7  -5       1080.21       1025.32        64.52 o                         
  -3   7  -5       1078.93       1109.81        61.06 o                         
  -2   7  -5      24056.70      24199.62       356.44 o                         
  -1   7  -5       6133.11       6506.92       178.19 o                         
   0   7  -5        199.99        151.81        49.51 o                         
  -7   8  -5      14047.53      14013.43       411.51 o                         
  -6   8  -5       7375.68       7214.87       171.99 o                         
  -5   8  -5       1583.65       1779.28        98.76 o                         
  -4   8  -5       8746.82       8328.71       200.67 o                         
  -3   8  -5       1583.35       1755.88        93.09 o                         
  -2   8  -5       7377.65       7842.35       224.23 o                         
  -1   8  -5      14052.97      14321.70       318.14 o                         
   0   8  -5         48.19        167.84        56.66 o                         
  -8   9  -5      10194.73      10402.53       331.66 o                         
  -7   9  -5       9519.90       9219.08       317.97 o                         
  -5   9  -5      24818.69      26018.86       512.86 o                         
  -4   9  -5      24821.56      24515.06       572.07 o                         
  -2   9  -5       9521.35       9681.41       270.64 o                         
  -1   9  -5      10193.43       9926.52       322.93 o                         
  -9  10  -5       4231.60       4287.63       201.71 o                         
  -8  10  -5       7849.18       7486.66       333.95 o                         
  -7  10  -5       4621.29       4926.52       268.29 o                         
  -6  10  -5        981.70       1041.46       127.27 o                         
  -5  10  -5       3671.54       3542.54       144.05 o                         
  -4  10  -5        982.72       1020.13        77.45 o                         
  -3  10  -5       4618.54       4735.95       161.61 o                         
  -2  10  -5       7838.50       7766.61       255.94 o                         
  -1  10  -5       4234.77       4450.45       211.18 o                         
   0  10  -5        305.20        270.18        67.44 o                         
 -10  11  -5       5259.20       5641.39       263.71 o                         
  -9  11  -5      12081.13      12187.27       392.25 o                         
  -8  11  -5       5022.92       5301.99       262.42 o                         
  -7  11  -5       4638.41       4679.56       264.74 o                         
  -6  11  -5        762.71        812.91       120.39 o                         
  -5  11  -5        762.34        661.11        55.61 o                         
  -4  11  -5       4632.94       4357.40       155.14 o                         
  -3  11  -5       5021.61       4622.06       154.38 o                         
  -2  11  -5      12082.39      12596.35       364.91 o                         
  -1  11  -5       5265.92       4968.03       214.49 o                         
   0  11  -5        377.27        316.06        67.25 o                         
 -11  12  -5      11136.80      11215.91       381.85 o                         
 -10  12  -5       7036.98       6866.47       282.22 o                         
  -8  12  -5      11747.75      11706.68       346.82 o                         
  -7  12  -5      14929.38      14993.20       434.58 o                         
  -5  12  -5      14930.45      14776.63       475.27 o                         
  -4  12  -5      11749.02      10672.25       305.56 o                         
  -2  12  -5       7034.01       6914.03       230.74 o                         
  -1  12  -5      11137.62      11257.16       319.56 o                         
 -12  13  -5       6536.45       6074.09       427.59 o                         
 -11  13  -5       8722.90       9257.82       332.57 o                         
 -10  13  -5       3100.56       2986.79       192.97 o                         
  -9  13  -5       1524.11       1507.45       142.81 o                         
  -8  13  -5      15460.18      15793.78       461.50 o                         
  -7  13  -5       3433.75       3334.80       157.10 o                         
  -6  13  -5       3433.21       3288.08       172.83 o                         
  -5  13  -5      15434.91      15166.99       451.79 o                         
  -4  13  -5       1525.63       1311.98       117.82 o                         
  -3  13  -5       3098.97       3029.04       156.83 o                         
  -2  13  -5       8733.75       9006.29       382.16 o                         
  -1  13  -5       6540.29       6434.17       239.06 o                         
   0  13  -5        141.86        134.73        76.82 o                         
 -13  14  -5      18166.92      18293.78       506.86 o                         
 -12  14  -5      10541.54      10573.83       395.71 o                         
 -11  14  -5       6873.54       6386.33       209.55 o                         
 -10  14  -5       8367.50       7597.41       370.12 o                         
  -9  14  -5       2518.43       2237.73       183.25 o                         
  -8  14  -5       3692.72       3531.60       165.53 o                         
  -7  14  -5       3612.11       3408.57       183.39 o                         
  -6  14  -5       3691.71       3699.37       192.59 o                         
  -5  14  -5       2517.82       2272.21       180.35 o                         
  -4  14  -5       8355.35       7860.45       338.63 o                         
  -3  14  -5       6871.05       6086.97       226.24 o                         
  -2  14  -5      10539.13      10233.01       413.30 o                         
  -1  14  -5      18148.07      16483.64       563.10 o                         
   0  14  -5        449.20        486.00        83.64 o                         
 -14  15  -5       6363.29       6377.79       299.17 o                         
 -13  15  -5       7759.45       7954.04       347.18 o                         
 -11  15  -5       3687.19       3734.64       270.19 o                         
 -10  15  -5      10358.32      10186.49       432.68 o                         
  -8  15  -5       4527.66       4446.15       212.07 o                         
  -7  15  -5       4528.20       4265.80       211.51 o                         
  -5  15  -5      10355.66      10038.69       405.01 o                         
  -4  15  -5       3687.92       3248.94       168.89 o                         
  -2  15  -5       7755.85       7031.84       376.25 o                         
  -1  15  -5       6360.66       6139.49       461.87 o                         
 -15  16  -5      15146.62      14905.61       462.14 o                         
 -14  16  -5       3679.93       3250.14       229.12 o                         
 -13  16  -5       2419.64       2325.61       138.19 o                         
 -12  16  -5       4029.40       3875.49       201.57 o                         
 -11  16  -5       4242.43       4471.63       294.48 o                         
 -10  16  -5       2217.68       1779.05       168.48 o                         
  -9  16  -5       2318.06       2241.45       155.41 o                         
  -8  16  -5       2964.82       2933.67       184.89 o                         
  -7  16  -5       2319.04       2317.79       163.24 o                         
  -6  16  -5       2217.30       2218.42       164.86 o                         
  -5  16  -5       4237.98       4213.50       266.64 o                         
  -4  16  -5       4031.88       3498.68       174.15 o                         
  -3  16  -5       2417.10       2457.98       156.52 o                         
  -2  16  -5       3677.96       3641.68       186.87 o                         
  -1  16  -5      15151.41      14515.62       718.73 o                         
   0  16  -5        234.13        214.17        68.26 o                         
 -16  17  -5       3299.71       3215.85       174.27 o                         
 -15  17  -5      20325.81      21082.04       591.09 o                         
 -14  17  -5      10602.66       9940.53       309.39 o                         
 -13  17  -5       3513.79       3280.77       193.25 o                         
 -12  17  -5       2382.22       1849.39       201.43 o                         
 -11  17  -5       2262.90       2183.20       126.83 o                         
 -10  17  -5       3526.32       3063.63       166.31 o                         
  -9  17  -5       1748.74       1643.14       121.94 o                         
  -8  17  -5       1750.61       1682.28       147.08 o                         
  -7  17  -5       3521.17       3326.58       204.94 o                         
  -6  17  -5       2261.80       1952.96       171.08 o                         
  -5  17  -5       2382.19       1972.96       188.08 o                         
  -4  17  -5       3516.40       3013.23       204.95 o                         
  -3  17  -5      10600.60       9682.94       497.99 o                         
  -2  17  -5      20331.60      19279.16       639.15 o                         
  -1  17  -5       3294.31       2784.02       379.30 o                         
   0  17  -5        359.61        304.43        74.41 o                         
 -17  18  -5       8504.36       8578.96       349.19 o                         
 -16  18  -5       7881.89       8334.30       500.01 o                         
 -14  18  -5       6843.97       7345.98       293.96 o                         
 -13  18  -5      13277.90      13347.76       406.74 o                         
 -11  18  -5       7693.76       6933.11       422.83 o                         
 -10  18  -5      10139.04       9889.63       400.85 o                         
  -8  18  -5      10138.14       9892.32       319.42 o                         
  -7  18  -5       7695.11       8191.85       349.43 o                         
  -5  18  -5      13273.98      13690.50       711.67 o                         
  -4  18  -5       6843.45       6632.34       360.99 o                         
  -2  18  -5       7878.42       7073.86       660.14 o                         
  -1  18  -5       8501.68       8507.95       579.83 o                         
 -18  19  -5      14378.04      14335.08       686.71 o                         
 -17  19  -5       8005.29       7917.11       360.99 o                         
 -16  19  -5       1483.51       1403.08       227.15 o                         
 -15  19  -5      15285.73      15025.83       441.97 o                         
 -14  19  -5       5035.33       4716.26       251.97 o                         
 -13  19  -5       1539.90       1424.72       185.31 o                         
 -12  19  -5       5018.96       4675.45       346.18 o                         
 -11  19  -5       6122.77       5673.17       272.09 o                         
 -10  19  -5       3687.39       3433.70       216.78 o                         
  -9  19  -5       3687.29       3406.81       217.24 o                         
  -8  19  -5       6113.52       5587.21       299.91 o                         
  -7  19  -5       5021.11       5056.66       334.54 o                         
  -6  19  -5       1537.34       1323.18       282.02 o                         
  -5  19  -5       5030.18       4904.29       310.78 o                         
  -4  19  -5      15285.31      14614.96       525.05 o                         
  -3  19  -5       1481.38       1418.30       192.33 o                         
  -2  19  -5       8016.73       8117.15       631.08 o                         
  -1  19  -5      14378.15      14714.58       778.26 o                         
   0  19  -5         61.65        -75.54       137.21 o                         
 -19  20  -5       3808.83       3718.81       361.17 o                         
 -18  20  -5      13636.91      14272.81       687.55 o                         
 -17  20  -5       1131.59       1357.08       161.68 o                         
 -16  20  -5       4837.95       4514.54       342.03 o                         
 -15  20  -5      14172.51      14356.18       446.52 o                         
 -14  20  -5       2410.73       2442.67       188.42 o                         
 -13  20  -5       5635.53       4662.99       360.99 o                         
 -12  20  -5        797.39        696.12       155.05 o                         
 -11  20  -5        993.66        870.52       154.07 o                         
 -10  20  -5       1556.64       1396.57       179.11 o                         
  -9  20  -5        993.15        745.06       149.26 o                         
  -8  20  -5        798.34        807.36       152.23 o                         
  -7  20  -5       5644.73       5695.91       485.95 o                         
  -6  20  -5       2408.71       2049.66       218.92 o                         
  -5  20  -5      14176.31      13765.32       533.45 o                         
  -4  20  -5       4841.56       4337.16       430.91 o                         
  -3  20  -5       1132.47       1183.37       253.68 o                         
  -2  20  -5      13639.40      14375.17       788.99 o                         
  -1  20  -5       3813.33       3510.41       396.70 o                         
   0  20  -5        228.25       -132.84       154.89 o                         
 -20  21  -5       8894.09      10435.06       610.52 o                         
 -19  21  -5       6925.27       6644.83       482.66 o                         
 -17  21  -5      12632.52      13744.45       599.65 o                         
 -16  21  -5       7870.69       7931.59       454.69 o                         
 -14  21  -5      12096.68      11939.23       587.68 o                         
 -13  21  -5      20237.87      20102.13       760.63 o                         
 -11  21  -5      24339.59      24476.31       739.34 o                         
 -10  21  -5      24336.98      24450.07       811.30 o                         
  -8  21  -5      20240.64      22897.51       971.38 o                         
  -7  21  -5      12096.03      12471.97       545.85 o                         
  -5  21  -5       7869.19       7918.37       591.61 o                         
  -4  21  -5      12632.28      13863.50       950.08 o                         
  -2  21  -5       6925.53       7093.88       574.27 o                         
  -1  21  -5       8892.50       9343.67       652.78 o                         
 -21  22  -5       7321.16       7713.78       534.61 o                         
 -20  22  -5       3946.95       4204.02       399.60 o                         
 -19  22  -5       1028.17       1073.16       217.95 o                         
 -18  22  -5       8789.53       8729.14       487.03 o                         
 -17  22  -5       2170.70       2178.94       248.42 o                         
 -16  22  -5       1579.91       1673.61       219.47 o                         
 -15  22  -5       7241.91       7016.11       465.83 o                         
 -14  22  -5       4627.05       4401.34       367.05 o                         
 -13  22  -5       2225.60       2524.78       249.22 o                         
 -12  22  -5       1757.09       1878.50       213.58 o                         
 -11  22  -5       2770.33       2595.28       284.12 o                         
 -10  22  -5       1758.78       1377.49       203.26 o                         
  -9  22  -5       2223.79       2230.37       253.01 o                         
  -8  22  -5       4622.61       4896.22       482.39 o                         
  -7  22  -5       7244.40       7244.25       580.46 o                         
  -6  22  -5       1577.78       1904.58       313.53 o                         
  -5  22  -5       2170.85       2275.76       343.48 o                         
  -4  22  -5       8788.79       8429.88       621.14 o                         
  -3  22  -5       1028.09       1263.93       263.09 o                         
  -2  22  -5       3953.65       4149.12       446.06 o                         
  -1  22  -5       7319.76       7413.82       587.73 o                         
   0  22  -5         18.65        -89.88       184.74 o                         
 -22  23  -5       1644.32       1808.57       497.89 o                         
 -21  23  -5       5421.65       5329.49       459.61 o                         
 -20  23  -5        748.39        469.37       178.82 o                         
 -19  23  -5       5488.97       5152.58       389.40 o                         
 -18  23  -5      10335.13      10383.69       533.60 o                         
 -17  23  -5       1513.31       1201.70       221.39 o                         
 -16  23  -5       2892.88       2600.75       302.25 o                         
 -15  23  -5       8833.43       8517.95       519.74 o                         
 -14  23  -5       2281.82       1597.26       236.54 o                         
 -13  23  -5       2468.30       2410.62       249.15 o                         
 -12  23  -5       2665.51       2404.76       279.76 o                         
 -11  23  -5       2668.27       1948.03       249.08 o                         
 -10  23  -5       2471.11       2367.86       267.96 o                         
  -9  23  -5       2280.86       1779.92       344.22 o                         
  -8  23  -5       8836.23       8298.28       629.68 o                         
  -7  23  -5       2897.55       2663.15       365.22 o                         
  -6  23  -5       1514.96       1154.36       260.82 o                         
  -5  23  -5      10338.33      10964.67       714.84 o                         
  -4  23  -5       5498.54       5627.26       524.45 o                         
  -3  23  -5        749.45        694.11       216.08 o                         
  -2  23  -5       5424.20       6296.61       566.81 o                         
  -1  23  -5       1646.08       2119.74       338.05 o                         
   0  23  -5        106.74        -84.60       209.90 o                         
 -23  24  -5       3595.11       4518.42       493.97 o                         
 -22  24  -5       5371.14       5901.71       536.12 o                         
 -20  24  -5       9701.55      10619.71       564.88 o                         
 -19  24  -5       7424.89       8020.01       484.77 o                         
 -17  24  -5      13683.75      14537.91       837.51 o                         
 -16  24  -5      10839.38      11854.16       626.50 o                         
 -14  24  -5      18659.98      19024.87       702.66 o                         
 -13  24  -5      19458.85      19988.98       809.87 o                         
 -11  24  -5      19464.47      20499.88      1006.87 o                         
 -10  24  -5      18659.16      19984.30      1002.22 o                         
  -8  24  -5      10839.89      11856.21       808.39 o                         
  -7  24  -5      13682.92      14503.95       845.99 o                         
  -5  24  -5       7422.57       7717.41       620.91 o                         
  -4  24  -5       9702.49      10225.67       718.69 o                         
  -2  24  -5       5370.25       5912.17       552.08 o                         
  -1  24  -5       3594.15       3809.34       446.66 o                         
 -24  25  -5       6201.99       5964.33       562.67 o                         
 -23  25  -5        990.21        668.53       206.45 o                         
 -22  25  -5        343.31        327.29       149.18 o                         
 -21  25  -5       8104.73       7880.67       499.00 o                         
 -20  25  -5       3242.24       3053.78       310.90 o                         
 -19  25  -5       1104.36       1134.94       244.50 o                         
 -18  25  -5       6122.44       5761.80       446.17 o                         
 -17  25  -5       2972.15       2640.22       310.53 o                         
 -16  25  -5       2487.62       2516.84       303.91 o                         
 -15  25  -5       3785.47       3606.45       317.22 o                         
 -14  25  -5       5791.72       5891.55       451.96 o                         
 -13  25  -5       2890.57       2764.52       393.98 o                         
 -12  25  -5       2889.68       2985.10       409.35 o                         
 -11  25  -5       5784.12       5693.89       551.20 o                         
 -10  25  -5       3786.00       3366.52       433.25 o                         
  -9  25  -5       2485.36       2417.65       401.41 o                         
  -8  25  -5       2970.72       2536.41       375.89 o                         
  -7  25  -5       6126.13       6245.70       675.30 o                         
  -6  25  -5       1102.96       1077.60       264.40 o                         
  -5  25  -5       3246.33       3060.11       407.10 o                         
  -4  25  -5       8106.87       7688.62       637.38 o                         
  -3  25  -5        343.03        218.01       221.73 o                         
  -2  25  -5        991.02        719.86       221.95 o                         
  -1  25  -5       6203.90       6024.41       575.16 o                         
   0  25  -5        492.41        266.90       509.97 o                         
 -25  26  -5       1468.92       1418.74       406.29 o                         
 -24  26  -5       2222.79       1581.68       599.63 o                         
 -23  26  -5       1663.20       1915.14       312.86 o                         
 -22  26  -5       1338.49       1445.08       283.03 o                         
 -21  26  -5       4953.46       4770.19       455.70 o                         
 -20  26  -5        524.26        315.97       231.46 o                         
 -19  26  -5       5082.75       4909.58       424.15 o                         
 -18  26  -5       8060.98       7679.50       528.71 o                         
 -17  26  -5       4674.79       3533.08       354.34 o                         
 -16  26  -5       2478.85       2219.44       307.77 o                         
 -15  26  -5       5277.51       4710.12       528.58 o                         
 -14  26  -5       4235.02       3945.69       483.39 o                         
 -13  26  -5        721.34        785.19       248.14 o                         
 -12  26  -5       4234.75       3959.38       474.97 o                         
 -11  26  -5       5276.00       5519.53       565.20 o                         
 -10  26  -5       2475.35       2320.61       367.11 o                         
  -9  26  -5       4673.33       4300.36       492.87 o                         
  -8  26  -5       8061.14       7802.19       654.36 o                         
  -7  26  -5       5075.24       4642.16       534.30 o                         
  -6  26  -5        523.85        654.32       239.45 o                         
  -5  26  -5       4955.39       5333.69       714.95 o                         
  -4  26  -5       1339.37       1473.02       305.44 o                         
  -3  26  -5       1663.26       1507.47       310.36 o                         
  -2  26  -5       2223.90       3001.78       437.67 o                         
  -1  26  -5       1471.31       1071.92       360.33 o                         
   0  26  -5        137.49        332.08       248.31 o                         
 -26  27  -5       7994.97       7824.15       962.64 o                         
 -25  27  -5      11556.02      10065.19       979.80 o                         
 -23  27  -5      13171.45      12789.40      1066.19 o                         
 -22  27  -5       9865.61      10034.56       770.81 o                         
 -20  27  -5      11797.47      11591.00       813.01 o                         
 -19  27  -5      10104.56      10320.62       748.49 o                         
 -17  27  -5       8303.74       8735.62       733.94 o                         
 -16  27  -5      10065.94      10506.38       785.71 o                         
 -14  27  -5       8219.35       8512.56       830.53 o                         
 -13  27  -5       8216.90       9497.70       744.19 o                         
 -11  27  -5      10067.51      10621.18       779.05 o                         
 -10  27  -5       8302.60       9387.20       738.81 o                         
  -8  27  -5      10102.97      10763.99       778.46 o                         
  -7  27  -5      11795.57      12344.15       824.18 o                         
  -5  27  -5       9866.01      10147.58       756.46 o                         
  -4  27  -5      13167.00      14206.06       903.37 o                         
  -2  27  -5      11557.92      11034.41      1024.65 o                         
  -1  27  -5       7992.30       8677.53      1352.29 o                         
 -27  28  -5       6901.19       5037.75      1043.15 o                         
 -26  28  -5       2999.07       2430.29       763.47 o                         
 -25  28  -5        870.12        757.98       394.92 o                         
 -24  28  -5       3461.11       3469.39       857.04 o                         
 -23  28  -5       3089.81       2331.68       677.66 o                         
 -22  28  -5        304.81        414.17       383.52 o                         
 -20  28  -5       1402.35       2260.42       508.05 o                         
 -19  28  -5       1909.82       1480.70       398.94 o                         
 -18  28  -5       3609.39       3291.83       463.20 o                         
 -17  28  -5       3676.21       3403.65       468.76 o                         
 -16  28  -5       3313.09       3210.97       460.22 o                         
 -15  28  -5       3541.26       3470.90       461.66 o                         
 -14  28  -5        551.15        982.37       290.84 o                         
 -13  28  -5       3541.74       3351.44       454.36 o                         
 -12  28  -5       3313.48       3499.11       475.26 o                         
 -11  28  -5       3672.28       3431.35       466.27 o                         
 -10  28  -5       3611.18       3566.52       479.31 o                         
  -9  28  -5       1908.23       1770.83       390.40 o                         
  -8  28  -5       1403.39        971.44       278.17 o                         
  -7  28  -5       4459.18       4058.73       492.24 o                         
  -6  28  -5        304.47         -2.18       211.15 o                         
  -5  28  -5       3094.45       2775.04       417.72 o                         
  -4  28  -5       3462.88       3340.90       586.89 o                         
  -3  28  -5        871.33        611.21       415.86 o                         
 -26  29  -5        411.39        300.67       384.52 o                         
 -18  29  -5       4739.53       4817.68       964.14 o                         
 -17  29  -5       4862.88       3939.17       601.48 o                         
 -16  29  -5       3599.19       4036.57       593.61 o                         
 -15  29  -5       2991.59       1619.55       339.72 o                         
 -14  29  -5       2992.20       2144.63       387.66 o                         
 -13  29  -5       3595.13       3417.79       473.70 o                         
 -12  29  -5       4861.59       4210.93       521.26 o                         
 -11  29  -5       4739.93       5117.32       570.98 o                         
 -10  29  -5       2192.58       2448.84       416.91 o                         
  -9  29  -5       3527.15       2925.68       439.42 o                         
  -8  29  -5       5810.95       5353.94       677.67 o                         
  -7  29  -5       1201.91        594.97       399.42 o                         
  -6  29  -5        661.28        345.24       319.41 o                         
 -16  30  -5       5452.06       6214.80      1065.94 o                         
 -14  30  -5       5452.28       5014.51       970.11 o                         
 -13  30  -5       3846.19       2711.80       702.22 o                         
 -11  30  -5       8776.05       9809.99      1306.40 o                         
 -10  30  -5       5915.64       5901.14      1027.07 o                         
  -8  30  -5      10319.56       9663.94      1255.86 o                         
  -7  30  -5      10657.93      10737.21      1323.20 o                         
 -12  31  -5       2531.42       3173.45       795.64 o                         
 -11  31  -5       1428.86       1783.42       628.25 o                         
 -10  31  -5       4675.25       4258.81       883.67 o                         
  -9  31  -5       1412.71       1075.67       511.22 o                         
   0   1  -4         31.61         -9.10        19.50 o                         
  -1   2  -4     201231.94     199246.25      1364.42 o                         
   0   2  -4         36.41         12.41        18.05 o                         
  -2   3  -4       3588.49       3592.99        82.80 o                         
  -1   3  -4       3589.02       3449.46        81.53 o                         
  -3   4  -4      15699.79      15502.95       191.25 o                         
  -2   4  -4      75043.55      73834.28       509.86 o                         
  -1   4  -4      15698.29      15451.89       193.78 o                         
   0   4  -4         22.66        -14.60        25.84 o                         
  -4   5  -4     107000.70     106976.91       925.22 o                         
  -3   5  -4       2476.45       2502.21        85.63 o                         
  -2   5  -4       2475.95       2363.17        80.96 o                         
  -1   5  -4     107035.83     106603.00      1060.44 o                         
   0   5  -4         34.56          1.99        28.73 o                         
  -5   6  -4       5391.64       5627.35       147.66 o                         
  -4   6  -4        799.84        731.68        65.09 o                         
  -2   6  -4        799.74        833.34        52.80 o                         
  -1   6  -4       5393.17       5266.33       174.92 o                         
  -6   7  -4       4398.68       4419.56       154.69 o                         
  -5   7  -4      61698.33      60611.91       706.10 o                         
  -4   7  -4        580.79        579.98        49.02 o                         
  -3   7  -4        581.27        577.92        48.19 o                         
  -2   7  -4      61704.27      59721.06       804.40 o                         
  -1   7  -4       4399.07       4553.88       150.36 o                         
   0   7  -4          0.60         54.82        40.95 o                         
  -7   8  -4     115970.50     117178.02      2027.32 o                         
  -6   8  -4        266.45        274.25        52.47 o                         
  -5   8  -4        156.24        125.00        40.40 o                         
  -4   8  -4      74036.91      71699.48       645.92 o                         
  -3   8  -4        155.97        174.82        30.80 o                         
  -2   8  -4        266.39        263.95        40.64 o                         
  -1   8  -4     115987.28     116120.74      1629.25 o                         
   0   8  -4         30.51         37.44        40.98 o                         
  -8   9  -4       2155.07       2388.52       148.98 o                         
  -7   9  -4       1418.69       1600.36       119.00 o                         
  -5   9  -4       2223.76       2279.21       132.01 o                         
  -4   9  -4       2224.15       2281.92        90.64 o                         
  -2   9  -4       1417.85       1422.82        71.39 o                         
  -1   9  -4       2153.79       2191.91       117.99 o                         
  -9  10  -4         53.55        -28.02        38.55 o                         
  -8  10  -4      71593.77      73570.38       940.32 o                         
  -7  10  -4       1328.11       1429.96       131.79 o                         
  -6  10  -4       3779.38       3503.14       143.45 o                         
  -5  10  -4      68504.17      66811.99       763.69 o                         
  -4  10  -4       3779.07       3667.66       173.15 o                         
  -3  10  -4       1327.07       1209.74        83.80 o                         
  -2  10  -4      71576.81      70298.26      1496.99 o                         
  -1  10  -4         53.47         95.14        91.58 o                         
   0  10  -4         50.35         94.73        75.87 o                         
 -10  11  -4      66959.81      66467.40      1030.96 o                         
  -9  11  -4      16284.03      16422.37       615.47 o                         
  -8  11  -4       6220.84       6453.53       316.54 o                         
  -7  11  -4     102325.61     101473.43      1760.65 o                         
  -6  11  -4         18.60         63.37        32.50 o                         
  -5  11  -4         18.63         32.78        67.29 o                         
  -4  11  -4     102317.98     102445.51      1375.08 o                         
  -3  11  -4       6222.74       6570.46       305.00 o                         
  -2  11  -4      16286.58      15855.24       472.31 o                         
  -1  11  -4      66950.95      65687.22       855.54 o                         
   0  11  -4        376.48        512.18       166.09 o                         
 -11  12  -4       4206.72       3903.23       204.76 o                         
 -10  12  -4       2957.54       2609.16       124.62 o                         
  -8  12  -4       3271.61       3163.20       129.48 o                         
  -7  12  -4       1517.79       1414.19       114.96 o                         
  -5  12  -4       1517.56       1526.92       103.18 o                         
  -4  12  -4       3270.35       3026.40       145.22 o                         
  -2  12  -4       2956.39       2513.48       151.26 o                         
  -1  12  -4       4207.30       4211.90       320.15 o                         
 -12  13  -4       3396.30       3333.72       163.02 o                         
 -11  13  -4      85224.36      81657.57       894.30 o                         
 -10  13  -4       2749.64       2798.79       164.50 o                         
  -9  13  -4       1944.56       1695.95       157.96 o                         
  -8  13  -4     102614.56      98771.63      1051.46 o                         
  -7  13  -4        699.78        600.37        71.23 o                         
  -6  13  -4        699.54        625.33        69.91 o                         
  -5  13  -4     102607.70     100852.10      1383.06 o                         
  -4  13  -4       1943.57       1691.92        98.59 o                         
  -3  13  -4       2750.64       2603.11       137.63 o                         
  -2  13  -4      85228.64      84883.18      1644.47 o                         
  -1  13  -4       3398.82       3275.41       253.40 o                         
   0  13  -4        104.02        152.68        72.63 o                         
 -13  14  -4      78022.12      78677.52      1137.52 o                         
 -12  14  -4       5128.53       4832.64       186.86 o                         
 -11  14  -4       2090.63       2117.25       155.72 o                         
 -10  14  -4      46833.36      45193.49       614.05 o                         
  -9  14  -4      10395.43      11028.75       330.78 o                         
  -8  14  -4       2089.88       2055.67       125.70 o                         
  -7  14  -4     127874.56     126489.15      1246.96 o                         
  -6  14  -4       2090.43       1788.32       123.83 o                         
  -5  14  -4      10395.86      10168.52       324.13 o                         
  -4  14  -4      46816.34      44568.31       763.30 o                         
  -3  14  -4       2093.65       1784.99       145.12 o                         
  -2  14  -4       5129.56       4722.17       376.86 o                         
  -1  14  -4      78005.95      78720.07      1485.67 o                         
   0  14  -4        143.30        180.04        68.19 o                         
 -14  15  -4       5091.94       4909.25       247.33 o                         
 -13  15  -4       6960.08       6871.21       237.29 o                         
 -11  15  -4       1977.28       1869.12       143.81 o                         
 -10  15  -4      13947.39      14221.74       337.78 o                         
  -8  15  -4       5139.35       5060.78       308.78 o                         
  -7  15  -4       5140.08       4889.38       205.49 o                         
  -5  15  -4      13947.38      14178.37       426.99 o                         
  -4  15  -4       1976.94       1917.39       120.70 o                         
  -2  15  -4       6959.40       7124.12       477.22 o                         
  -1  15  -4       5093.11       4310.57       243.01 o                         
 -15  16  -4       2983.28       2991.32       148.05 o                         
 -14  16  -4      64395.16      65196.93      1010.13 o                         
 -13  16  -4        314.54        251.08        59.38 o                         
 -12  16  -4       1100.35       1129.16       130.69 o                         
 -11  16  -4      66980.61      67987.23      1161.85 o                         
 -10  16  -4       1686.64       1520.00       118.75 o                         
  -9  16  -4       1136.77        991.35       104.95 o                         
  -8  16  -4      62634.55      62199.71       861.74 o                         
  -7  16  -4       1136.82        988.37       106.77 o                         
  -6  16  -4       1686.61       1417.49       132.47 o                         
  -5  16  -4      66981.05      65095.54      1012.76 o                         
  -4  16  -4       1101.11        944.38        90.42 o                         
  -3  16  -4        314.98         50.61       159.03 o                         
  -2  16  -4      64396.00      64070.92      1518.94 o                         
  -1  16  -4       2985.73       3174.65       299.19 o                         
   0  16  -4        332.95        290.67        56.80 o                         
 -16  17  -4      28357.19      27215.86       767.87 o                         
 -15  17  -4       1182.04       1053.49        95.87 o                         
 -14  17  -4       1009.82       1025.56       138.33 o                         
 -13  17  -4      37130.70      37755.31       641.01 o                         
 -12  17  -4       3317.98       3201.32       173.33 o                         
 -11  17  -4       1614.44       1729.36       130.99 o                         
 -10  17  -4      55189.65      56222.31      1279.94 o                         
  -9  17  -4       1688.68       1598.02       136.18 o                         
  -8  17  -4       1689.22       1512.40       128.53 o                         
  -7  17  -4      55185.66      54365.36       842.46 o                         
  -6  17  -4       1614.57       1521.66       135.98 o                         
  -5  17  -4       3318.25       2966.75       211.65 o                         
  -4  17  -4      37126.01      36728.05       665.57 o                         
  -3  17  -4       1010.21       1022.39       195.49 o                         
  -2  17  -4       1181.87        853.23       192.02 o                         
  -1  17  -4      28354.19      28657.73       901.65 o                         
   0  17  -4         94.60         42.39        35.11 o                         
 -17  18  -4        217.89        142.21        71.47 o                         
 -16  18  -4       7836.99       8108.83       300.43 o                         
 -14  18  -4       1551.69       1669.73       135.63 o                         
 -13  18  -4       8378.62       8778.44       345.98 o                         
 -11  18  -4       6934.45       6855.46       276.25 o                         
 -10  18  -4       5122.87       5076.86       244.01 o                         
  -8  18  -4       5121.30       4700.25       243.76 o                         
  -7  18  -4       6936.78       6746.40       292.79 o                         
  -5  18  -4       8377.14       8760.13       420.92 o                         
  -4  18  -4       1553.80       1549.53       244.60 o                         
  -2  18  -4       7836.30       8268.20       544.47 o                         
  -1  18  -4        218.10        185.41       208.09 o                         
 -18  19  -4       2869.13       3239.23       210.50 o                         
 -17  19  -4      59172.29      60671.97      1041.69 o                         
 -16  19  -4        442.79        310.36        73.13 o                         
 -15  19  -4       3844.73       4039.80       257.25 o                         
 -14  19  -4      79539.86      79657.45      1013.29 o                         
 -13  19  -4        924.81        872.31       117.92 o                         
 -12  19  -4       2987.64       2622.62       225.65 o                         
 -11  19  -4      32988.00      32478.25       639.02 o                         
 -10  19  -4       2270.73       2251.97       173.02 o                         
  -9  19  -4       2271.74       2064.23       157.33 o                         
  -8  19  -4      32986.32      31621.55       660.29 o                         
  -7  19  -4       2986.38       2459.16       187.99 o                         
  -6  19  -4        924.53        740.58       140.99 o                         
  -5  19  -4      79545.19      79850.91      1422.16 o                         
  -4  19  -4       3844.40       3786.55       385.01 o                         
  -3  19  -4        443.13        296.53       142.68 o                         
  -2  19  -4      59184.13      58112.65      1527.83 o                         
  -1  19  -4       2869.94       3165.97       330.25 o                         
   0  19  -4         33.32       -129.61       129.61 o                         
 -19  20  -4      50852.80      50729.84      1289.43 o                         
 -18  20  -4       4299.97       4202.58       365.34 o                         
 -17  20  -4       7294.98       7318.35       295.70 o                         
 -16  20  -4      35610.99      36695.09       700.46 o                         
 -15  20  -4       2509.75       2530.51       196.64 o                         
 -14  20  -4       1581.15       1437.32       185.00 o                         
 -13  20  -4      60400.42      60234.68      1312.47 o                         
 -12  20  -4       2525.54       2166.06       192.77 o                         
 -11  20  -4       1057.87        813.06       131.28 o                         
 -10  20  -4      51563.79      49515.45       999.71 o                         
  -9  20  -4       1056.22        970.24       139.51 o                         
  -8  20  -4       2526.33       2181.41       201.50 o                         
  -7  20  -4      60395.10      59808.24      1245.28 o                         
  -6  20  -4       1580.08       1653.67       199.20 o                         
  -5  20  -4       2511.29       2641.67       244.96 o                         
  -4  20  -4      35614.86      35428.75      1181.72 o                         
  -3  20  -4       7293.80       7236.68       681.10 o                         
  -2  20  -4       4300.97       4214.10       414.63 o                         
  -1  20  -4      50856.13      51100.51      1300.74 o                         
   0  20  -4         68.95        -78.28       134.48 o                         
 -20  21  -4       7240.41       7337.86       498.51 o                         
 -19  21  -4       5881.60       6268.70       448.53 o                         
 -17  21  -4      13014.47      13321.60       418.85 o                         
 -16  21  -4       1460.69       1799.12       153.74 o                         
 -14  21  -4       8818.82       8839.32       578.89 o                         
 -13  21  -4       6207.62       6818.27       588.32 o                         
 -11  21  -4       2589.30       2344.36       253.83 o                         
 -10  21  -4       2592.00       2590.06       272.24 o                         
  -8  21  -4       6207.02       5975.23       394.73 o                         
  -7  21  -4       8821.85       8628.39       459.36 o                         
  -5  21  -4       1461.37       1877.20       218.10 o                         
  -4  21  -4      13013.90      13344.56       849.63 o                         
  -2  21  -4       5883.78       6314.45       514.30 o                         
  -1  21  -4       7241.67       8182.62       630.21 o                         
 -21  22  -4       3788.39       4104.79       388.16 o                         
 -20  22  -4      40294.99      40715.25      1182.04 o                         
 -19  22  -4       1347.23       1084.03       204.18 o                         
 -18  22  -4       3533.24       3830.87       362.62 o                         
 -17  22  -4      50276.23      52392.29       981.48 o                         
 -16  22  -4        241.14         15.87        74.71 o                         
 -15  22  -4       3722.83       3834.74       342.78 o                         
 -14  22  -4      37244.26      36926.95      1035.72 o                         
 -13  22  -4       1610.97       1605.56       219.62 o                         
 -12  22  -4       1494.31       1282.06       202.80 o                         
 -11  22  -4      16564.66      16408.69       681.83 o                         
 -10  22  -4       1494.13       1029.89       188.10 o                         
  -9  22  -4       1611.04       1215.36       191.56 o                         
  -8  22  -4      37247.80      37184.14      1007.61 o                         
  -7  22  -4       3721.83       3605.62       313.12 o                         
  -6  22  -4        241.01         79.58        99.14 o                         
  -5  22  -4      50287.55      51083.44      1527.61 o                         
  -4  22  -4       3533.87       4216.63       440.77 o                         
  -3  22  -4       1347.63        947.27       218.62 o                         
  -2  22  -4      40308.18      41365.08      1365.05 o                         
  -1  22  -4       3788.81       4506.02       455.95 o                         
   0  22  -4         22.55        -55.66       150.60 o                         
 -22  23  -4      25540.38      25137.94       963.46 o                         
 -21  23  -4       4246.62       4455.81       405.27 o                         
 -20  23  -4       1625.16       1108.08       210.03 o                         
 -19  23  -4      33874.38      33352.81      1069.12 o                         
 -18  23  -4       2699.52       2383.58       261.20 o                         
 -17  23  -4       1954.73       1688.00       191.79 o                         
 -16  23  -4      36936.20      38769.69      1144.84 o                         
 -15  23  -4       2236.59       2372.86       281.22 o                         
 -14  23  -4        699.04        728.58       160.43 o                         
 -13  23  -4      50154.61      48444.36      1215.05 o                         
 -12  23  -4        602.68        765.77       213.32 o                         
 -11  23  -4        603.24        259.99       131.25 o                         
 -10  23  -4      50145.10      49525.26      1227.64 o                         
  -9  23  -4        700.13        610.76       166.84 o                         
  -8  23  -4       2236.80       2074.24       251.38 o                         
  -7  23  -4      36940.54      36470.41      1010.60 o                         
  -6  23  -4       1952.29       1906.17       313.89 o                         
  -5  23  -4       2699.64       2376.96       347.56 o                         
  -4  23  -4      33870.97      32940.77      1563.47 o                         
  -3  23  -4       1622.95       1827.25       299.05 o                         
  -2  23  -4       4246.63       3414.80       723.00 o                         
  -1  23  -4      25531.98      25846.12      1093.02 o                         
   0  23  -4        269.45       -144.14       170.24 o                         
 -23  24  -4       4716.73       5695.14       473.73 o                         
 -22  24  -4       3423.14       3708.90       378.25 o                         
 -20  24  -4       9444.60       9576.47       577.07 o                         
 -19  24  -4       2246.24       2094.63       252.09 o                         
 -17  24  -4       6744.26       6650.77       465.93 o                         
 -16  24  -4       2432.23       2526.62       242.05 o                         
 -14  24  -4       4624.05       4077.22       502.09 o                         
 -13  24  -4       2198.59       1956.39       304.87 o                         
 -11  24  -4       2197.25       2224.74       269.87 o                         
 -10  24  -4       4622.96       4020.72       350.97 o                         
  -8  24  -4       2431.43       2928.61       383.46 o                         
  -7  24  -4       6745.41       7122.95       587.01 o                         
  -5  24  -4       2244.25       2359.65       348.75 o                         
  -4  24  -4       9443.89       9684.90       898.39 o                         
  -2  24  -4       3421.59       3803.32       818.77 o                         
  -1  24  -4       4718.31       5409.47       517.37 o                         
 -24  25  -4       4810.74       5855.40       651.82 o                         
 -23  25  -4      14876.70      14040.03       900.36 o                         
 -22  25  -4        538.65        374.69       179.16 o                         
 -21  25  -4       3845.11       4691.03       417.77 o                         
 -20  25  -4      39930.66      39963.52      1077.03 o                         
 -19  25  -4        592.91        571.27       180.45 o                         
 -18  25  -4       1229.38       1697.82       255.92 o                         
 -17  25  -4      52988.29      54167.80      1364.06 o                         
 -16  25  -4       1990.22       1926.37       213.50 o                         
 -15  25  -4        503.49        309.88       150.96 o                         
 -14  25  -4      34952.32      34788.89      1249.36 o                         
 -13  25  -4       1710.56       1785.00       402.79 o                         
 -12  25  -4       1710.21       1373.72       251.44 o                         
 -11  25  -4      34949.11      33154.59      1032.98 o                         
 -10  25  -4        503.09        579.29       226.18 o                         
  -9  25  -4       1990.56       2075.77       346.96 o                         
  -8  25  -4      52992.98      53205.69      1647.49 o                         
  -7  25  -4       1229.87       2461.56       371.42 o                         
  -6  25  -4        593.65        468.55       201.34 o                         
  -5  25  -4      39939.16      43464.48      2814.44 o                         
  -4  25  -4       3845.79       3956.64       463.44 o                         
  -3  25  -4        538.53        389.82       259.95 o                         
  -2  25  -4      14887.10      13672.18       829.07 o                         
  -1  25  -4       4810.61       4821.40       502.02 o                         
   0  25  -4        200.31        -97.15       288.77 o                         
 -25  26  -4      25000.99      24524.70      1248.69 o                         
 -24  26  -4       1696.53       1397.23       326.51 o                         
 -23  26  -4       1837.03       1465.92       321.28 o                         
 -22  26  -4      41230.12      41555.58      1546.83 o                         
 -21  26  -4       3143.20       3011.26       413.15 o                         
 -20  26  -4        728.35        325.28       206.67 o                         
 -19  26  -4      41115.32      40478.61      1483.87 o                         
 -18  26  -4       7285.62       6867.06       598.55 o                         
 -17  26  -4       2473.04       1858.98       317.87 o                         
 -16  26  -4      32493.12      30758.85       998.81 o                         
 -15  26  -4       5950.24       6055.08       633.12 o                         
 -14  26  -4       1390.25       1072.71       210.89 o                         
 -13  26  -4      34438.34      32127.61      1061.12 o                         
 -12  26  -4       1391.43       1724.07       316.99 o                         
 -11  26  -4       5950.27       6168.82       573.38 o                         
 -10  26  -4      32482.53      32613.77      1300.91 o                         
  -9  26  -4       2476.33       2277.57       362.57 o                         
  -8  26  -4       7286.11       7110.46       606.02 o                         
  -7  26  -4      41103.24      42137.01      1492.69 o                         
  -6  26  -4        727.91        669.41       206.84 o                         
  -5  26  -4       3142.90       3062.23       414.09 o                         
  -4  26  -4      41229.44      40833.36      1468.41 o                         
  -3  26  -4       1834.13       1796.99       325.13 o                         
  -2  26  -4       1696.06       1191.03       278.16 o                         
  -1  26  -4      24991.80      24112.44      1468.06 o                         
   0  26  -4        704.13        427.98       325.02 o                         
 -26  27  -4       4277.99       4173.88       778.24 o                         
 -25  27  -4       1733.31       2077.05       469.01 o                         
 -23  27  -4       3137.43       3402.31       467.09 o                         
 -22  27  -4       3663.76       3353.11       459.58 o                         
 -20  27  -4       3394.99       2630.97       508.33 o                         
 -19  27  -4       7167.23       6464.36       600.82 o                         
 -17  27  -4       5648.78       5238.55       531.16 o                         
 -16  27  -4       6311.71       6391.32       570.67 o                         
 -14  27  -4       5922.00       5436.76       553.93 o                         
 -13  27  -4       5921.37       5667.22       627.45 o                         
 -11  27  -4       6311.58       6117.83       588.16 o                         
 -10  27  -4       5646.78       5428.49       556.79 o                         
  -8  27  -4       7164.15       7021.70       612.33 o                         
  -7  27  -4       3395.60       3589.36       443.58 o                         
  -5  27  -4       3662.17       3926.19       464.37 o                         
  -4  27  -4       3138.20       2942.28       420.90 o                         
  -2  27  -4       1732.72       1448.49       590.06 o                         
  -1  27  -4       4278.48       3955.81       629.00 o                         
 -27  28  -4       2442.67       3574.36       612.42 o                         
 -26  28  -4      16150.94      15953.97      1204.56 o                         
 -25  28  -4        695.80        727.87       308.63 o                         
 -24  28  -4       3646.40       4196.62       909.45 o                         
 -23  28  -4      12518.57       9809.53      1315.56 o                         
 -22  28  -4        348.20        236.34       242.02 o                         
 -21  28  -4       2206.00       1935.33       520.96 o                         
 -20  28  -4      34836.07      35073.36      1428.38 o                         
 -19  28  -4       1343.31        949.64       267.21 o                         
 -18  28  -4       1354.93       1626.69       322.91 o                         
 -17  28  -4      32756.61      33989.11      1831.87 o                         
 -16  28  -4       1887.44       1021.84      1240.66 o                         
 -15  28  -4       1084.70       1238.20       339.71 o                         
 -14  28  -4      26353.09      25183.36      1196.72 o                         
 -13  28  -4       1084.21       1464.44       315.80 o                         
 -12  28  -4       1887.51       2002.09       364.08 o                         
 -11  28  -4      32756.56      33287.28      1381.16 o                         
 -10  28  -4       1356.16       1887.70       371.31 o                         
  -9  28  -4       1344.74       1342.11       291.27 o                         
  -8  28  -4      34838.77      35779.04      1430.07 o                         
  -7  28  -4       2207.56       3030.02       416.82 o                         
  -6  28  -4        348.64         15.80       175.74 o                         
  -5  28  -4      12520.81      12159.76       819.94 o                         
  -4  28  -4       3646.03       4772.93       696.34 o                         
  -3  28  -4        695.04        803.02       350.25 o                         
  -2  28  -4      16156.54      15139.40      1198.03 o                         
  -1  28  -4       2442.81       3418.81       844.27 o                         
 -26  29  -4        844.18        310.44       273.84 o                         
 -25  29  -4      28448.95      25317.89      2242.43 o                         
 -24  29  -4       1593.56       1392.18       544.75 o                         
 -23  29  -4        149.59       -533.04       533.04 o                         
 -21  29  -4       1574.36       1732.41       563.03 o                         
 -20  29  -4       1148.48       1165.00       519.16 o                         
 -19  29  -4      23659.95      21893.04      1912.52 o                         
 -18  29  -4       4859.81       5057.96       700.08 o                         
 -17  29  -4       1713.82       1187.54       366.69 o                         
 -16  29  -4      14811.19      14659.30       937.65 o                         
 -15  29  -4       1693.59       1607.16       322.96 o                         
 -14  29  -4       1693.34       1516.75       715.82 o                         
 -13  29  -4      14807.12      14306.68       913.41 o                         
 -12  29  -4       1714.98       1300.99       307.36 o                         
 -11  29  -4       4861.00       4906.81       553.42 o                         
 -10  29  -4      23651.69      22979.11      1137.45 o                         
  -9  29  -4       1149.36        998.93       276.74 o                         
  -8  29  -4       1574.68       1702.63       337.38 o                         
  -7  29  -4      19112.35      18463.24      1026.86 o                         
  -6  29  -4        149.56        -42.11       289.92 o                         
  -5  29  -4       1593.33       2925.54       756.70 o                         
  -4  29  -4      28439.58      27147.13      2164.96 o                         
 -26  30  -4       2433.66       2369.84       728.77 o                         
 -25  30  -4       4827.04       3582.02       870.67 o                         
 -17  30  -4       5426.04       5483.35       703.82 o                         
 -16  30  -4       3511.07       3179.64       533.68 o                         
 -14  30  -4       3511.20       3678.76       572.98 o                         
 -13  30  -4       5428.34       5122.92       664.46 o                         
 -11  30  -4       7859.83       7130.06       763.59 o                         
 -10  30  -4       1257.51       1102.89       462.20 o                         
  -8  30  -4       4563.00       4480.53       877.38 o                         
 -16  31  -4        546.15        261.18       262.10 o                         
 -15  31  -4        546.26        471.49       375.86 o                         
 -14  31  -4      18048.20      18487.11      1774.17 o                         
 -13  31  -4        874.58       1451.12       571.76 o                         
 -12  31  -4       1747.24       1794.43       578.21 o                         
 -11  31  -4      31837.96      32648.51      2335.58 o                         
 -10  31  -4        874.70       1712.94       573.46 o                         
  -9  31  -4        538.29        977.05       452.09 o                         
 -12  32  -4       1842.79        721.38       427.87 o                         
 -11  32  -4       1164.76        401.69       314.88 o                         
   0   1  -3          6.78          4.90        13.94 o                         
  -1   2  -3       1602.35       1592.18        48.31 o                         
   0   2  -3         17.74         52.03        18.65 o                         
  -2   3  -3       3588.88       3336.24        78.63 o                         
  -1   3  -3       3589.83       3325.53        80.37 o                         
  -3   4  -3       2303.43       2269.60        73.91 o                         
  -2   4  -3       5136.63       4790.27       105.78 o                         
  -1   4  -3       2304.45       2225.02        77.96 o                         
   0   4  -3         32.21         12.49        25.25 o                         
  -4   5  -3       5643.90       5376.89       163.99 o                         
  -3   5  -3      11486.38      11450.51       177.07 o                         
  -2   5  -3      11489.57      11499.07       178.33 o                         
  -1   5  -3       5637.25       5575.61       136.10 o                         
   0   5  -3         34.27         77.55        28.82 o                         
  -5   6  -3       2784.28       2744.95       135.16 o                         
  -4   6  -3       1378.18       1311.36        77.55 o                         
  -2   6  -3       1378.28       1354.05        61.27 o                         
  -1   6  -3       2784.67       2863.51       101.97 o                         
  -6   7  -3       1551.76       1639.59       109.50 o                         
  -5   7  -3       7091.35       7140.45       260.39 o                         
  -4   7  -3       4027.13       3840.38       108.92 o                         
  -3   7  -3       4027.93       3845.64       102.85 o                         
  -2   7  -3       7090.39       7102.70       136.90 o                         
  -1   7  -3       1551.64       1572.28        91.82 o                         
   0   7  -3        266.64        282.49        52.62 o                         
  -7   8  -3       8949.41       9461.19       318.84 o                         
  -6   8  -3        240.88        243.14        41.56 o                         
  -5   8  -3        732.65        842.66        55.70 o                         
  -4   8  -3        220.61        297.02        43.55 o                         
  -3   8  -3        732.40        679.28        40.84 o                         
  -2   8  -3        241.12        231.78        28.35 o                         
  -1   8  -3       8951.81       8959.56       236.58 o                         
   0   8  -3         67.81         61.68        34.20 o                         
  -8   9  -3       4265.55       4046.42       127.59 o                         
  -7   9  -3       2396.93       2171.83       107.63 o                         
  -5   9  -3       3309.06       3201.32       125.15 o                         
  -4   9  -3       3307.75       3169.91       133.19 o                         
  -2   9  -3       2397.74       2270.35       131.48 o                         
  -1   9  -3       4264.68       4188.83       150.63 o                         
  -9  10  -3        174.91        183.12        43.61 o                         
  -8  10  -3       4404.32       4560.06       149.25 o                         
  -7  10  -3       1041.86        970.45        69.87 o                         
  -6  10  -3       1241.04       1231.38        74.38 o                         
  -5  10  -3       2320.69       2244.95       113.31 o                         
  -4  10  -3       1242.13       1279.29        89.15 o                         
  -3  10  -3       1040.86       1145.99        84.26 o                         
  -2  10  -3       4406.99       4589.43       196.14 o                         
  -1  10  -3        174.93        178.78        38.71 o                         
   0  10  -3        129.13        260.55        60.86 o                         
 -10  11  -3       3213.12       3120.10       132.37 o                         
  -9  11  -3        808.35        803.01        81.82 o                         
  -8  11  -3        675.44        664.57        63.59 o                         
  -7  11  -3       1634.70       1575.59        90.83 o                         
  -6  11  -3       2885.57       3104.39       129.45 o                         
  -5  11  -3       2886.08       3204.26       139.93 o                         
  -4  11  -3       1635.64       1575.05       104.95 o                         
  -3  11  -3        676.09        716.63        85.79 o                         
  -2  11  -3        808.42        807.56        94.16 o                         
  -1  11  -3       3207.39       3200.06       135.40 o                         
   0  11  -3        197.63        243.84        63.99 o                         
 -11  12  -3       1746.22       1687.38        99.34 o                         
 -10  12  -3       1721.92       1678.75       101.71 o                         
  -8  12  -3       2981.68       3110.71       148.88 o                         
  -7  12  -3       2054.86       1910.69       113.69 o                         
  -5  12  -3       2057.58       2071.06       121.11 o                         
  -4  12  -3       2979.51       3257.53       183.90 o                         
  -2  12  -3       1723.62       1538.90       138.21 o                         
  -1  12  -3       1745.35       1668.34        89.50 o                         
 -12  13  -3       1170.36       1105.01        90.14 o                         
 -11  13  -3      11780.93      12269.26       288.89 o                         
 -10  13  -3       1551.17       1661.03       150.82 o                         
  -9  13  -3        299.67        351.03        60.16 o                         
  -8  13  -3       3646.00       3777.66       164.97 o                         
  -7  13  -3        488.57        559.92        69.48 o                         
  -6  13  -3        488.04        655.71        75.02 o                         
  -5  13  -3       3643.11       3776.47       162.37 o                         
  -4  13  -3        299.44        311.30        74.05 o                         
  -3  13  -3       1550.86       1487.11       140.52 o                         
  -2  13  -3      11771.58      11849.75       368.48 o                         
  -1  13  -3       1170.15       1001.94        67.44 o                         
   0  13  -3        743.55        728.48        84.56 o                         
 -13  14  -3       5316.70       5199.96       187.58 o                         
 -12  14  -3       3292.93       3275.68       173.47 o                         
 -11  14  -3       4243.70       4259.36       203.75 o                         
 -10  14  -3       6093.63       6188.01       221.50 o                         
  -9  14  -3        942.64       1018.28        90.86 o                         
  -8  14  -3        935.80        829.17        84.81 o                         
  -7  14  -3       2302.62       2151.31       135.57 o                         
  -6  14  -3        937.15        880.62        90.22 o                         
  -5  14  -3        941.98        937.51       104.61 o                         
  -4  14  -3       6087.93       6143.78       220.87 o                         
  -3  14  -3       4246.47       4624.53       248.23 o                         
  -2  14  -3       3292.42       3247.61       203.33 o                         
  -1  14  -3       5314.26       4511.08       250.51 o                         
   0  14  -3        301.03        270.89        65.20 o                         
 -14  15  -3       1402.36       1531.44       108.20 o                         
 -13  15  -3      11215.82      11331.61       332.18 o                         
 -11  15  -3       3120.18       2999.47       174.50 o                         
 -10  15  -3       2526.06       2362.16       143.23 o                         
  -8  15  -3       1287.88       1253.94       105.92 o                         
  -7  15  -3       1286.59       1385.83       114.22 o                         
  -5  15  -3       2528.28       2089.99       160.38 o                         
  -4  15  -3       3117.15       3121.24       166.39 o                         
  -2  15  -3      11220.30      10769.01       414.76 o                         
  -1  15  -3       1400.32       1223.60       105.52 o                         
 -15  16  -3       2432.62       2493.06       141.83 o                         
 -14  16  -3       1596.89       1785.93       122.03 o                         
 -13  16  -3       1413.15       1569.50       133.51 o                         
 -12  16  -3       1280.33       1237.47       119.26 o                         
 -11  16  -3       2345.80       2455.17       163.29 o                         
 -10  16  -3        830.56        910.41        91.67 o                         
  -9  16  -3        336.97        255.34        84.19 o                         
  -8  16  -3       1184.79       1190.25       108.62 o                         
  -7  16  -3        337.37        315.70        64.34 o                         
  -6  16  -3        829.72        799.73       104.25 o                         
  -5  16  -3       2342.76       2402.32       187.24 o                         
  -4  16  -3       1280.56       1248.56       115.10 o                         
  -3  16  -3       1412.94       1334.78       163.50 o                         
  -2  16  -3       1597.24       1669.09       208.49 o                         
  -1  16  -3       2432.03       2014.40       140.76 o                         
   0  16  -3       1016.45       1110.92       115.85 o                         
 -16  17  -3       2550.01       2721.78       171.34 o                         
 -15  17  -3       3612.28       3690.67       179.70 o                         
 -14  17  -3       1059.64       1190.69       106.06 o                         
 -13  17  -3       2156.38       2143.30       141.32 o                         
 -12  17  -3        857.71        828.76       104.07 o                         
 -11  17  -3       1250.61       1246.92       118.59 o                         
 -10  17  -3       1088.62       1217.32       125.29 o                         
  -9  17  -3       1447.92       1333.36       116.51 o                         
  -8  17  -3       1448.92       1345.83       116.98 o                         
  -7  17  -3       1088.07       1038.91       111.61 o                         
  -6  17  -3       1251.50       1158.68       125.57 o                         
  -5  17  -3        857.64        799.67        88.79 o                         
  -4  17  -3       2156.74       2064.27       165.12 o                         
  -3  17  -3       1061.05       1117.98       202.77 o                         
  -2  17  -3       3612.05       3391.24       300.79 o                         
  -1  17  -3       2545.56       2205.11       226.55 o                         
   0  17  -3        488.07        488.50        83.79 o                         
 -17  18  -3       3112.87       3322.78       192.37 o                         
 -16  18  -3       4753.02       4871.48       210.48 o                         
 -14  18  -3       3306.77       3394.79       180.23 o                         
 -13  18  -3        859.14        828.64       109.08 o                         
 -11  18  -3       1943.50       2148.62       165.93 o                         
 -10  18  -3       2201.94       2359.51       176.02 o                         
  -8  18  -3       2204.97       2193.58       164.27 o                         
  -7  18  -3       1941.07       2071.50       166.48 o                         
  -5  18  -3        860.38        683.64       107.02 o                         
  -4  18  -3       3302.65       3174.43       236.08 o                         
  -2  18  -3       4756.07       5366.79       380.14 o                         
  -1  18  -3       3109.33       2576.78       275.63 o                         
 -18  19  -3       3560.45       3576.44       223.33 o                         
 -17  19  -3       2153.18       2190.52       162.41 o                         
 -16  19  -3       3135.36       3510.34       188.79 o                         
 -15  19  -3       4617.90       4591.51       216.70 o                         
 -14  19  -3       1291.63       1045.48       104.48 o                         
 -13  19  -3       1349.17       1429.71       134.54 o                         
 -12  19  -3        301.48        300.40        94.19 o                         
 -11  19  -3       5161.34       5147.39       259.29 o                         
 -10  19  -3       2837.87       2795.66       194.35 o                         
  -9  19  -3       2836.50       2803.00       212.64 o                         
  -8  19  -3       5158.26       4948.29       283.36 o                         
  -7  19  -3        301.92        222.50       121.58 o                         
  -6  19  -3       1347.57       1377.18       231.97 o                         
  -5  19  -3       1292.43       1668.69       256.82 o                         
  -4  19  -3       4616.79       4597.52       405.18 o                         
  -3  19  -3       3137.20       3417.46       352.31 o                         
  -2  19  -3       2154.92       2064.31       253.86 o                         
  -1  19  -3       3557.68       3940.30       342.21 o                         
   0  19  -3        668.28        584.89       196.32 o                         
 -19  20  -3        536.91        520.27       166.93 o                         
 -18  20  -3       5736.91       5974.66       308.97 o                         
 -17  20  -3       3977.15       4370.06       237.97 o                         
 -16  20  -3       5627.54       5709.12       273.39 o                         
 -15  20  -3       3528.35       3763.39       204.10 o                         
 -14  20  -3       1767.31       1921.01       190.32 o                         
 -13  20  -3       4527.36       4440.46       281.34 o                         
 -12  20  -3       5108.00       4874.19       280.31 o                         
 -11  20  -3       3878.52       3514.71       223.15 o                         
 -10  20  -3        131.37        214.27        89.20 o                         
  -9  20  -3       3878.19       3835.14       355.66 o                         
  -8  20  -3       5110.95       4736.91       495.03 o                         
  -7  20  -3       4528.71       4450.73       405.86 o                         
  -6  20  -3       1768.43       1744.76       263.37 o                         
  -5  20  -3       3529.30       3246.90       355.92 o                         
  -4  20  -3       5635.28       5442.77       451.55 o                         
  -3  20  -3       3978.86       4403.48       500.79 o                         
  -2  20  -3       5740.44       6900.70       463.07 o                         
  -1  20  -3        536.42        879.90       182.83 o                         
   0  20  -3        579.38        855.95       196.32 o                         
 -20  21  -3       2061.93       2582.95       304.17 o                         
 -19  21  -3       1417.56       1753.55       242.18 o                         
 -17  21  -3       7913.98       8468.91       337.78 o                         
 -16  21  -3       2714.98       2984.95       207.27 o                         
 -14  21  -3       9244.08      10206.65       522.00 o                         
 -13  21  -3       4756.60       4598.00       348.22 o                         
 -11  21  -3       5458.71       6026.96       466.66 o                         
 -10  21  -3       5453.39       5933.84       465.49 o                         
  -8  21  -3       4760.09       4609.80       490.53 o                         
  -7  21  -3       9236.29       9324.75       594.59 o                         
  -5  21  -3       2718.59       3088.97       440.67 o                         
  -4  21  -3       7907.06       8127.94       571.71 o                         
  -2  21  -3       1419.32       1757.55       249.14 o                         
  -1  21  -3       2060.17       2391.80       296.95 o                         
 -21  22  -3       1955.20       2666.71       304.88 o                         
 -20  22  -3       3070.58       3091.15       321.25 o                         
 -19  22  -3        641.31        616.03       160.15 o                         
 -18  22  -3       3544.93       3689.08       229.61 o                         
 -17  22  -3       2318.94       2058.55       178.03 o                         
 -16  22  -3        965.34        931.97       132.66 o                         
 -15  22  -3       1120.63       1120.12       162.21 o                         
 -14  22  -3       2560.18       2797.06       284.98 o                         
 -13  22  -3       2817.41       2529.16       262.13 o                         
 -12  22  -3       2114.54       2036.30       290.13 o                         
 -11  22  -3        714.53        535.91       163.10 o                         
 -10  22  -3       2116.99       1980.24       280.21 o                         
  -9  22  -3       2816.51       2840.76       281.31 o                         
  -8  22  -3       2557.54       2905.66       356.38 o                         
  -7  22  -3       1121.19        847.94       208.80 o                         
  -6  22  -3        964.75        961.68       219.90 o                         
  -5  22  -3       2322.87       2398.41       322.44 o                         
  -4  22  -3       3543.02       3358.96       377.95 o                         
  -3  22  -3        641.45        412.84       171.51 o                         
  -2  22  -3       3073.00       2848.26       316.00 o                         
  -1  22  -3       1953.48       2203.00       286.18 o                         
   0  22  -3        800.60        951.21       210.21 o                         
 -22  23  -3       2700.32       2811.14       321.63 o                         
 -21  23  -3       1752.27       2149.49       294.95 o                         
 -20  23  -3       1149.19       1326.22       229.79 o                         
 -19  23  -3       2311.39       1920.66       257.73 o                         
 -18  23  -3       6954.56       7431.48       334.69 o                         
 -17  23  -3        742.85        667.76       154.24 o                         
 -16  23  -3       2217.25       1905.80       177.92 o                         
 -15  23  -3       2641.71       2736.44       244.96 o                         
 -14  23  -3        921.28        753.73       156.80 o                         
 -13  23  -3        869.42        838.27       262.67 o                         
 -12  23  -3       3198.56       3004.28       352.96 o                         
 -11  23  -3       3198.79       3263.23       369.53 o                         
 -10  23  -3        868.65       1041.03       183.55 o                         
  -9  23  -3        920.99        829.23       166.65 o                         
  -8  23  -3       2643.45       2514.97       426.23 o                         
  -7  23  -3       2219.46       1882.30       298.45 o                         
  -6  23  -3        744.05        524.94       178.53 o                         
  -5  23  -3       6955.98       7010.85       551.89 o                         
  -4  23  -3       2313.46       2360.65       331.61 o                         
  -3  23  -3       1147.18       1456.74       268.46 o                         
  -2  23  -3       1754.70       1611.28       281.02 o                         
  -1  23  -3       2702.72       2850.76       327.30 o                         
   0  23  -3        268.45        287.27       157.09 o                         
 -23  24  -3       3344.10       3889.41       643.10 o                         
 -22  24  -3       4021.95       4781.94       414.69 o                         
 -20  24  -3       2824.61       4046.12       378.23 o                         
 -19  24  -3       1621.24       1465.32       233.29 o                         
 -17  24  -3       5360.38       5857.33       335.45 o                         
 -16  24  -3       3968.63       4394.99       274.02 o                         
 -14  24  -3       8458.01       8548.01       609.41 o                         
 -13  24  -3       6054.96       7288.18       563.55 o                         
 -11  24  -3       6063.48       7355.69       551.18 o                         
 -10  24  -3       8448.57       8705.28       517.85 o                         
  -8  24  -3       3974.62       3737.89       417.81 o                         
  -7  24  -3       5354.58       6807.96       566.51 o                         
  -5  24  -3       1623.34       1649.27       295.91 o                         
  -4  24  -3       2821.36       2840.75       491.89 o                         
  -2  24  -3       4024.90       3877.28       422.78 o                         
  -1  24  -3       3340.88       3891.94       392.71 o                         
 -24  25  -3       2960.98       3149.53       440.96 o                         
 -23  25  -3       1189.09       1699.80       334.94 o                         
 -22  25  -3        925.95       1125.76       270.20 o                         
 -21  25  -3       6603.36       7636.39       636.34 o                         
 -20  25  -3       4671.90       4702.54       510.63 o                         
 -19  25  -3       1438.93       1051.39       421.76 o                         
 -18  25  -3       1663.60       1538.28       300.92 o                         
 -17  25  -3       1665.83       1610.59       200.78 o                         
 -16  25  -3       1702.07       1911.72       211.55 o                         
 -15  25  -3        748.71       1042.83       193.21 o                         
 -14  25  -3       2052.16       1894.04       309.01 o                         
 -13  25  -3       2210.67       1949.48       312.02 o                         
 -12  25  -3       2208.48       2421.96       336.07 o                         
 -11  25  -3       2051.88       2009.77       264.93 o                         
 -10  25  -3        749.56        644.91       209.79 o                         
  -9  25  -3       1699.68       1676.55       240.18 o                         
  -8  25  -3       1663.02       1334.91       267.70 o                         
  -7  25  -3       1664.15       1383.62       272.26 o                         
  -6  25  -3       1438.31       1547.22       290.60 o                         
  -5  25  -3       4675.96       5021.10       489.81 o                         
  -4  25  -3       6601.12       7291.52       593.32 o                         
  -3  25  -3        927.01       1053.44       266.95 o                         
  -2  25  -3       1187.42       1027.70       246.04 o                         
  -1  25  -3       2958.77       2403.35       457.51 o                         
   0  25  -3        730.73        802.37       244.91 o                         
 -25  26  -3       1095.88       1111.12       297.46 o                         
 -24  26  -3       4234.37       4213.72       515.68 o                         
 -23  26  -3        757.64        731.72       321.42 o                         
 -22  26  -3       1256.62        946.81       268.29 o                         
 -21  26  -3       1837.51       2530.08       498.30 o                         
 -20  26  -3        424.75         62.73       159.97 o                         
 -19  26  -3       1972.42       1895.32       342.41 o                         
 -18  26  -3       1962.07       1900.94       326.05 o                         
 -17  26  -3       2232.23       2141.71       259.27 o                         
 -16  26  -3       1977.50       2331.26       281.93 o                         
 -15  26  -3       1519.37       1235.93       210.19 o                         
 -14  26  -3       2164.62       1884.50       309.39 o                         
 -13  26  -3        435.59        226.37       210.59 o                         
 -12  26  -3       2166.64       2145.90       277.47 o                         
 -11  26  -3       1518.31       1331.33       224.42 o                         
 -10  26  -3       1975.82       1880.26       317.04 o                         
  -9  26  -3       2233.79       2208.63       352.56 o                         
  -8  26  -3       1961.60       2460.93       366.41 o                         
  -7  26  -3       1971.23       1963.69       325.51 o                         
  -6  26  -3        424.26        425.01       243.28 o                         
  -5  26  -3       1840.16       1516.47       284.23 o                         
  -4  26  -3       1257.53       1635.59       303.12 o                         
  -3  26  -3        757.03        996.58       254.74 o                         
  -2  26  -3       4238.78       3868.00       591.00 o                         
  -1  26  -3       1096.80       1749.44       434.54 o                         
   0  26  -3        216.63        359.98       197.01 o                         
 -26  27  -3       4153.84       3529.93       594.21 o                         
 -25  27  -3       3399.92       3231.69       465.12 o                         
 -23  27  -3       3742.76       4013.73       495.55 o                         
 -22  27  -3       4955.87       4148.67       632.27 o                         
 -20  27  -3       5685.87       5690.38       562.86 o                         
 -19  27  -3      11439.81      12036.51       808.99 o                         
 -17  27  -3       4119.33       3652.77       453.07 o                         
 -16  27  -3       6260.27       6872.46       487.75 o                         
 -14  27  -3       5286.99       5816.75       546.83 o                         
 -13  27  -3       5280.30       6344.62       481.19 o                         
 -11  27  -3       6267.79       6955.51       606.91 o                         
 -10  27  -3       4112.35       4116.84       475.09 o                         
  -8  27  -3      11448.77      11840.45       777.98 o                         
  -7  27  -3       5680.04       5084.06       522.86 o                         
  -5  27  -3       4959.81       5627.16       545.04 o                         
  -4  27  -3       3738.95       3474.34       422.01 o                         
  -2  27  -3       3402.92       3789.64       606.38 o                         
  -1  27  -3       4149.96       4383.98       649.24 o                         
 -27  28  -3       2015.82       2063.09       465.15 o                         
 -26  28  -3       1674.99       1420.87       388.00 o                         
 -25  28  -3       2295.85       2352.79       484.17 o                         
 -24  28  -3       4619.38       4211.35       879.05 o                         
 -23  28  -3        749.81        946.59       336.07 o                         
 -22  28  -3       1639.48       1451.67       327.82 o                         
 -21  28  -3       4007.40       3646.82       470.30 o                         
 -20  28  -3        931.15       1116.03       544.44 o                         
 -19  28  -3       1840.10       2094.12       364.46 o                         
 -18  28  -3       1582.18       1435.47       304.48 o                         
 -17  28  -3       5332.04       4752.53       508.29 o                         
 -16  28  -3       2113.68       2299.71       291.41 o                         
 -15  28  -3       1446.11       1195.67       224.00 o                         
 -14  28  -3        572.20        575.76       181.22 o                         
 -13  28  -3       1446.07       1106.78       261.42 o                         
 -12  28  -3       2112.21       2247.14       363.51 o                         
 -11  28  -3       5328.90       4926.95       525.84 o                         
 -10  28  -3       1583.87       1412.00       297.31 o                         
  -9  28  -3       1837.50       2164.53       354.12 o                         
  -8  28  -3        930.65       1138.45       270.89 o                         
  -7  28  -3       4008.74       4326.32       489.99 o                         
  -6  28  -3       1637.16       1428.78       599.65 o                         
  -5  28  -3        750.40        932.15       348.83 o                         
  -4  28  -3       4617.61       4792.52       662.00 o                         
  -3  28  -3       2295.03       2561.72       524.02 o                         
  -2  28  -3       1674.24       1969.44       467.93 o                         
  -1  28  -3       2014.74       1444.45       565.69 o                         
   0  28  -3       1282.99       1598.58       568.70 o                         
 -28  29  -3        437.45       -358.02       373.34 o                         
 -27  29  -3       6175.43       6147.69      1020.93 o                         
 -26  29  -3       1361.59        995.52       473.28 o                         
 -25  29  -3        102.01       -103.78       297.10 o                         
 -24  29  -3       3698.09       2479.05       711.52 o                         
 -23  29  -3       1544.58       1097.18       503.80 o                         
 -22  29  -3       2709.25       2188.00       628.27 o                         
 -21  29  -3       2262.65       2088.10       429.29 o                         
 -20  29  -3       2009.08       2329.38       394.55 o                         
 -19  29  -3       3853.41       3831.91       487.29 o                         
 -18  29  -3       2017.78       2179.75       378.39 o                         
 -17  29  -3       2655.60       1972.59       738.07 o                         
 -16  29  -3        547.06        714.71       322.56 o                         
 -15  29  -3        359.79        454.10       191.14 o                         
 -14  29  -3        359.33        270.37       150.75 o                         
 -13  29  -3        547.13        577.78       224.41 o                         
 -12  29  -3       2657.18       2427.84       379.84 o                         
 -11  29  -3       2016.46       1982.53       354.37 o                         
 -10  29  -3       3849.99       2916.87       419.58 o                         
  -9  29  -3       2010.57       2219.04       362.25 o                         
  -8  29  -3       2262.41       2229.72       378.12 o                         
  -7  29  -3       2708.00       3319.28       432.94 o                         
  -6  29  -3       1544.62       1639.66       426.96 o                         
  -5  29  -3       3701.26       2218.87       668.67 o                         
  -4  29  -3        102.01        -15.34       293.92 o                         
  -3  29  -3       1360.94       1483.05       528.32 o                         
  -2  29  -3       6180.84       5521.12       982.53 o                         
  -1  29  -3        437.63        133.46       364.27 o                         
 -26  30  -3       7256.43       6343.43      1152.70 o                         
 -25  30  -3       4736.96       3842.14       886.97 o                         
 -23  30  -3       5304.99       3724.03       857.81 o                         
 -22  30  -3       5762.10       4699.87       918.48 o                         
 -20  30  -3       4881.83       3806.27       791.38 o                         
 -19  30  -3       7080.51       7932.30      1160.17 o                         
 -17  30  -3       4504.54       4360.16       853.90 o                         
 -16  30  -3       5520.03       5238.13       929.61 o                         
 -14  30  -3       5527.66       5319.35       527.08 o                         
 -13  30  -3       4498.56       4665.37       559.64 o                         
 -11  30  -3       7088.65       7242.99       763.19 o                         
 -10  30  -3       4873.68       4747.18       613.39 o                         
  -8  30  -3       5768.14       6117.22      1017.16 o                         
  -7  30  -3       5299.25       5412.66       970.13 o                         
  -5  30  -3       4742.47       4859.86       923.29 o                         
  -4  30  -3       7248.23       7655.28      1155.78 o                         
 -25  31  -3       1294.17        264.35       354.56 o                         
 -24  31  -3       2860.59       2289.55       717.84 o                         
 -16  31  -3       2136.62       1986.73       434.72 o                         
 -15  31  -3       2134.77       2026.89       447.36 o                         
 -14  31  -3       1709.64       1004.96       349.92 o                         
 -13  31  -3       1536.84       1153.51       275.33 o                         
 -12  31  -3       1769.52       1583.89       482.71 o                         
 -11  31  -3        338.69        477.75       237.80 o                         
 -10  31  -3       2028.20       2056.44       434.88 o                         
  -9  31  -3        906.78       1354.77       523.12 o                         
  -8  31  -3       1207.68        845.98       436.98 o                         
 -15  32  -3       1831.50       1818.15       595.04 o                         
 -14  32  -3       1417.33        633.79       397.86 o                         
 -13  32  -3        515.96        145.95       290.89 o                         
 -12  32  -3       1062.36       1186.05       341.99 o                         
   0   1  -2          0.27         18.73        15.95 o                         
  -1   2  -2      39598.13      37673.44       304.94 o                         
   0   2  -2          2.54          7.71        16.60 o                         
  -2   3  -2        533.54        527.98        38.73 o                         
  -1   3  -2        533.61        495.63        35.43 o                         
  -3   4  -2        538.58        475.95        49.44 o                         
  -2   4  -2      65783.04      62611.89       645.99 o                         
  -1   4  -2        538.56        485.63        38.84 o                         
   0   4  -2         59.76        112.91        36.02 o                         
  -4   5  -2      33272.62      31378.40       588.51 o                         
  -3   5  -2       1269.54       1208.81        63.81 o                         
  -2   5  -2       1269.61       1222.16        62.49 o                         
  -1   5  -2      33277.52      31978.39       554.51 o                         
   0   5  -2         19.00         39.12        67.49 o                         
  -5   6  -2       2577.92       2701.47       108.63 o                         
  -4   6  -2       2274.28       2115.71        82.68 o                         
  -2   6  -2       2273.76       2396.60       118.21 o                         
  -1   6  -2       2578.36       2638.70       110.92 o                         
  -6   7  -2       4186.50       4194.25       179.88 o                         
  -5   7  -2       6601.95       6671.90       162.12 o                         
  -4   7  -2       2955.79       2853.16       101.82 o                         
  -3   7  -2       2956.17       3045.93       120.12 o                         
  -2   7  -2       6596.29       6921.51       200.12 o                         
  -1   7  -2       4187.12       3940.06       119.16 o                         
   0   7  -2         50.18         23.88        55.80 o                         
  -7   8  -2      11080.54      10880.79       241.23 o                         
  -6   8  -2       2653.32       2829.22       109.78 o                         
  -5   8  -2       4079.10       4092.70       131.59 o                         
  -4   8  -2      36108.82      35546.37       462.99 o                         
  -3   8  -2       4077.92       4087.40       169.20 o                         
  -2   8  -2       2653.76       2681.12       140.86 o                         
  -1   8  -2      11079.91      10926.84       303.86 o                         
   0   8  -2         23.60         78.72        42.97 o                         
  -8   9  -2       2038.20       1981.56        94.26 o                         
  -7   9  -2       1346.45       1429.74        80.97 o                         
  -5   9  -2       1560.00       1602.84        90.67 o                         
  -4   9  -2       1560.76       1585.03        97.14 o                         
  -2   9  -2       1346.71       1337.10        99.78 o                         
  -1   9  -2       2038.81       1832.01       112.16 o                         
  -9  10  -2       2123.14       2090.36       101.99 o                         
  -8  10  -2      21670.27      21771.12       340.53 o                         
  -7  10  -2        398.44        373.30        81.61 o                         
  -6  10  -2        472.59        486.78        60.93 o                         
  -5  10  -2      27975.60      28987.89       494.56 o                         
  -4  10  -2        472.35        339.86        59.17 o                         
  -3  10  -2        398.18        410.90        67.24 o                         
  -2  10  -2      21664.72      21751.25       463.66 o                         
  -1  10  -2       2123.14       2110.25       105.64 o                         
   0  10  -2        108.17        110.60        47.71 o                         
 -10  11  -2      17760.90      17073.20       341.84 o                         
  -9  11  -2       1737.67       1687.69        97.94 o                         
  -8  11  -2       4007.88       4133.67       178.91 o                         
  -7  11  -2      30586.29      31051.29       489.39 o                         
  -6  11  -2       1081.06       1235.14        92.73 o                         
  -5  11  -2       1081.36       1064.95       102.94 o                         
  -4  11  -2      30587.87      29249.17       828.23 o                         
  -3  11  -2       4008.03       4160.61       172.96 o                         
  -2  11  -2       1738.03       1730.42       129.54 o                         
  -1  11  -2      17760.93      17165.79       336.04 o                         
   0  11  -2          7.63         37.02        39.65 o                         
 -11  12  -2       5403.87       5543.61       176.74 o                         
 -10  12  -2        936.64        870.77        82.02 o                         
  -8  12  -2      20027.74      20871.05       408.75 o                         
  -7  12  -2       3439.99       3696.82       156.66 o                         
  -5  12  -2       3438.18       3752.25       162.57 o                         
  -4  12  -2      20028.91      19896.87       420.69 o                         
  -2  12  -2        936.60        903.99       105.13 o                         
  -1  12  -2       5405.52       4955.74       177.89 o                         
 -12  13  -2       3082.79       3079.51       150.64 o                         
 -11  13  -2      29639.94      29876.73       516.06 o                         
 -10  13  -2       1292.75       1355.73       111.24 o                         
  -9  13  -2      13397.31      13447.06       336.51 o                         
  -8  13  -2      22694.96      22883.50       439.92 o                         
  -7  13  -2       2186.28       2102.79       142.54 o                         
  -6  13  -2       2188.36       2029.20       124.63 o                         
  -5  13  -2      22690.95      22076.37       568.52 o                         
  -4  13  -2      13395.17      12964.68       311.75 o                         
  -3  13  -2       1291.05       1110.25       118.10 o                         
  -2  13  -2      29634.20      28259.09       563.33 o                         
  -1  13  -2       3082.96       3140.76       143.06 o                         
   0  13  -2         17.52         55.95        52.31 o                         
 -13  14  -2       4297.69       4494.09       198.32 o                         
 -12  14  -2       3953.82       4091.41       154.39 o                         
 -11  14  -2       6792.90       6747.97       237.63 o                         
 -10  14  -2      28378.38      29737.89       586.55 o                         
  -9  14  -2       4023.40       3796.24       184.18 o                         
  -8  14  -2       3176.25       3296.10       169.13 o                         
  -7  14  -2       9716.05       9512.00       338.73 o                         
  -6  14  -2       3175.46       3301.22       175.94 o                         
  -5  14  -2       4023.09       3893.97       167.47 o                         
  -4  14  -2      28369.12      28680.87       770.01 o                         
  -3  14  -2       6790.75       6968.65       275.54 o                         
  -2  14  -2       3953.36       3607.57       143.37 o                         
  -1  14  -2       4295.67       4364.84       181.15 o                         
   0  14  -2         48.15        -43.90        43.90 o                         
 -14  15  -2       1124.55       1137.30       107.13 o                         
 -13  15  -2       3706.72       3974.50       167.13 o                         
 -11  15  -2      10585.96      11086.75       311.24 o                         
 -10  15  -2       6033.72       6172.87       230.26 o                         
  -8  15  -2      12035.20      12052.01       346.71 o                         
  -7  15  -2      12040.72      12251.93       348.96 o                         
  -5  15  -2       6032.44       5966.28       223.81 o                         
  -4  15  -2      10587.21      11107.97       320.36 o                         
  -2  15  -2       3706.92       3495.97       159.19 o                         
  -1  15  -2       1125.72        948.10       100.66 o                         
 -15  16  -2       2944.12       3192.42       179.35 o                         
 -14  16  -2      16184.78      16297.62       409.10 o                         
 -13  16  -2       1398.47       1455.44       108.33 o                         
 -12  16  -2       3709.22       3687.86       186.75 o                         
 -11  16  -2      18324.71      18030.93       411.88 o                         
 -10  16  -2        288.73        154.33        64.31 o                         
  -9  16  -2       4133.63       3837.58       185.20 o                         
  -8  16  -2      18588.39      19553.21       458.76 o                         
  -7  16  -2       4131.57       4029.89       226.37 o                         
  -6  16  -2        288.99        212.96        74.46 o                         
  -5  16  -2      18322.79      17906.54       412.23 o                         
  -4  16  -2       3708.46       3582.35       203.51 o                         
  -3  16  -2       1397.25       1444.23       132.01 o                         
  -2  16  -2      16180.01      15478.03       546.47 o                         
  -1  16  -2       2943.90       3117.26       179.92 o                         
   0  16  -2         21.55        163.55       125.50 o                         
 -16  17  -2      10881.21      10957.30       338.54 o                         
 -15  17  -2       1256.89       1418.50       116.88 o                         
 -14  17  -2       1005.79        888.81        89.27 o                         
 -13  17  -2       4699.34       5108.67       222.76 o                         
 -12  17  -2       2519.47       2554.60       160.62 o                         
 -11  17  -2       1912.05       1785.55       140.36 o                         
 -10  17  -2      12804.13      12902.07       348.67 o                         
  -9  17  -2       1162.03       1027.48       113.35 o                         
  -8  17  -2       1162.36       1068.12       127.45 o                         
  -7  17  -2      12804.18      11772.21       371.73 o                         
  -6  17  -2       1912.17       1807.89       152.03 o                         
  -5  17  -2       2519.05       2695.28       179.25 o                         
  -4  17  -2       4699.32       4893.50       247.07 o                         
  -3  17  -2       1006.07       1001.82       112.64 o                         
  -2  17  -2       1256.48       1127.31       102.21 o                         
  -1  17  -2      10884.35      10770.49       349.30 o                         
   0  17  -2        241.37        349.99        85.52 o                         
 -17  18  -2       8579.54       8661.35       310.52 o                         
 -16  18  -2       3108.85       3510.80       186.94 o                         
 -14  18  -2       1343.24       1447.69       124.72 o                         
 -13  18  -2       5673.07       6237.30       285.04 o                         
 -11  18  -2       7946.08       7959.20       283.77 o                         
 -10  18  -2       4991.32       4887.94       224.26 o                         
  -8  18  -2       4989.79       5147.85       411.66 o                         
  -7  18  -2       7947.51       7927.08       411.61 o                         
  -5  18  -2       5672.10       5692.38       266.11 o                         
  -4  18  -2       1343.20       1318.31       136.46 o                         
  -2  18  -2       3109.35       3048.22       164.87 o                         
  -1  18  -2       8582.85       8227.60       310.26 o                         
 -18  19  -2       7166.04       7571.93       303.54 o                         
 -17  19  -2       9491.32       9380.98       311.45 o                         
 -16  19  -2       2234.73       2107.31       151.27 o                         
 -15  19  -2        503.28        607.60        96.99 o                         
 -14  19  -2      10751.56      10876.61       377.95 o                         
 -13  19  -2        105.41         11.13        62.93 o                         
 -12  19  -2       4136.26       4059.97       220.76 o                         
 -11  19  -2       3866.31       3932.79       222.23 o                         
 -10  19  -2       2825.87       2429.07       215.43 o                         
  -9  19  -2       2827.08       2685.83       260.58 o                         
  -8  19  -2       3864.42       4014.89       310.33 o                         
  -7  19  -2       4135.64       3921.62       326.42 o                         
  -6  19  -2        105.40          3.62        63.34 o                         
  -5  19  -2      10751.25      10720.57       377.46 o                         
  -4  19  -2        503.13        637.43       103.36 o                         
  -3  19  -2       2237.53       2087.07       271.19 o                         
  -2  19  -2       9490.62       8378.39       448.63 o                         
  -1  19  -2       7167.78       7489.74       359.97 o                         
   0  19  -2        747.15        964.03       130.19 o                         
 -19  20  -2       5184.80       5666.53       292.25 o                         
 -18  20  -2       8527.67       8818.24       334.85 o                         
 -17  20  -2       1144.19       1400.30       146.57 o                         
 -16  20  -2       6220.88       6482.14       266.95 o                         
 -15  20  -2       7364.61       7359.75       285.92 o                         
 -14  20  -2        944.96        803.97       123.82 o                         
 -13  20  -2       4521.85       4405.52       267.59 o                         
 -12  20  -2        598.58        685.19       116.28 o                         
 -11  20  -2        216.07        162.09       125.97 o                         
 -10  20  -2      17743.00      17199.86       671.61 o                         
  -9  20  -2        215.95        242.05        94.46 o                         
  -8  20  -2        598.32        496.87       128.34 o                         
  -7  20  -2       4522.32       4295.48       330.80 o                         
  -6  20  -2        945.82        744.98       178.97 o                         
  -5  20  -2       7365.30       7252.68       500.53 o                         
  -4  20  -2       6221.30       6898.20       487.38 o                         
  -3  20  -2       1145.22       1492.06       227.52 o                         
  -2  20  -2       8525.10       8530.16       493.65 o                         
  -1  20  -2       5184.10       5605.10       404.29 o                         
   0  20  -2        210.60       1032.41       211.72 o                         
 -20  21  -2       5215.03       5253.96       392.71 o                         
 -19  21  -2      13539.64      15092.12       450.76 o                         
 -17  21  -2       2182.94       2441.13       189.39 o                         
 -16  21  -2      10465.47      10955.96       395.33 o                         
 -14  21  -2       2810.89       2427.01       236.76 o                         
 -13  21  -2       1310.10       1421.25       169.82 o                         
 -11  21  -2       2927.75       3204.83       341.76 o                         
 -10  21  -2       2928.29       3065.05       444.30 o                         
  -8  21  -2       1308.96       1644.85       331.61 o                         
  -7  21  -2       2810.65       2688.67       315.27 o                         
  -5  21  -2      10463.23      11243.72       637.72 o                         
  -4  21  -2       2183.14       2316.99       297.27 o                         
  -2  21  -2      13538.44      14288.99       741.62 o                         
  -1  21  -2       5217.25       5056.91       395.75 o                         
 -21  22  -2       3777.54       4481.19       383.00 o                         
 -20  22  -2       8610.61       9317.09       532.68 o                         
 -19  22  -2        997.25       1243.93       191.57 o                         
 -18  22  -2       1936.77       2121.33       184.14 o                         
 -17  22  -2      15812.63      16062.14       487.89 o                         
 -16  22  -2       1291.76       1177.34       147.42 o                         
 -15  22  -2        363.15        332.97       118.70 o                         
 -14  22  -2       5157.78       5597.11       327.68 o                         
 -13  22  -2       1372.48       1566.59       258.93 o                         
 -12  22  -2       1723.91       1639.92       273.13 o                         
 -11  22  -2       5754.20       6174.22       482.73 o                         
 -10  22  -2       1722.76       1529.58       409.91 o                         
  -9  22  -2       1372.65       1504.22       328.27 o                         
  -8  22  -2       5157.41       5443.86       460.10 o                         
  -7  22  -2        362.97        481.24       169.82 o                         
  -6  22  -2       1292.32       1183.37       233.96 o                         
  -5  22  -2      15812.23      15216.62       765.62 o                         
  -4  22  -2       1936.04       2593.18       337.85 o                         
  -3  22  -2        998.95       2027.90       428.11 o                         
  -2  22  -2       8609.98       8526.24       516.76 o                         
  -1  22  -2       3778.80       5110.60       410.85 o                         
   0  22  -2       1012.47       1794.61       269.54 o                         
 -22  23  -2       4891.15       5360.94       418.20 o                         
 -21  23  -2      12550.38      13373.96       646.93 o                         
 -20  23  -2       2268.52       2871.48       258.46 o                         
 -19  23  -2       9776.82       9955.65       452.84 o                         
 -18  23  -2       7898.05       8340.39       357.22 o                         
 -17  23  -2        215.55        101.23        81.17 o                         
 -16  23  -2      12164.74      12476.61       473.62 o                         
 -15  23  -2       1683.46       1582.21       186.41 o                         
 -14  23  -2        172.44        129.96       111.67 o                         
 -13  23  -2      10437.82      10498.06       534.05 o                         
 -12  23  -2        442.04        219.41       138.80 o                         
 -11  23  -2        441.75        827.23       279.11 o                         
 -10  23  -2      10439.25      10263.06       821.85 o                         
  -9  23  -2        172.52         44.03       171.65 o                         
  -8  23  -2       1683.23       1565.62       272.12 o                         
  -7  23  -2      12164.41      12886.62       720.54 o                         
  -6  23  -2        215.54        231.17       139.09 o                         
  -5  23  -2       7898.24       8200.23       575.90 o                         
  -4  23  -2       9783.61       9929.51       634.66 o                         
  -3  23  -2       2270.55       2587.13       336.53 o                         
  -2  23  -2      12548.76      12932.46       647.21 o                         
  -1  23  -2       4891.62       4615.15       396.43 o                         
   0  23  -2        141.22        970.34       210.41 o                         
 -23  24  -2       5873.81       6394.58       584.89 o                         
 -22  24  -2       8459.55       9016.71       691.50 o                         
 -20  24  -2       6858.51       6038.35       443.75 o                         
 -19  24  -2       7724.68       8235.41       414.95 o                         
 -17  24  -2       4900.63       5101.52       308.46 o                         
 -16  24  -2       2465.48       2727.24       242.35 o                         
 -14  24  -2       7886.01       8636.42       500.49 o                         
 -13  24  -2       6559.49       6180.10       425.50 o                         
 -11  24  -2       6556.73       6199.35       793.72 o                         
 -10  24  -2       7886.88       8881.25       774.49 o                         
  -8  24  -2       2464.36       2924.42       365.42 o                         
  -7  24  -2       4901.43       5468.80       485.31 o                         
  -5  24  -2       7724.52       8304.05       595.95 o                         
  -4  24  -2       6861.14       7309.65       555.31 o                         
  -2  24  -2       8458.39       9116.21       558.07 o                         
  -1  24  -2       5874.88       6450.84       473.11 o                         
 -24  25  -2       4874.32       5395.02       557.20 o                         
 -23  25  -2       2981.40       3077.40       417.23 o                         
 -22  25  -2       2685.95       2617.61       387.22 o                         
 -21  25  -2       3237.40       4279.06       486.25 o                         
 -20  25  -2       3682.77       3294.29       531.94 o                         
 -19  25  -2        961.20        891.01       215.73 o                         
 -18  25  -2       1112.62       1198.50       185.35 o                         
 -17  25  -2      10748.02      10503.70       474.72 o                         
 -16  25  -2        418.38        218.46       187.58 o                         
 -15  25  -2       7194.40       7915.95       493.13 o                         
 -14  25  -2       3541.37       3372.31       324.15 o                         
 -13  25  -2       2709.86       2353.74       274.90 o                         
 -12  25  -2       2711.83       2297.17       328.22 o                         
 -11  25  -2       3540.95       3900.11       537.68 o                         
 -10  25  -2       7191.52       8255.71       615.22 o                         
  -9  25  -2        417.87        594.57       278.71 o                         
  -8  25  -2      10743.31      10912.24       709.45 o                         
  -7  25  -2       1113.43       1228.72       283.54 o                         
  -6  25  -2        962.38        519.84       333.76 o                         
  -5  25  -2       3684.46       3926.62       425.43 o                         
  -4  25  -2       3237.88       4660.58       464.99 o                         
  -3  25  -2       2688.50       3278.41       593.79 o                         
  -2  25  -2       2981.58       3722.15       463.03 o                         
  -1  25  -2       4874.24       5621.89       563.76 o                         
   0  25  -2        205.34        424.46       216.69 o                         
 -25  26  -2       3541.68       3251.60       448.23 o                         
 -24  26  -2       1414.24       1629.06       328.94 o                         
 -23  26  -2        499.87        739.21       234.82 o                         
 -22  26  -2       8806.54       8767.62       689.07 o                         
 -21  26  -2       1381.46       1324.14       390.95 o                         
 -20  26  -2        292.36        -62.98       223.67 o                         
 -19  26  -2       3696.61       4114.91       588.90 o                         
 -18  26  -2       1732.05       1820.52       246.53 o                         
 -17  26  -2       4810.60       4328.44       322.89 o                         
 -16  26  -2       4239.49       4097.73       362.94 o                         
 -15  26  -2       3218.63       3231.08       322.69 o                         
 -14  26  -2       1376.18       1241.25       221.86 o                         
 -13  26  -2      11381.14      11591.65       610.85 o                         
 -12  26  -2       1375.66       1240.33       262.06 o                         
 -11  26  -2       3219.48       3281.93       517.00 o                         
 -10  26  -2       4237.78       4475.60       465.73 o                         
  -9  26  -2       4808.68       5485.27       507.05 o                         
  -8  26  -2       1731.69       1633.32       286.05 o                         
  -7  26  -2       3697.85       4388.76       451.95 o                         
  -6  26  -2        292.10        117.40       209.86 o                         
  -5  26  -2       1380.70       1491.37       287.07 o                         
  -4  26  -2       8811.89       9836.96       678.11 o                         
  -3  26  -2        499.96       1356.90       378.86 o                         
  -2  26  -2       1413.79       1852.06       421.97 o                         
  -1  26  -2       3542.29       3018.00       429.77 o                         
   0  26  -2         70.98        359.23       351.30 o                         
 -26  27  -2       3317.23       3733.27       485.42 o                         
 -25  27  -2       1055.34       1581.83       354.13 o                         
 -23  27  -2       1707.43       2027.86       573.71 o                         
 -22  27  -2       3014.61       3479.63       649.11 o                         
 -20  27  -2       4617.61       4457.58       508.66 o                         
 -19  27  -2       1771.50       2075.94       349.47 o                         
 -17  27  -2      10864.62      10612.42       507.21 o                         
 -16  27  -2       4597.80       4309.60       380.65 o                         
 -14  27  -2       9910.55       9130.97       555.91 o                         
 -13  27  -2       9916.24       9168.63       619.78 o                         
 -11  27  -2       4595.58       4275.37       462.00 o                         
 -10  27  -2      10868.15      10106.47       707.23 o                         
  -8  27  -2       1771.36       1236.29       267.87 o                         
  -7  27  -2       4619.26       4447.89       474.52 o                         
  -5  27  -2       3013.84       3150.44       406.67 o                         
  -4  27  -2       1707.59       1436.07       372.06 o                         
  -2  27  -2       1055.54       1209.58       365.32 o                         
  -1  27  -2       3316.37       3097.98       535.11 o                         
 -27  28  -2       2551.77       2810.12       520.08 o                         
 -26  28  -2        393.63       1030.01       341.23 o                         
 -25  28  -2        437.62        605.81       284.64 o                         
 -24  28  -2       2305.50       2553.38       536.98 o                         
 -23  28  -2       2821.72       2276.46       489.42 o                         
 -22  28  -2        558.31        513.20       303.07 o                         
 -21  28  -2       2059.56       2878.16       428.66 o                         
 -20  28  -2       7124.37       7568.58       652.27 o                         
 -19  28  -2       1241.01       1552.00       325.39 o                         
 -18  28  -2       3782.52       4134.82       483.12 o                         
 -17  28  -2       6627.17       6113.22       461.50 o                         
 -16  28  -2        750.80        677.39       180.37 o                         
 -15  28  -2       2477.53       2896.67       331.84 o                         
 -14  28  -2       5469.20       5490.09       440.57 o                         
 -13  28  -2       2475.41       2586.19       313.35 o                         
 -12  28  -2        751.19        675.45       211.79 o                         
 -11  28  -2       6624.33       6202.56       573.72 o                         
 -10  28  -2       3781.10       3249.75       420.61 o                         
  -9  28  -2       1240.75       1131.58       263.07 o                         
  -8  28  -2       7118.98       7626.15       624.87 o                         
  -7  28  -2       2060.29       2599.71       383.45 o                         
  -6  28  -2        558.55        454.21       183.64 o                         
  -5  28  -2       2822.53       2715.51       639.48 o                         
  -4  28  -2       2304.01       2164.59       451.58 o                         
  -3  28  -2        437.89        909.01       478.00 o                         
  -2  28  -2        393.48        343.50       383.83 o                         
  -1  28  -2       2552.23       2519.30       659.49 o                         
   0  28  -2        155.39        185.68       294.63 o                         
 -26  29  -2        344.23        762.75       519.81 o                         
 -25  29  -2       5292.24       4778.65       996.55 o                         
 -24  29  -2        989.46        911.22       495.16 o                         
 -23  29  -2        184.87        965.20       476.13 o                         
 -22  29  -2       5472.96       5022.47       557.77 o                         
 -21  29  -2       1512.71       1548.81       335.45 o                         
 -20  29  -2       1154.32        643.46       370.16 o                         
 -19  29  -2       2978.49       2561.44       394.69 o                         
 -18  29  -2       1896.98       1909.51       331.26 o                         
 -17  29  -2       7147.41       6922.25       621.24 o                         
 -16  29  -2       3648.37       3953.28       387.59 o                         
 -15  29  -2       2946.32       2805.65       332.13 o                         
 -14  29  -2       2947.15       2827.80       329.07 o                         
 -13  29  -2       3648.45       3500.38       366.81 o                         
 -12  29  -2       7145.31       6843.13       511.65 o                         
 -11  29  -2       1896.30       1837.47       333.94 o                         
 -10  29  -2       2977.37       3251.70       428.05 o                         
  -9  29  -2       1153.57       1243.70       273.77 o                         
  -8  29  -2       1512.28       1493.97       312.53 o                         
  -7  29  -2       5474.94       5699.12       719.14 o                         
  -6  29  -2        185.21        491.72       294.35 o                         
  -5  29  -2        988.40       1518.84       537.59 o                         
  -4  29  -2       5295.96       6000.54       974.71 o                         
  -3  29  -2        344.16       1135.03       489.99 o                         
  -2  29  -2       1135.10        768.89       393.24 o                         
 -25  30  -2        822.06        388.13       310.38 o                         
 -23  30  -2       2623.38       3660.84       871.64 o                         
 -22  30  -2       3753.70       3846.79       856.18 o                         
 -20  30  -2       3565.33       3127.04       519.22 o                         
 -19  30  -2       4588.85       4413.06       597.09 o                         
 -17  30  -2       7852.52       7385.00       654.84 o                         
 -16  30  -2      10322.97       9595.47       941.88 o                         
 -14  30  -2      10316.96       9920.17       628.84 o                         
 -13  30  -2       7853.01       8375.61       580.93 o                         
 -11  30  -2       4589.38       4916.08       502.60 o                         
 -10  30  -2       3567.23       3203.11       496.54 o                         
  -8  30  -2       3753.95       2848.36       706.43 o                         
  -7  30  -2       2623.98       1969.37       582.13 o                         
  -5  30  -2        821.65       1152.07       479.02 o                         
  -4  30  -2       4295.84       4273.15       853.85 o                         
 -24  31  -2       2398.87       2120.11       724.94 o                         
 -23  31  -2       2484.37       3076.52       839.03 o                         
 -22  31  -2        206.08       -183.55       328.46 o                         
 -21  31  -2        544.63       1844.32       619.35 o                         
 -20  31  -2       3299.39       3474.43       790.26 o                         
 -19  31  -2        119.62        475.99       401.74 o                         
 -18  31  -2       3315.98       3891.46       811.13 o                         
 -17  31  -2       1496.51       2038.04       605.50 o                         
 -16  31  -2       2346.17       3005.94       743.67 o                         
 -15  31  -2       2347.24       1973.43       330.94 o                         
 -14  31  -2       1496.20       1870.06       369.70 o                         
 -13  31  -2       3314.49       3497.25       431.70 o                         
 -12  31  -2        119.45          9.05       149.73 o                         
 -11  31  -2       3299.32       3292.33       421.71 o                         
 -10  31  -2        544.88        826.02       340.03 o                         
  -9  31  -2        206.02        157.40       253.98 o                         
  -8  31  -2       2481.50       1806.35       568.58 o                         
  -7  31  -2       2399.37       4097.92       856.09 o                         
  -6  31  -2        492.87        929.24       462.17 o                         
 -24  32  -2       2053.12       1220.99       543.11 o                         
 -23  32  -2       1235.83        263.67       293.08 o                         
 -16  32  -2       3669.83       4032.64       836.75 o                         
 -15  32  -2        414.77        222.16       215.72 o                         
 -14  32  -2        347.09         -6.33       186.70 o                         
 -13  32  -2       1750.36       1185.31       273.74 o                         
 -12  32  -2        887.88        955.24       255.91 o                         
 -11  32  -2       4167.46       3736.59       554.50 o                         
 -10  32  -2       1736.78       1773.49       593.53 o                         
  -9  32  -2       1235.24       1275.50       496.16 o                         
 -14  33  -2       1596.62        904.39       438.69 o                         
 -13  33  -2       2605.25       2115.28       606.86 o                         
   0   1  -1          3.13         24.27        15.29 o                         
  -1   2  -1        743.32        622.21        44.57 o                         
   0   2  -1          5.59         34.30        23.53 o                         
  -2   3  -1        718.58        643.41        54.28 o                         
  -1   3  -1        718.43        651.86        66.75 o                         
  -3   4  -1        877.01        866.95        50.24 o                         
  -2   4  -1        633.08        522.85        45.67 o                         
  -1   4  -1        877.09        778.04        61.61 o                         
   0   4  -1         26.62        102.56        54.63 o                         
  -4   5  -1       1499.15       1438.82        71.34 o                         
  -3   5  -1       1778.67       1756.48        80.99 o                         
  -2   5  -1       1779.17       1669.00        92.72 o                         
  -1   5  -1       1497.31       1414.79       122.76 o                         
   0   5  -1         34.78         77.87        30.95 o                         
  -5   6  -1       6127.16       5995.78       190.75 o                         
  -4   6  -1        750.59        668.31        53.94 o                         
  -2   6  -1        749.99        760.82        69.57 o                         
  -1   6  -1       6126.43       5924.72       149.91 o                         
  -6   7  -1       5578.63       5563.52       157.24 o                         
  -5   7  -1       7274.37       7343.08       185.02 o                         
  -4   7  -1       8932.40       8995.65       206.29 o                         
  -3   7  -1       8930.05       9048.43       244.39 o                         
  -2   7  -1       7273.83       7426.45       225.48 o                         
  -1   7  -1       5580.71       5463.52       122.39 o                         
   0   7  -1          2.44        -17.88        21.94 o                         
  -7   8  -1       1235.94       1185.71        79.51 o                         
  -6   8  -1       9920.35       9925.26       215.73 o                         
  -5   8  -1       9877.46       9959.00       228.69 o                         
  -4   8  -1        897.54        725.56        68.31 o                         
  -3   8  -1       9877.24       9846.08       206.63 o                         
  -2   8  -1       9922.64       9827.84       237.46 o                         
  -1   8  -1       1236.26       1135.15        63.56 o                         
   0   8  -1         21.79        -31.92        31.92 o                         
  -8   9  -1       9973.06       9947.39       208.15 o                         
  -7   9  -1       2687.00       2717.85       160.41 o                         
  -5   9  -1      20110.45      19674.93       350.11 o                         
  -4   9  -1      20110.70      19952.27       440.86 o                         
  -2   9  -1       2687.19       2603.82        98.34 o                         
  -1   9  -1       9972.67       9783.62       194.83 o                         
  -9  10  -1       4905.97       4715.68       151.44 o                         
  -8  10  -1       1082.68       1090.12        86.80 o                         
  -7  10  -1       2581.27       2770.32       135.44 o                         
  -6  10  -1       3934.86       4032.45       159.95 o                         
  -5  10  -1       1039.37        872.34        67.31 o                         
  -4  10  -1       3936.10       4093.44       141.57 o                         
  -3  10  -1       2580.30       2672.28       127.11 o                         
  -2  10  -1       1080.91       1040.33        68.06 o                         
  -1  10  -1       4906.39       4920.59       161.08 o                         
   0  10  -1         72.63         44.07        32.17 o                         
 -10  11  -1       1529.62       1618.27        92.06 o                         
  -9  11  -1       5912.62       6090.54       186.21 o                         
  -8  11  -1       1419.44       1485.21        99.29 o                         
  -7  11  -1      21078.51      22311.83       406.46 o                         
  -6  11  -1       5893.43       5929.32       210.44 o                         
  -5  11  -1       5894.44       5899.14       170.07 o                         
  -4  11  -1      21066.82      21485.34       392.06 o                         
  -3  11  -1       1418.80       1336.20        69.25 o                         
  -2  11  -1       5914.83       5820.95       180.69 o                         
  -1  11  -1       1529.14       1700.06        91.21 o                         
   0  11  -1        174.54        145.24        47.22 o                         
 -11  12  -1       9677.92       9710.73       254.07 o                         
 -10  12  -1      14377.74      14239.31       303.78 o                         
  -8  12  -1      11816.82      12137.12       306.94 o                         
  -7  12  -1       9201.23       9280.80       285.15 o                         
  -5  12  -1       9200.06       9236.71       240.11 o                         
  -4  12  -1      11817.31      11943.64       274.64 o                         
  -2  12  -1      14376.41      14351.86       302.00 o                         
  -1  12  -1       9676.75       9591.65       236.31 o                         
 -12  13  -1      10685.07      10855.13       283.43 o                         
 -11  13  -1       1816.48       1723.78       105.15 o                         
 -10  13  -1        813.32        716.72        74.81 o                         
  -9  13  -1       2827.30       2834.62       165.15 o                         
  -8  13  -1       6638.71       6186.38       266.09 o                         
  -7  13  -1       5258.36       5506.26       181.96 o                         
  -6  13  -1       5256.39       5579.83       202.63 o                         
  -5  13  -1       6639.22       6941.32       216.41 o                         
  -4  13  -1       2829.15       2658.63       142.61 o                         
  -3  13  -1        813.51        679.50        76.84 o                         
  -2  13  -1       1816.55       1707.59       107.40 o                         
  -1  13  -1      10686.65      10547.91       297.46 o                         
   0  13  -1        506.24        497.66        69.77 o                         
 -13  14  -1       4607.67       5063.84       184.48 o                         
 -12  14  -1       3529.20       3240.16       150.15 o                         
 -11  14  -1       1529.45       1376.71       101.65 o                         
 -10  14  -1       4489.40       4640.82       203.94 o                         
  -9  14  -1       2785.05       2706.29       164.53 o                         
  -8  14  -1       2930.52       3080.46       188.82 o                         
  -7  14  -1        297.43        307.31        48.49 o                         
  -6  14  -1       2930.70       3057.68       144.87 o                         
  -5  14  -1       2784.69       2634.61       136.23 o                         
  -4  14  -1       4493.14       4131.14       181.80 o                         
  -3  14  -1       1528.79       1378.64        90.90 o                         
  -2  14  -1       3528.17       3414.82       152.57 o                         
  -1  14  -1       4604.37       4814.26       198.61 o                         
   0  14  -1        205.40        143.47        49.25 o                         
 -14  15  -1       9567.75       9422.99       263.61 o                         
 -13  15  -1      25673.64      25947.43       548.33 o                         
 -11  15  -1      13174.78      13266.62       316.50 o                         
 -10  15  -1      15694.05      15626.32       394.62 o                         
  -8  15  -1      14573.66      14464.53       386.84 o                         
  -7  15  -1      14574.83      14130.71       351.35 o                         
  -5  15  -1      15695.02      16056.12       379.47 o                         
  -4  15  -1      13170.97      13292.85       291.88 o                         
  -2  15  -1      25673.98      25558.55       479.74 o                         
  -1  15  -1       9565.32       9439.23       322.97 o                         
 -15  16  -1      10313.05      10584.91       327.66 o                         
 -14  16  -1        292.15        291.91        58.92 o                         
 -13  16  -1        974.83        965.10        83.70 o                         
 -12  16  -1       3663.90       3691.98       170.04 o                         
 -11  16  -1       3040.56       3065.81       155.34 o                         
 -10  16  -1       1395.88       1416.70       131.28 o                         
  -9  16  -1       1952.35       1993.22       155.24 o                         
  -8  16  -1        372.71        354.05        64.55 o                         
  -7  16  -1       1953.15       1931.16       127.46 o                         
  -6  16  -1       1395.00       1269.11       110.43 o                         
  -5  16  -1       3039.18       3049.81       198.87 o                         
  -4  16  -1       3665.26       3407.24       149.94 o                         
  -3  16  -1        976.12        931.78        82.94 o                         
  -2  16  -1        292.68        379.09        66.68 o                         
  -1  16  -1      10313.59      10165.36       350.36 o                         
   0  16  -1        451.33        372.34        70.00 o                         
 -16  17  -1       4459.35       4720.26       226.10 o                         
 -15  17  -1       3839.47       4091.16       210.53 o                         
 -14  17  -1       2583.16       2551.53       145.67 o                         
 -13  17  -1       1814.89       1685.86       119.02 o                         
 -12  17  -1       2575.70       2541.47       146.31 o                         
 -11  17  -1       1020.93       1054.91       108.40 o                         
 -10  17  -1        563.07        636.91        93.36 o                         
  -9  17  -1       3725.82       3557.40       218.40 o                         
  -8  17  -1       3727.21       3794.74       190.35 o                         
  -7  17  -1        563.11        585.73        86.64 o                         
  -6  17  -1       1020.90        937.30       115.38 o                         
  -5  17  -1       2576.86       2714.67       193.01 o                         
  -4  17  -1       1813.61       1852.97       110.13 o                         
  -3  17  -1       2582.35       2481.99       149.13 o                         
  -2  17  -1       3839.93       3877.43       194.26 o                         
  -1  17  -1       4459.95       4654.08       242.11 o                         
   0  17  -1        266.31        330.31        92.39 o                         
 -17  18  -1       9819.47      10226.87       343.96 o                         
 -16  18  -1      16118.09      16514.19       440.72 o                         
 -14  18  -1      23364.56      23641.39       457.75 o                         
 -13  18  -1      16105.15      15950.50       401.65 o                         
 -11  18  -1      14151.59      13556.03       463.75 o                         
 -10  18  -1       5765.92       5741.38       299.44 o                         
  -8  18  -1       5763.67       5780.10       260.80 o                         
  -7  18  -1      14149.20      14864.66       439.47 o                         
  -5  18  -1      16106.28      15832.58       483.41 o                         
  -4  18  -1      23357.16      23315.58       459.00 o                         
  -2  18  -1      16117.99      16684.39       421.77 o                         
  -1  18  -1       9817.86       9847.39       335.50 o                         
 -18  19  -1      13392.48      13696.03       411.44 o                         
 -17  19  -1       8946.72       8766.99       327.83 o                         
 -16  19  -1        953.68        964.44       118.57 o                         
 -15  19  -1       2816.00       3025.84       197.36 o                         
 -14  19  -1        806.89        756.37        95.81 o                         
 -13  19  -1       1212.34       1259.73       135.01 o                         
 -12  19  -1       4939.55       4594.00       269.87 o                         
 -11  19  -1       2461.17       2489.55       205.15 o                         
 -10  19  -1      12969.03      12568.82       523.71 o                         
  -9  19  -1      12966.21      13311.08       399.34 o                         
  -8  19  -1       2459.68       2485.18       178.61 o                         
  -7  19  -1       4942.37       4809.13       253.98 o                         
  -6  19  -1       1212.37       1112.61       130.85 o                         
  -5  19  -1        807.25        656.54        98.95 o                         
  -4  19  -1       2817.47       2551.40       149.33 o                         
  -3  19  -1        955.04        878.93        96.30 o                         
  -2  19  -1       8944.64       8557.42       304.64 o                         
  -1  19  -1      13394.43      13596.46       440.60 o                         
   0  19  -1       1013.33        823.08       176.39 o                         
 -19  20  -1       1708.01       1686.03       152.26 o                         
 -18  20  -1      11156.84      10960.88       382.00 o                         
 -17  20  -1       1070.03       1039.32       126.21 o                         
 -16  20  -1       2784.34       2793.24       193.65 o                         
 -15  20  -1       8651.46       8988.70       342.51 o                         
 -14  20  -1        610.77        643.09       108.34 o                         
 -13  20  -1        833.72        974.60       119.97 o                         
 -12  20  -1      12275.56      12477.15       453.13 o                         
 -11  20  -1       9660.13       9231.78       462.97 o                         
 -10  20  -1        490.97        541.05       122.70 o                         
  -9  20  -1       9659.63       9433.79       338.61 o                         
  -8  20  -1      12279.79      12110.31       402.66 o                         
  -7  20  -1        834.05        718.22       134.44 o                         
  -6  20  -1        609.90        650.83       212.45 o                         
  -5  20  -1       8653.53       8461.54       522.40 o                         
  -4  20  -1       2784.54       2503.18       159.67 o                         
  -3  20  -1       1069.56       1202.59       123.02 o                         
  -2  20  -1      11153.90      11432.79       394.98 o                         
  -1  20  -1       1705.98       1336.96       140.91 o                         
   0  20  -1         46.40         10.76        93.64 o                         
 -20  21  -1       9328.48      10422.71       414.49 o                         
 -19  21  -1       9155.26       9463.38       360.20 o                         
 -17  21  -1      20301.71      21890.33       556.96 o                         
 -16  21  -1       8529.25       8579.88       344.25 o                         
 -14  21  -1      18595.40      19459.20       638.35 o                         
 -13  21  -1       5978.47       5551.43       343.31 o                         
 -11  21  -1       8438.53       9740.11       744.06 o                         
 -10  21  -1       8440.47       9151.16       725.58 o                         
  -8  21  -1       5977.26       5724.84       567.58 o                         
  -7  21  -1      18593.79      18546.45      1005.22 o                         
  -5  21  -1       8529.70       8919.98       544.98 o                         
  -4  21  -1      20299.20      21710.39       778.71 o                         
  -2  21  -1       9155.53       9564.08       515.17 o                         
  -1  21  -1       9328.00       9714.14       526.26 o                         
 -21  22  -1      10106.70      10531.12       554.27 o                         
 -20  22  -1       2250.34       2651.96       240.95 o                         
 -19  22  -1        915.47        699.18       144.12 o                         
 -18  22  -1       4796.70       4493.17       255.26 o                         
 -17  22  -1       1333.80       1365.78       148.88 o                         
 -16  22  -1       1095.41       1153.82       145.48 o                         
 -15  22  -1       4805.47       4959.52       328.79 o                         
 -14  22  -1       1768.98       1749.93       201.05 o                         
 -13  22  -1       8434.88       8681.78       543.73 o                         
 -12  22  -1       6800.83       5900.30      1072.95 o                         
 -11  22  -1        147.29         37.43       211.16 o                         
 -10  22  -1       6803.22       7341.26       653.96 o                         
  -9  22  -1       8433.74       8174.82       710.77 o                         
  -8  22  -1       1768.72       2177.45       365.52 o                         
  -7  22  -1       4806.68       5018.44       543.04 o                         
  -6  22  -1       1095.50        928.29       352.46 o                         
  -5  22  -1       1334.83       1315.53       234.80 o                         
  -4  22  -1       4797.00       4915.15       384.75 o                         
  -3  22  -1        916.94        905.50       190.38 o                         
  -2  22  -1       2248.60       2474.33       281.05 o                         
  -1  22  -1      10106.57      10915.70       567.87 o                         
   0  22  -1        229.19        348.49       134.81 o                         
 -22  23  -1        832.67        657.18       218.76 o                         
 -21  23  -1       9267.53       9601.76       537.39 o                         
 -20  23  -1        791.04        441.66       111.68 o                         
 -19  23  -1       2518.47       2241.15       186.50 o                         
 -18  23  -1       6380.54       6448.90       339.82 o                         
 -17  23  -1         57.51          8.29        75.05 o                         
 -16  23  -1       1177.62       1053.48       143.84 o                         
 -15  23  -1      10013.90      10113.38       480.89 o                         
 -14  23  -1       3546.08       3454.85       310.80 o                         
 -13  23  -1        586.76        607.53       169.13 o                         
 -12  23  -1       8063.68       8025.25       547.97 o                         
 -11  23  -1       8065.98       7414.23       683.06 o                         
 -10  23  -1        586.18        689.31       225.80 o                         
  -9  23  -1       3545.66       3588.63       489.34 o                         
  -8  23  -1      10018.34      10098.08       791.13 o                         
  -7  23  -1       1179.20       1221.99       227.54 o                         
  -6  23  -1         57.49         22.14       175.58 o                         
  -5  23  -1       6383.29       6798.40       506.56 o                         
  -4  23  -1       2519.61       2231.87       297.59 o                         
  -3  23  -1        789.69        775.54       188.98 o                         
  -2  23  -1       9270.03      10155.92       563.92 o                         
  -1  23  -1        831.93        806.90       189.34 o                         
   0  23  -1        230.90        245.48       153.79 o                         
 -23  24  -1       5433.88       6970.08       606.57 o                         
 -22  24  -1       6623.61       8115.15       645.40 o                         
 -20  24  -1       5746.76       7543.65       477.56 o                         
 -19  24  -1      13613.17      13658.19       586.42 o                         
 -17  24  -1      15790.12      17545.39       672.03 o                         
 -16  24  -1      10688.80      10609.25       634.62 o                         
 -14  24  -1      14315.95      15575.49       676.83 o                         
 -13  24  -1       8570.17       8764.39       582.69 o                         
 -11  24  -1       8568.11       9178.74      1391.75 o                         
 -10  24  -1      14317.33      15243.90      1007.16 o                         
  -8  24  -1      10692.53      12063.86       695.42 o                         
  -7  24  -1      15783.99      17506.02       843.23 o                         
  -5  24  -1      13613.12      13518.83       735.97 o                         
  -4  24  -1       5746.17       7491.98       553.28 o                         
  -2  24  -1       6622.20       7604.93       493.61 o                         
  -1  24  -1       5432.64       6138.55       580.38 o                         
 -24  25  -1       9476.27       9748.44       969.05 o                         
 -23  25  -1        289.45        475.46       209.46 o                         
 -22  25  -1       1168.17        911.09       262.87 o                         
 -21  25  -1      16543.90      16406.43       724.24 o                         
 -20  25  -1       3055.89       3173.60       375.33 o                         
 -19  25  -1        710.74        631.03       151.51 o                         
 -18  25  -1       5241.24       4999.15       372.42 o                         
 -17  25  -1       1008.44        839.41       166.68 o                         
 -16  25  -1       2172.78       2346.47       276.11 o                         
 -15  25  -1       1915.14       2010.56       263.91 o                         
 -14  25  -1       3959.28       4027.64       355.03 o                         
 -13  25  -1       5816.92       5561.05       484.99 o                         
 -12  25  -1       5815.58       5775.33       493.68 o                         
 -11  25  -1       3960.04       4161.57       432.26 o                         
 -10  25  -1       1916.83       1851.59       386.00 o                         
  -9  25  -1       2171.04       2070.55       403.08 o                         
  -8  25  -1       1007.88        881.94       216.44 o                         
  -7  25  -1       5243.02       5080.81       465.35 o                         
  -6  25  -1        710.36        499.03       317.37 o                         
  -5  25  -1       3057.96       3076.28       365.03 o                         
  -4  25  -1      16541.83      16321.88       823.31 o                         
  -3  25  -1       1166.23       1014.57       212.20 o                         
  -2  25  -1        289.22        410.52       425.02 o                         
  -1  25  -1       9475.83       9474.96       711.24 o                         
   0  25  -1        160.97        236.55       172.38 o                         
 -25  26  -1       1654.12       2245.16       387.43 o                         
 -24  26  -1      11853.60      12668.37       835.22 o                         
 -23  26  -1       1149.06       1213.06       276.70 o                         
 -22  26  -1        990.40        937.22       337.79 o                         
 -21  26  -1       7561.34       7965.04      1532.09 o                         
 -20  26  -1       1262.39       1002.75       227.81 o                         
 -19  26  -1        930.63       1124.68       233.15 o                         
 -18  26  -1       3068.80       2830.48       292.60 o                         
 -17  26  -1       3206.21       3206.50       283.10 o                         
 -16  26  -1       3524.93       3461.23       335.12 o                         
 -15  26  -1       1270.58        922.08       199.15 o                         
 -14  26  -1       2558.13       2372.86       291.87 o                         
 -13  26  -1        289.31        490.55       237.49 o                         
 -12  26  -1       2558.87       2669.08       359.57 o                         
 -11  26  -1       1269.95       1075.66       245.96 o                         
 -10  26  -1       3522.80       3543.55       533.31 o                         
  -9  26  -1       3205.25       3148.93       385.88 o                         
  -8  26  -1       3069.83       2817.91       358.37 o                         
  -7  26  -1        929.63        949.84       225.44 o                         
  -6  26  -1       1261.82       1284.48       256.88 o                         
  -5  26  -1       7565.69       7284.65       562.88 o                         
  -4  26  -1        989.35       1231.84       362.12 o                         
  -3  26  -1       1149.78       1682.36       399.85 o                         
  -2  26  -1      11859.38      11651.32       805.75 o                         
  -1  26  -1       1653.33       1929.60       355.64 o                         
   0  26  -1        354.43        314.25       198.21 o                         
 -26  27  -1       8708.94       8098.39       690.96 o                         
 -25  27  -1       3823.40       3637.39       461.14 o                         
 -23  27  -1       3919.00       5092.25       714.72 o                         
 -22  27  -1       9879.79      10582.79       977.15 o                         
 -20  27  -1       5393.23       5770.59       719.42 o                         
 -19  27  -1      17610.89      19207.76       803.84 o                         
 -17  27  -1      10615.91      11594.13       545.16 o                         
 -16  27  -1      19739.94      21035.07       852.30 o                         
 -14  27  -1      13328.35      14900.79       712.95 o                         
 -13  27  -1      13325.09      13659.69       798.10 o                         
 -11  27  -1      19743.64      20797.03      1033.39 o                         
 -10  27  -1      10611.59      10701.30       716.20 o                         
  -8  27  -1      17614.56      17438.10       897.15 o                         
  -7  27  -1       5390.38       6258.63       545.15 o                         
  -5  27  -1       9879.53       9903.13      1263.58 o                         
  -4  27  -1       3918.31       4333.04       704.35 o                         
  -2  27  -1       3823.11       4221.38       498.13 o                         
  -1  27  -1       8705.67       8319.96       698.54 o                         
 -26  28  -1        929.41       1041.28       408.66 o                         
 -25  28  -1       1315.00        934.35       475.23 o                         
 -24  28  -1      10614.33      11644.10      1068.62 o                         
 -23  28  -1       1425.45       2042.84       487.19 o                         
 -22  28  -1       1719.59       1809.33       442.79 o                         
 -21  28  -1      10088.12      10230.24       969.01 o                         
 -20  28  -1        101.70          6.70       189.10 o                         
 -19  28  -1       1682.88       1623.04       308.14 o                         
 -18  28  -1       2901.16       2626.45       311.87 o                         
 -17  28  -1       3338.34       3445.01       352.48 o                         
 -16  28  -1       1589.27       1325.20       234.61 o                         
 -15  28  -1       1133.93        986.77       201.48 o                         
 -14  28  -1        163.70        203.60       116.24 o                         
 -13  28  -1       1134.94       1103.09       320.55 o                         
 -12  28  -1       1587.82       1231.47       274.10 o                         
 -11  28  -1       3339.77       3313.25       355.31 o                         
 -10  28  -1       2902.55       2982.29       329.02 o                         
  -9  28  -1       1680.93       1955.40       316.71 o                         
  -8  28  -1        101.57        218.54       168.51 o                         
  -7  28  -1      10087.13      10426.92       710.40 o                         
  -6  28  -1       1716.49       2026.08       440.60 o                         
  -5  28  -1       1425.81       1604.78       378.12 o                         
  -4  28  -1      10612.15      10699.78       930.42 o                         
  -3  28  -1       1313.12       1141.38       345.49 o                         
  -2  28  -1        928.70       1124.08       453.97 o                         
  -1  28  -1       5628.81       3714.31       925.17 o                         
 -26  29  -1       1603.09       1416.80       603.70 o                         
 -25  29  -1       1186.09       1432.66       615.13 o                         
 -24  29  -1       7539.22       7983.67      1259.54 o                         
 -23  29  -1       1782.69       1218.66       386.74 o                         
 -22  29  -1       2094.01       2040.24       488.56 o                         
 -21  29  -1       1985.40       2184.60       377.73 o                         
 -20  29  -1       1691.01       1541.91       325.18 o                         
 -19  29  -1       1645.58       1763.94       334.03 o                         
 -18  29  -1        205.89        266.93       195.21 o                         
 -17  29  -1       1743.33       1736.14       261.13 o                         
 -16  29  -1        839.34       1245.04       232.21 o                         
 -15  29  -1       2969.96       2781.33       333.84 o                         
 -14  29  -1       2971.13       2766.91       334.53 o                         
 -13  29  -1        840.41        943.22       240.93 o                         
 -12  29  -1       1744.12       1598.88       260.19 o                         
 -11  29  -1        205.86        280.43       152.84 o                         
 -10  29  -1       1644.76       1569.17       254.70 o                         
  -9  29  -1       1689.54       1604.15       260.85 o                         
  -8  29  -1       1986.56       1381.70       423.84 o                         
  -7  29  -1       2094.82       2028.81       436.46 o                         
  -6  29  -1       1782.03       2008.52       447.33 o                         
  -5  29  -1       7542.81       5461.15       899.63 o                         
  -4  29  -1       1186.46       1989.83       578.43 o                         
 -25  30  -1       7861.89       8067.97      1299.89 o                         
 -23  30  -1       4868.26       4132.86       918.03 o                         
 -22  30  -1      13898.21      12718.81      1053.03 o                         
 -20  30  -1      10467.47       8810.16      1548.78 o                         
 -19  30  -1      15561.49      15809.00       964.71 o                         
 -17  30  -1      11857.15      11051.22       891.21 o                         
 -16  30  -1      10458.17      10467.33       641.30 o                         
 -14  30  -1      10460.26       9597.50       611.10 o                         
 -13  30  -1      11852.26      12449.45       826.25 o                         
 -11  30  -1      15566.74      15747.28       865.79 o                         
 -10  30  -1      10460.26      10610.22       715.08 o                         
  -8  30  -1      13902.66      14005.60      1032.82 o                         
  -7  30  -1       4864.90       4544.38       824.56 o                         
 -24  31  -1       7848.91       5217.32      1084.00 o                         
 -23  31  -1       2695.66       2277.38       718.17 o                         
 -22  31  -1       1458.85       1554.68       606.53 o                         
 -21  31  -1       3193.17       2834.71       734.98 o                         
 -20  31  -1        898.82        959.73       320.03 o                         
 -19  31  -1       1710.65       1498.72       436.46 o                         
 -18  31  -1       1413.32       1478.64       370.99 o                         
 -17  31  -1       1672.26       1615.89       372.24 o                         
 -16  31  -1       3808.22       3195.78       486.01 o                         
 -15  31  -1       3807.61       3607.12       526.25 o                         
 -14  31  -1       1672.66       1583.15       373.64 o                         
 -13  31  -1       1414.87       1502.73       296.23 o                         
 -12  31  -1       1708.95       1857.40       546.71 o                         
 -11  31  -1        898.37        638.62       252.53 o                         
 -10  31  -1       3194.36       2937.72       481.35 o                         
  -9  31  -1       1458.76       1271.24       352.55 o                         
  -8  31  -1       2694.73       2688.21       671.99 o                         
 -23  32  -1        392.72        430.20       451.11 o                         
 -22  32  -1        767.65        679.99       472.71 o                         
 -21  32  -1       4806.36       3290.75       805.22 o                         
 -20  32  -1       1189.82        702.54       397.97 o                         
 -19  32  -1        290.86        268.00       329.01 o                         
 -18  32  -1       2789.37       2053.72       614.29 o                         
 -17  32  -1       2858.15       2402.67       641.12 o                         
 -16  32  -1        325.49        373.48       308.45 o                         
 -15  32  -1       2858.87       2642.24       460.11 o                         
 -14  32  -1       2789.54       2212.85       343.44 o                         
 -13  32  -1        291.09        -37.87       139.86 o                         
 -12  32  -1       1190.01        912.07       301.56 o                         
 -11  32  -1       4806.81       4010.04       583.15 o                         
 -10  32  -1        766.70        552.11       385.08 o                         
  -9  32  -1        392.85         -5.65       304.71 o                         
 -14  33  -1       5212.53       4832.18       876.16 o                         
 -13  33  -1      10426.43      10089.20      1299.03 o                         
 -11  33  -1       6261.82       7069.13      1095.08 o                         
   0   2   0          0.07        -15.74        34.15 o                         
  -2   3   0        409.43        451.03        97.37 o                         
  -1   3   0        409.37        405.51        97.65 o                         
  -3   4   0        567.80        498.40        58.05 o                         
  -2   4   0        577.61        804.82        98.35 o                         
  -1   4   0        567.79        489.04        35.68 o                         
   0   4   0          1.44        -19.14        19.14 o                         
  -4   5   0        362.81        498.99       101.13 o                         
  -3   5   0        125.21        114.85        21.72 o                         
  -2   5   0        125.17         94.83        15.78 o                         
  -1   5   0        362.83        501.81        80.25 o                         
   0   5   0          0.11         -3.75        19.75 o                         
  -5   6   0       2109.37       1984.75        76.93 o                         
  -4   6   0       3769.90       3478.11       101.99 o                         
  -2   6   0       3769.92       3495.80        82.26 o                         
  -1   6   0       2110.08       1985.77        61.77 o                         
  -6   7   0        432.85        471.06        44.16 o                         
  -5   7   0       1800.34       2044.58       104.28 o                         
  -4   7   0         35.59         69.73        23.48 o                         
  -3   7   0         35.64        113.04        29.18 o                         
  -2   7   0       1798.66       1901.53        71.01 o                         
  -1   7   0        433.10        475.61        37.55 o                         
   0   7   0        134.00        195.30        33.49 o                         
  -7   8   0      22141.59      21607.15       372.91 o                         
  -6   8   0       1930.85       2007.50       102.90 o                         
  -5   8   0       1453.88       1311.39        66.34 o                         
  -4   8   0       1845.47       2173.85        85.24 o                         
  -3   8   0       1455.00       1260.82        56.48 o                         
  -2   8   0       1930.31       1784.26        73.67 o                         
  -1   8   0      22125.76      22381.42       273.98 o                         
   0   8   0        241.23        247.60        32.68 o                         
  -8   9   0       7641.68       7867.60       188.32 o                         
  -7   9   0       6593.05       6843.42       189.89 o                         
  -5   9   0       3242.70       3254.84       111.30 o                         
  -4   9   0       3239.92       3228.11       101.55 o                         
  -2   9   0       6591.98       6790.11       153.45 o                         
  -1   9   0       7639.27       7863.35       179.10 o                         
  -9  10   0       4111.77       4227.34       145.40 o                         
  -8  10   0        548.88        805.44        78.20 o                         
  -7  10   0        227.34        111.61        32.99 o                         
  -6  10   0       2215.03       2015.66        93.17 o                         
  -5  10   0       8748.04      10133.81       285.57 o                         
  -4  10   0       2214.96       1965.35        76.30 o                         
  -3  10   0        227.40        227.69        35.66 o                         
  -2  10   0        549.20        895.35        89.45 o                         
  -1  10   0       4111.55       4190.12       150.85 o                         
   0  10   0         46.95        346.17        74.49 o                         
 -10  11   0       1295.53       1354.55        84.50 o                         
  -9  11   0         40.75         79.10        40.03 o                         
  -8  11   0        237.88        134.35        37.08 o                         
  -7  11   0       2304.29       2524.16       104.48 o                         
  -6  11   0       1572.18       1501.89        85.25 o                         
  -5  11   0       1571.28       1510.05        85.88 o                         
  -4  11   0       2308.32       2445.99        91.63 o                         
  -3  11   0        238.08        202.06        35.72 o                         
  -2  11   0         40.78        110.83        37.39 o                         
  -1  11   0       1297.17       1489.45       108.57 o                         
   0  11   0        318.34        343.52        51.19 o                         
 -11  12   0        566.97        528.58        63.71 o                         
 -10  12   0        148.82        238.37        52.82 o                         
  -8  12   0       2970.66       2974.21       123.24 o                         
  -7  12   0       8329.85       8349.28       208.30 o                         
  -5  12   0       8332.19       8734.32       182.36 o                         
  -4  12   0       2969.32       2855.86       105.48 o                         
  -2  12   0        148.94        198.28        44.95 o                         
  -1  12   0        566.56        499.67        62.95 o                         
 -12  13   0        130.99        100.47        45.93 o                         
 -11  13   0       4371.12       4517.83       177.96 o                         
 -10  13   0       4257.16       4614.68       180.17 o                         
  -9  13   0       8515.53       8670.22       228.12 o                         
  -8  13   0       2409.31       2766.00       121.39 o                         
  -7  13   0        234.52        160.64        50.78 o                         
  -6  13   0        234.57        182.09        44.61 o                         
  -5  13   0       2408.19       2709.05       111.37 o                         
  -4  13   0       8514.37       8712.38       196.61 o                         
  -3  13   0       4260.88       4618.79       161.02 o                         
  -2  13   0       4371.52       4640.60       224.51 o                         
  -1  13   0        130.81         77.41        62.22 o                         
   0  13   0        260.61        866.02       152.77 o                         
 -13  14   0       6142.13       6838.43       274.43 o                         
 -12  14   0        543.81        595.02        68.60 o                         
 -11  14   0       4281.67       4453.47       174.33 o                         
 -10  14   0       2147.34       2267.96       117.71 o                         
  -9  14   0       1683.75       1535.46       101.64 o                         
  -8  14   0      12059.36      12487.45       285.24 o                         
  -7  14   0       3424.86       4161.91       291.67 o                         
  -6  14   0      12061.12      12631.59       282.81 o                         
  -5  14   0       1684.32       1815.71        92.02 o                         
  -4  14   0       2143.51       2060.79        99.46 o                         
  -3  14   0       4285.77       4573.90       212.21 o                         
  -2  14   0        543.53        604.38       116.58 o                         
  -1  14   0       6143.12       6639.70       231.44 o                         
   0  14   0        263.42        320.47        62.99 o                         
 -14  15   0       1127.23       1208.74       106.06 o                         
 -13  15   0        270.28        221.25        53.24 o                         
 -11  15   0      11444.00      12145.26       281.81 o                         
 -10  15   0        150.39        314.42        59.44 o                         
  -8  15   0      12865.78      13587.42       330.62 o                         
  -7  15   0      12859.16      13085.40       318.32 o                         
  -5  15   0        150.30        305.27        65.15 o                         
  -4  15   0      11437.98      11663.99       317.70 o                         
  -2  15   0        270.66        280.33        76.59 o                         
  -1  15   0       1126.46       1129.41        97.50 o                         
 -15  16   0        337.54        365.32        73.60 o                         
 -14  16   0       1482.78       1906.96       129.46 o                         
 -13  16   0        868.14        979.16       101.89 o                         
 -12  16   0       3581.23       3595.76       175.87 o                         
 -11  16   0       1507.37       1492.15       152.05 o                         
 -10  16   0          6.40         11.86        55.63 o                         
  -9  16   0       3010.51       3140.35       156.22 o                         
  -8  16   0        427.16        844.13        96.93 o                         
  -7  16   0       3009.94       3051.91       148.82 o                         
  -6  16   0          6.40        -14.73        80.20 o                         
  -5  16   0       1507.26       1514.59       102.25 o                         
  -4  16   0       3581.09       3473.45       184.39 o                         
  -3  16   0        869.55        910.69       102.73 o                         
  -2  16   0       1481.87       1863.37       135.66 o                         
  -1  16   0        337.16        329.31        64.88 o                         
   0  16   0         96.16        817.73       258.49 o                         
 -16  17   0        195.32        422.33        80.97 o                         
 -15  17   0       2683.97       2798.17       162.65 o                         
 -14  17   0       1953.89       1914.01       132.75 o                         
 -13  17   0       6465.50       6694.71       253.90 o                         
 -12  17   0        193.06        273.67        73.41 o                         
 -11  17   0       1286.17       1352.58       118.82 o                         
 -10  17   0        455.45        650.69       161.81 o                         
  -9  17   0       1674.95       1795.17       128.58 o                         
  -8  17   0       1674.06       1628.93       121.28 o                         
  -7  17   0        455.57        731.75        94.92 o                         
  -6  17   0       1287.28       1319.10       173.81 o                         
  -5  17   0        193.07        324.27        71.32 o                         
  -4  17   0       6469.40       7169.59       280.67 o                         
  -3  17   0       1956.33       2008.00       144.23 o                         
  -2  17   0       2683.49       2951.21       176.73 o                         
  -1  17   0        195.17        558.58        93.80 o                         
   0  17   0          9.78        259.73       278.38 o                         
 -17  18   0        212.72        342.19        78.40 o                         
 -16  18   0       6955.05       7252.47       288.67 o                         
 -14  18   0       1232.24       1289.89       114.91 o                         
 -13  18   0        503.87        530.13        99.28 o                         
 -11  18   0       2115.56       2361.48       162.37 o                         
 -10  18   0       2999.54       3510.85       214.90 o                         
  -8  18   0       3001.39       3168.59       172.56 o                         
  -7  18   0       2112.52       2519.06       172.88 o                         
  -5  18   0        504.67        745.59       119.77 o                         
  -4  18   0       1230.44       1359.63       131.75 o                         
  -2  18   0       6958.43       7227.77       285.49 o                         
  -1  18   0        212.81        376.74        93.11 o                         
 -18  19   0        324.54        521.78       105.90 o                         
 -17  19   0       6017.75       5908.07       270.95 o                         
 -16  19   0        545.89        712.43        94.26 o                         
 -15  19   0         79.52        128.01        58.57 o                         
 -14  19   0      15371.75      15782.60       416.43 o                         
 -13  19   0        278.60        316.02       111.41 o                         
 -12  19   0        370.33        380.44        88.80 o                         
 -11  19   0        981.86       1381.43       149.06 o                         
 -10  19   0        389.68        399.30        64.60 o                         
  -9  19   0        389.26        295.85        61.31 o                         
  -8  19   0        981.29       1067.69       115.23 o                         
  -7  19   0        370.74        313.84        70.80 o                         
  -6  19   0        278.35        162.76       156.62 o                         
  -5  19   0      15378.40      16105.92       491.87 o                         
  -4  19   0         79.57        298.01        72.08 o                         
  -3  19   0        545.53        824.58       114.29 o                         
  -2  19   0       6024.27       6422.79       300.43 o                         
  -1  19   0        324.14        601.94       168.91 o                         
   0  19   0         44.11       1540.44       322.91 o                         
 -19  20   0        520.27        935.60       119.93 o                         
 -18  20   0      18976.18      19824.11       513.83 o                         
 -17  20   0       1405.95       1695.27       219.91 o                         
 -16  20   0        117.76        400.22        83.87 o                         
 -15  20   0       2745.29       3070.90       214.75 o                         
 -14  20   0        560.60        616.46       103.57 o                         
 -13  20   0       7220.47       7312.26       456.61 o                         
 -12  20   0        163.39        185.32        94.52 o                         
 -11  20   0        383.27        492.01       100.00 o                         
 -10  20   0       9555.92      10011.93       326.89 o                         
  -9  20   0        383.13        260.78        68.76 o                         
  -8  20   0        163.27        158.56        51.79 o                         
  -7  20   0       7216.38       7929.32       453.95 o                         
  -6  20   0        560.67        632.66       156.49 o                         
  -5  20   0       2746.32       3322.42       208.76 o                         
  -4  20   0        117.56        346.48        80.86 o                         
  -3  20   0       1403.50       1640.86       162.93 o                         
  -2  20   0      18981.71      20159.92       554.32 o                         
  -1  20   0        519.80        967.11       131.58 o                         
   0  20   0          1.28       2118.68       600.64 o                         
 -20  21   0       6999.73       7433.93       320.10 o                         
 -19  21   0      14459.48      15427.90       462.49 o                         
 -17  21   0        711.70        845.85       115.65 o                         
 -16  21   0       3008.54       3790.11       249.74 o                         
 -14  21   0       1222.16       1285.11       185.55 o                         
 -13  21   0       1590.15       1387.55       457.67 o                         
 -11  21   0       1573.42       1603.83       265.45 o                         
 -10  21   0       1570.82       1393.91       231.85 o                         
  -8  21   0       1591.99       2059.11       339.02 o                         
  -7  21   0       1220.21       1480.03       306.81 o                         
  -5  21   0       3012.53       3507.06       223.58 o                         
  -4  21   0        711.25        811.51       118.23 o                         
  -2  21   0      14466.88      15127.83       488.64 o                         
  -1  21   0       7001.03       6874.43       397.03 o                         
 -21  22   0       7505.17       7503.45       458.49 o                         
 -20  22   0        432.75        629.44       114.49 o                         
 -19  22   0       4245.05       5433.79       282.56 o                         
 -18  22   0        247.67        949.85       264.47 o                         
 -17  22   0       2485.17       3050.75       222.86 o                         
 -16  22   0        527.23        572.66       108.75 o                         
 -15  22   0        118.60        150.23        93.51 o                         
 -14  22   0       1057.97       1275.73       272.65 o                         
 -13  22   0        812.45        784.15       283.65 o                         
 -12  22   0        987.73       1020.38       204.83 o                         
 -11  22   0       1137.42       1434.24       233.76 o                         
 -10  22   0        988.23       1102.30       218.66 o                         
  -9  22   0        811.30        808.66       238.96 o                         
  -8  22   0       1059.23        861.85       250.79 o                         
  -7  22   0        118.67         -8.70       139.04 o                         
  -6  22   0        526.31        686.09       255.58 o                         
  -5  22   0       2486.36       3067.10       294.88 o                         
  -4  22   0        247.32       1167.35       231.04 o                         
  -3  22   0       4245.49       6225.03       422.58 o                         
  -2  22   0        433.35        663.15       151.89 o                         
  -1  22   0       7501.67       8158.43       476.33 o                         
   0  22   0        101.46       2308.09       652.82 o                         
 -22  23   0        472.12        518.89       214.44 o                         
 -21  23   0       6618.33       7274.05       467.04 o                         
 -20  23   0        665.63       1705.06       344.75 o                         
 -19  23   0       1330.28       1584.70       187.12 o                         
 -18  23   0       5416.56       5263.70       364.36 o                         
 -17  23   0        400.59        459.22       134.69 o                         
 -16  23   0       2883.93       3176.81       288.65 o                         
 -15  23   0       1700.79       1915.51       333.85 o                         
 -14  23   0        958.45        999.31       321.70 o
[truncated: 389,046 more chars]
