# Supplementary material for: Phase transition and structures of the twinned low-temperature phases of (Et4N)[ReS4]
Source: Acta Crystallogr C Struct Chem. 2020 Feb 7;76(Pt 3):231–5. doi: 10.1107/S205322961901725X (PMC7057183; doi:10.1107/S205322961901725X)
Supplement: Supplementary file 4 [file c-76-00231-Icsup4.hkl]

data_Ic                                                                         
_shelx_title ' exp_3456 in P2(1)'                                               
_shelx_refln_list_code          4                                               
_shelx_F_calc_maximum      152.65                                               
_exptl_crystal_F_000       428.00                                               
_reflns_d_resolution_high  0.7266                                               
                                                                                
loop_                                                                           
 _space_group_symop_operation_xyz                                               
 'x, y, z'                                                                      
 '-x, y+1/2, -z'                                                                
                                                                                
_cell_length_a     7.9000                                                       
_cell_length_b    12.8420                                                       
_cell_length_c     8.1180                                                       
_cell_angle_alpha  90.000                                                       
_cell_angle_beta  119.040                                                       
_cell_angle_gamma  90.000                                                       
                                                                                
_shelx_F_squared_multiplier     1.000                                           
                                                                                
loop_                                                                           
 _refln_index_h                                                                 
 _refln_index_k                                                                 
 _refln_index_l                                                                 
 _refln_F_squared_calc                                                          
 _refln_F_squared_meas                                                          
 _refln_F_squared_sigma                                                         
 _refln_observed_status                                                         
   2   0   0      17866.23      17374.32        54.63 o                         
   3   0   0      10764.63      10466.68        30.56 o                         
   4   0   0       5632.50       4171.14        35.30 o                         
   5   0   0       2315.21       1922.85        27.73 o                         
   6   0   0       2861.01       3531.99        89.93 o                         
   7   0   0       1952.11       2298.68        67.27 o                         
   8   0   0        814.01        854.05        59.17 o                         
   1  -1   0       1748.53       1841.43        11.20 o                         
   1   1   0       1721.78       1805.85        19.15 o                         
   2  -1   0       5254.52       5665.70        17.26 o                         
   2   1   0       5593.86       5588.44        27.98 o                         
   3  -1   0       3163.48       2991.17        28.94 o                         
   3   1   0       3261.82       3256.58        29.70 o                         
   4  -1   0       4500.38       4126.25        29.17 o                         
   5  -1   0       3183.80       3287.06        25.89 o                         
   5   1   0       3228.99       3689.84        37.55 o                         
   6  -1   0       4103.89       5981.48       111.20 o                         
   6   1   0       4207.43       5560.58        96.69 o                         
   7  -1   0       3931.25       4849.15       112.21 o                         
   7   1   0       3872.99       4539.42       104.51 o                         
   8  -1   0       1808.00       1533.57        69.21 o                         
   8   1   0       1837.93       1418.56        59.88 o                         
   2  -2   0       7134.82       7353.04        24.00 o                         
   2   2   0       9523.39       9456.75        33.00 o                         
   3  -2   0       6881.85       6828.49        23.49 o                         
   3   2   0       7759.35       7649.21        38.58 o                         
   4  -2   0       3516.26       3232.92        47.31 o                         
   4   2   0       4305.50       3804.52        33.99 o                         
   5  -2   0       2427.14       2339.07        28.03 o                         
   5   2   0       3007.62       2868.06        32.47 o                         
   6  -2   0       2250.56       2270.07        36.79 o                         
   6   2   0       2247.14       2262.12        51.40 o                         
   7  -2   0       1708.23       2079.99       101.79 o                         
   7   2   0       1610.25       1859.59        86.04 o                         
   8  -2   0        688.74        920.84        98.78 o                         
   8   2   0        662.77        753.75        87.98 o                         
   9   2   0        507.90        542.59        98.00 o                         
   1  -3   0        840.55        897.10         8.50 o                         
   1   3   0        866.37        960.40        16.38 o                         
   2  -3   0       3186.79       3251.59        18.24 o                         
   2   3   0       3449.93       3352.01        20.29 o                         
   3  -3   0       2247.64       2514.13        31.97 o                         
   3   3   0       2445.08       2566.24        27.83 o                         
   4  -3   0       2374.36       1911.75        19.43 o                         
   5  -3   0       2962.68       2667.47        53.74 o                         
   5   3   0       3086.33       2969.87        71.20 o                         
   6  -3   0       2334.42       2476.84        41.15 o                         
   6   3   0       2244.19       2518.62        52.84 o                         
   7   3   0       2787.31       2576.63        62.60 o                         
   8  -3   0       1390.51       1662.23       105.75 o                         
   8   3   0       1321.81       1512.86        90.56 o                         
   9   3   0        735.12        953.39        99.14 o                         
   1  -4   0      14703.68      14768.85        39.39 o                         
   1   4   0      13090.98      14361.45        40.88 o                         
   2  -4   0       9723.17       9857.23        27.78 o                         
   2   4   0       9452.99       9463.03        35.32 o                         
   3  -4   0       7637.92       7665.43        42.97 o                         
   3   4   0       7651.45       7741.43        43.20 o                         
   4  -4   0       3871.12       3912.59        36.91 o                         
   4   4   0       4051.31       3795.51        27.81 o                         
   5  -4   0       2594.08       1716.40        19.30 o                         
   5   4   0       2872.41       1538.21        22.03 o                         
   6  -4   0       2745.59       3141.02        94.77 o                         
   6   4   0       2599.88       3041.35        77.54 o                         
   7  -4   0       1341.16       1742.14       103.32 o                         
   7   4   0       1163.41       1537.10        79.35 o                         
   8  -4   0        562.05        674.20       100.52 o                         
   8   4   0        559.58        521.44        56.04 o                         
   1  -5   0        841.96        925.71        16.65 o                         
   1   5   0        808.69        797.28        19.68 o                         
   2  -5   0       4107.71       4613.30        21.57 o                         
   2   5   0       4295.44       4576.52        24.17 o                         
   3  -5   0       3445.33       3586.36        38.28 o                         
   3   5   0       3500.82       3450.11        47.86 o                         
   4  -5   0       4413.85       4662.03        48.37 o                         
   4   5   0       3970.11       4601.85        75.24 o                         
   5  -5   0       2848.38       2171.46        27.78 o                         
   5   5   0       2959.15       2338.42        28.99 o                         
   6  -5   0       3188.52       3856.67       101.28 o                         
   6   5   0       2822.43       3341.89        76.43 o                         
   7   5   0       1703.59       1551.66        56.49 o                         
   8  -5   0       1467.15       1491.43       109.00 o                         
   8   5   0       1343.52        816.00        88.66 o                         
   1  -6   0      15485.00      15111.70        42.72 o                         
   1   6   0      14776.12      14771.80        66.26 o                         
   2  -6   0      16743.89      17102.37        39.94 o                         
   2   6   0      17800.38      17761.63        47.13 o                         
   3  -6   0       9869.15      10407.59        50.54 o                         
   3   6   0      10039.75      10226.04        69.82 o                         
   4  -6   0       7791.69       8308.82        59.45 o                         
   4   6   0       8554.74       8019.64        65.96 o                         
   5  -6   0       5039.02       5234.46        98.93 o                         
   5   6   0       5326.93       5230.25        88.46 o                         
   6  -6   0       1775.92       1988.63        95.43 o                         
   6   6   0       1629.40       1828.18        67.95 o                         
   7  -6   0        947.47       1213.48       103.73 o                         
   7   6   0        841.78        693.20        76.05 o                         
   8   6   0        588.02        286.33        80.44 o                         
   1  -7   0        658.75        617.20        18.60 o                         
   1   7   0        683.79        632.34        31.16 o                         
   2  -7   0       3141.67       2866.67        39.61 o                         
   3  -7   0       2966.00       2941.03        73.45 o                         
   3   7   0       3017.14       3203.62        29.14 o                         
   4  -7   0       3162.83       3411.83        86.04 o                         
   4   7   0       3476.92       3395.91        57.91 o                         
   5  -7   0       3558.82       4230.56        98.25 o                         
   5   7   0       3692.12       3758.07        93.26 o                         
   6  -7   0       2228.92       2764.86       100.42 o                         
   6   7   0       2339.29       1977.78        83.95 o                         
   7  -7   0       1451.89       1987.01       109.48 o                         
   7   7   0       1289.72        933.18        76.91 o                         
   8   7   0       1066.87        593.48        81.07 o                         
   0  -8   0       3861.50       3574.13        39.94 o                         
   0   8   0       3870.48       3706.09        66.08 o                         
   1  -8   0       6434.10       6355.34        32.35 o                         
   1   8   0       6990.62       7081.21        49.25 o                         
   2  -8   0       8499.58       8399.20        48.47 o                         
   2   8   0       9282.56       9358.17        64.14 o                         
   3  -8   0       6923.43       7087.87        93.84 o                         
   3   8   0       7520.20       8239.66        39.94 o                         
   4  -8   0       4795.19       4864.11        94.09 o                         
   4   8   0       5038.93       4852.85        67.39 o                         
   5  -8   0       3198.32       3327.03        95.48 o                         
   5   8   0       3450.33       3475.02        87.71 o                         
   6  -8   0       1548.79       1697.00        96.06 o                         
   6   8   0       1431.13       1203.13        75.59 o                         
   7  -8   0        646.21        735.11       101.10 o                         
   7   8   0        584.72        395.89        77.54 o                         
   1  -9   0        634.49        650.10        24.32 o                         
   1   9   0        648.97        657.92        37.39 o                         
   2  -9   0       1748.67       1697.63        34.04 o                         
   2   9   0       1746.35       1709.41        42.92 o                         
   3  -9   0       1855.83       1844.76        72.11 o                         
   3   9   0       1811.11       1841.88        35.00 o                         
   4  -9   0       1412.60       1503.57        76.63 o                         
   4   9   0       1342.04       1487.37        44.53 o                         
   5  -9   0       1962.40       2335.34        92.63 o                         
   5   9   0       1999.83       1534.76        39.89 o                         
   6  -9   0       1112.78       1419.30        99.44 o                         
   6   9   0       1054.57        711.84        72.49 o                         
   7  -9   0        640.90        714.42       102.37 o                         
   7   9   0        683.75        401.41        80.19 o                         
   0 -10   0       2337.15       1964.81        32.25 o                         
   1 -10   0       6154.52       5965.33        35.27 o                         
   1  10   0       5945.81       5711.32        61.14 o                         
   2 -10   0       8122.15       7987.04        50.99 o                         
   2  10   0       7616.95       7933.50        52.43 o                         
   3 -10   0       5044.70       4699.09        68.61 o                         
   3  10   0       4609.90       4734.57        55.59 o                         
   4 -10   0       4243.64       4171.32        94.72 o                         
   4  10   0       4151.82       4199.12        57.53 o                         
   5 -10   0       2980.08       2977.32        99.82 o                         
   5  10   0       2706.09       2483.30        85.79 o                         
   6 -10   0       1068.47       1532.79       113.42 o                         
   6  10   0        942.30        896.06        81.68 o                         
   7  10   0        505.89        356.38        58.97 o                         
   1 -11   0        505.93        526.82        38.81 o                         
   1  11   0        470.02        574.93        32.15 o                         
   2 -11   0       1801.67       1576.41        50.26 o                         
   2  11   0       1635.91       1586.71        38.18 o                         
   3 -11   0       1395.69       1345.24        56.54 o                         
   3  11   0       1194.02       1234.14        36.71 o                         
   4 -11   0       2198.11       2404.17        70.12 o                         
   4  11   0       2031.22       2214.38        51.93 o                         
   5 -11   0       2234.68       2731.46       105.80 o                         
   5  11   0       2160.00       2277.36        89.30 o                         
   6 -11   0       1777.79       2210.06       114.55 o                         
   6  11   0       1754.72       1447.96        91.24 o                         
   7  11   0       1088.75       1064.13        96.74 o                         
   0 -12   0       7652.42       7330.50       119.98 o                         
   0  12   0       8558.71       8008.64       111.42 o                         
   1 -12   0       7219.10       7096.07       127.07 o                         
   1  12   0       7372.38       7061.46        76.45 o                         
   2 -12   0       7260.60       6558.66        87.30 o                         
   2  12   0       6951.04       6693.04        55.11 o                         
   3 -12   0       5703.48       5409.50        75.01 o                         
   3  12   0       5624.58       5666.76        54.85 o                         
   4 -12   0       4028.67       4221.07        81.32 o                         
   4  12   0       3833.88       4036.93        62.58 o                         
   5 -12   0       2215.23       1926.10       118.46 o                         
   5  12   0       2015.37       1792.85        81.30 o                         
   6 -12   0        810.65        938.27       108.52 o                         
   6  12   0        792.53        563.18        82.18 o                         
   1 -13   0        399.04        439.82        90.53 o                         
   1  13   0        384.02        423.80        54.27 o                         
   2 -13   0        845.44        935.32        57.98 o                         
   2  13   0        814.42        893.54        39.51 o                         
   3 -13   0       1045.69       1183.30        64.59 o                         
   3  13   0       1101.90       1193.24        42.59 o                         
   4 -13   0       1293.49       1437.44        69.36 o                         
   4  13   0       1380.29       1613.33        55.06 o                         
   5 -13   0       1571.26       1686.50        76.98 o                         
   5  13   0       1575.14       1374.43        79.91 o                         
   0 -14   0       4713.79       4338.63       119.90 o                         
   0  14   0       5877.66       5638.10       115.06 o                         
   1 -14   0       4372.03       4550.32       122.83 o                         
   1  14   0       4922.46       4859.31        77.79 o                         
   2 -14   0       3397.22       3497.12       120.61 o                         
   2  14   0       3620.05       3567.54       101.28 o                         
   3 -14   0       2418.98       2442.00       113.95 o                         
   3  14   0       2470.69       2523.77        65.83 o                         
   4 -14   0       2038.52       2234.66       117.18 o                         
   5 -14   0       1055.95       1129.61       101.56 o                         
   1 -15   0        174.27        227.95        90.46 o                         
   1  15   0        146.97        217.12        59.24 o                         
   2 -15   0        276.16        309.52       101.53 o                         
   2  15   0        220.04        228.15        58.59 o                         
   3 -15   0        384.29        551.52       109.61 o                         
   3  15   0        417.49        531.06        84.93 o                         
   0  16   0       3534.95       3212.58       109.78 o                         
   1  16   0       3187.56       3375.15       112.05 o                         
   2  16   0       2050.72       2210.92       103.68 o                         
   3  16   0       1954.91       2247.89       103.38 o                         
  -9   0   1        556.42        459.75        99.39 o                         
  -8   0   1        867.10        796.60        59.24 o                         
  -7   0   1       2911.19       3081.25        67.09 o                         
  -6   0   1       1952.79       2698.55        78.14 o                         
  -5   0   1       4320.35       6070.70        87.38 o                         
  -4   0   1       9662.81      10161.47        65.30 o                         
  -3   0   1      11699.00      10128.65        22.43 o                         
  -2   0   1      22334.99      22168.36        72.19 o                         
   1   0   1      22854.00      20564.37        55.76 o                         
   2   0   1      11167.24      10462.47        51.73 o                         
   3   0   1      10154.79       8329.99        74.76 o                         
   4   0   1       5278.80       6091.19        66.41 o                         
   5   0   1       2226.50       1986.23        39.36 o                         
   6   0   1       2416.24       3035.32        91.14 o                         
   7   0   1        637.85        624.59        61.31 o                         
   8   0   1        351.44        291.61        56.65 o                         
  -9  -1   1        895.59       1023.89       103.07 o                         
  -9   1   1        934.07       1093.25       100.93 o                         
  -8  -1   1       2606.30       2491.68        71.43 o                         
  -8   1   1       2595.43       2175.22        62.93 o                         
  -7  -1   1       2917.48       3822.56        97.93 o                         
  -7   1   1       2949.33       3686.51        96.44 o                         
  -6  -1   1       2759.11       2837.73        41.66 o                         
  -6   1   1       3083.57       2986.42        52.81 o                         
  -5  -1   1       4615.28       4644.97        42.67 o                         
  -5   1   1       4749.62       4772.72        53.79 o                         
  -4  -1   1       4273.48       4753.11        34.90 o                         
  -3  -1   1       2617.04       2892.81        21.83 o                         
  -3   1   1       2906.68       3150.18        21.14 o                         
  -2  -1   1       1724.01       1857.09        22.61 o                         
  -2   1   1       1857.74       1990.85        34.04 o                         
  -1  -1   1       1777.43       1841.02        15.54 o                         
  -1   1   1       1740.42       1781.58        23.16 o                         
   0  -1   1       1732.92       1727.25        15.04 o                         
   1  -1   1       2099.95       2045.35        42.11 o                         
   1   1   1       2291.74       2048.96        38.91 o                         
   2  -1   1       2588.65       2880.30        50.11 o                         
   2   1   1       2671.66       2918.40        51.12 o                         
   3   1   1       4542.58       4223.32        38.45 o                         
   4  -1   1       4700.67       5163.33        63.96 o                         
   5  -1   1       2895.95       1933.98        16.85 o                         
   5   1   1       3309.34       3100.75        42.14 o                         
   6  -1   1       3378.56       3908.27        95.93 o                         
   6   1   1       3421.98       3825.94        92.20 o                         
   7  -1   1       2988.49       3475.77       107.82 o                         
   7   1   1       2989.22       3343.20       101.51 o                         
   8  -1   1       1062.93       1034.61        68.43 o                         
   8   1   1       1101.09        923.03        58.61 o                         
  -9  -2   1        521.26        516.32       103.12 o                         
  -9   2   1        564.68        561.21        94.47 o                         
  -8  -2   1       1073.74       1237.68        97.02 o                         
  -8   2   1       1048.75       1058.88        61.14 o                         
  -7  -2   1       2219.32       2933.49       101.94 o                         
  -7   2   1       2121.82       2469.70        87.43 o                         
  -6  -2   1       2263.74       2231.41        40.65 o                         
  -6   2   1       2336.16       2495.69        52.63 o                         
  -5  -2   1       2991.95       2740.69        28.66 o                         
  -4  -2   1       8443.06       8921.98        43.75 o                         
  -4   2   1       8454.13       8723.61        43.12 o                         
  -3  -2   1       9252.22       9942.71        65.38 o                         
  -3   2   1       9965.65      10083.83        31.57 o                         
  -2  -2   1      10777.51      10560.77        28.76 o                         
  -2   2   1      11849.18      10210.60        54.00 o                         
   1  -2   1      10016.21      10932.08        47.03 o                         
   1   2   1      10901.76      10850.23        62.47 o                         
   2  -2   1       9107.17       8867.88        39.19 o                         
   2   2   1       9872.94       9977.94        39.36 o                         
   3  -2   1       8807.53       8903.06        56.29 o                         
   3   2   1       8810.27       9346.76        80.82 o                         
   4  -2   1       3178.23       3024.65        38.58 o                         
   4   2   1       3384.84       3255.50        48.77 o                         
   5  -2   1       2267.63       1938.90        26.44 o                         
   5   2   1       2320.35       2286.11        47.74 o                         
   6  -2   1       2060.57       2342.15        89.30 o                         
   6   2   1       1985.53       2789.72        93.71 o                         
   7  -2   1        725.62        913.32        93.00 o                         
   7   2   1        749.66       1087.67        87.33 o                         
   8  -2   1        413.46        432.22       102.77 o                         
   8   2   1        462.95        401.41        58.94 o                         
  -9   3   1        895.11       1098.62        97.57 o                         
  -8  -3   1       1831.39       2181.27       103.00 o                         
  -8   3   1       1659.34       1939.25        93.96 o                         
  -7  -3   1       2134.26       2925.16        99.46 o                         
  -7   3   1       2071.59       2552.01        84.58 o                         
  -6  -3   1       1787.09       2440.89        82.76 o                         
  -6   3   1       1905.32       2412.65        73.45 o                         
  -5  -3   1       2643.75       2849.52        37.57 o                         
  -5   3   1       2485.27       2872.15        69.08 o                         
  -4  -3   1       2542.10       2800.77        48.39 o                         
  -4   3   1       2332.66       2618.82        32.02 o                         
  -3  -3   1       1883.26       1998.87        27.91 o                         
  -3   3   1       2108.53       2335.49        24.80 o                         
  -2  -3   1       1101.88       1170.18        11.20 o                         
  -2   3   1       1144.09       1235.86        23.47 o                         
  -1  -3   1        824.44        867.60        12.89 o                         
  -1   3   1        856.21        909.31        18.90 o                         
   0  -3   1       1013.05        865.08        12.62 o                         
   0   3   1        993.68        882.03        16.73 o                         
   1  -3   1       1266.68       1316.90        15.44 o                         
   1   3   1       1254.80       1262.00        17.18 o                         
   2  -3   1       2103.18       1992.82        20.29 o                         
   2   3   1       2354.35       2407.78        23.19 o                         
   3  -3   1       2870.51       2655.91        70.25 o                         
   3   3   1       2630.94       2623.14        48.45 o                         
   4  -3   1       3088.07       2822.54        44.76 o                         
   4   3   1       3096.36       2971.56        62.83 o                         
   5  -3   1       2148.09       2423.05        84.63 o                         
   5   3   1       2301.11       2718.71        71.10 o                         
   6  -3   1       2573.00       3079.93        93.61 o                         
   6   3   1       2515.43       2954.10        84.88 o                         
   7  -3   1       2098.67       2415.70       102.74 o                         
   7   3   1       1883.36       2230.10        89.75 o                         
   8   3   1       1139.89       1140.48        62.70 o                         
  -9   4   1        613.46        482.48        93.76 o                         
  -8  -4   1        773.83        918.72        99.29 o                         
  -8   4   1        777.31       1045.66        89.22 o                         
  -7  -4   1       1977.03       2290.86        99.51 o                         
  -7   4   1       1735.07       1981.97        79.53 o                         
  -6  -4   1       1990.13       2423.05        87.48 o                         
  -6   4   1       2227.60       2482.11        71.10 o                         
  -5  -4   1       4598.58       5223.97        88.89 o                         
  -5   4   1       4828.97       5255.00        83.72 o                         
  -4  -4   1       6392.46       6230.39        59.98 o                         
  -4   4   1       6055.52       5957.63        42.82 o                         
  -3  -4   1       8348.38       8501.95        39.21 o                         
  -3   4   1       8339.91       8416.79        38.00 o                         
  -2  -4   1      12206.57      12174.00        46.28 o                         
  -2   4   1      12148.41      11975.25        39.89 o                         
  -1  -4   1      15134.34      13876.95        41.28 o                         
  -1   4   1      13558.76      13881.74        39.03 o                         
   0  -4   1      13921.05      13501.25        30.00 o                         
   0   4   1      12192.93      12685.40        26.59 o                         
   1  -4   1      10702.21      11248.72        32.32 o                         
   1   4   1      10711.28      11035.41        26.19 o                         
   2  -4   1       8095.83       8141.31        31.36 o                         
   2   4   1       8083.75       8257.93        31.31 o                         
   3  -4   1       6402.48       6502.16        83.57 o                         
   3   4   1       5891.65       5799.33        54.88 o                         
   4  -4   1       4697.06       5137.85        65.50 o                         
   4   4   1       4828.87       5008.79        74.06 o                         
   5  -4   1       1973.13       2199.01        87.10 o                         
   5   4   1       2106.38       2486.50        68.86 o                         
   6  -4   1       1744.84       1991.38        91.34 o                         
   6   4   1       1540.12       1960.47        75.01 o                         
   7  -4   1        698.32        899.49        95.30 o                         
   7   4   1        739.99       1005.90        77.41 o                         
   8   4   1        522.15        280.65        75.49 o                         
  -8   5   1       1452.32       1025.17        58.26 o                         
  -7  -5   1       2369.04       1743.02        59.70 o                         
  -7   5   1       2205.24       1647.59        78.29 o                         
  -6   5   1       2992.19       3477.44        55.86 o                         
  -5  -5   1       3380.35       4125.82        88.24 o                         
  -5   5   1       3099.27       3778.93        77.13 o                         
  -4  -5   1       2949.50       3266.80        41.25 o                         
  -4   5   1       2784.82       3171.55        40.83 o                         
  -3  -5   1       3138.85       3320.42        33.94 o                         
  -3   5   1       3084.52       3257.64        31.31 o                         
  -2  -5   1       1290.21       1282.03        22.05 o                         
  -2   5   1       1296.15       1373.12        16.85 o                         
  -1  -5   1        769.41        786.76        12.89 o                         
  -1   5   1        728.01        811.64        17.64 o                         
   0  -5   1       1060.88        965.60        19.88 o                         
   1  -5   1       1440.53       1320.82        17.13 o                         
   1   5   1       1383.06       1274.92        41.30 o                         
   2  -5   1       2596.07       3035.12        26.77 o                         
   2   5   1       2559.08       2895.51        21.25 o                         
   3  -5   1       3018.71       2949.08        70.12 o                         
   3   5   1       2966.13       3001.11        45.11 o                         
   4  -5   1       3936.36       3827.61        90.33 o                         
   4   5   1       3647.63       3388.82        65.80 o                         
   5  -5   1       3848.73       4482.12       102.19 o                         
   5   5   1       3908.60       4634.27        78.04 o                         
   6  -5   1       2758.74       3019.00        99.06 o                         
   6   5   1       2599.57       2938.31        75.04 o                         
   7   5   1       1855.96       1587.77        61.74 o                         
   8   5   1       1195.04        712.98        82.94 o                         
  -8  -6   1        728.06        813.10       103.73 o                         
  -8   6   1        736.98        572.84        82.96 o                         
  -7  -6   1       1397.08       1146.92        63.41 o                         
  -7   6   1       1242.53       1072.89        78.47 o                         
  -6  -6   1       2859.84       3434.39       102.26 o                         
  -6   6   1       2987.98       2737.23        82.05 o                         
  -5  -6   1       3741.15       4045.46        91.26 o                         
  -5   6   1       3913.69       4242.70        87.13 o                         
  -4  -6   1       7246.83       7318.44        60.91 o                         
  -4   6   1       6936.48       7150.35        67.12 o                         
  -3  -6   1      12345.49      12458.94        52.26 o                         
  -3   6   1      12554.76      12617.35        51.90 o                         
  -2  -6   1      15536.80      15248.73        59.88 o                         
  -2   6   1      15484.67      15367.52        37.22 o                         
  -1  -6   1      15497.40      15176.07        34.69 o                         
  -1   6   1      14760.92      15066.33        53.26 o                         
   0  -6   1      15049.65      15187.29        62.40 o                         
   0   6   1      14464.60      14939.42        51.50 o                         
   1  -6   1      14946.85      16625.94        44.58 o                         
   1   6   1      15037.27      16206.39        60.66 o                         
   2  -6   1      11285.28      11955.54        43.70 o                         
   2   6   1      11505.01      12885.74        80.39 o                         
   3  -6   1       7294.37       7666.57        66.92 o                         
   3   6   1       6970.20       7500.77        53.49 o                         
   4  -6   1       3595.70       4032.16        65.38 o                         
   4   6   1       3620.43       3729.53        42.94 o                         
   5  -6   1       2766.41       3056.34       101.33 o                         
   5   6   1       2860.75       2658.61        77.11 o                         
   6  -6   1       1335.36       1453.71        92.78 o                         
   6   6   1       1165.80       1359.34        67.50 o                         
   7  -6   1        649.45        662.99        98.73 o                         
   7   6   1        694.40        513.42        73.15 o                         
  -8  -7   1       1213.13       1343.50       108.70 o                         
  -8   7   1       1171.42        566.31        86.70 o                         
  -7  -7   1       1784.86       1183.50        66.11 o                         
  -7   7   1       1804.48       1405.12        87.00 o                         
  -6  -7   1       2859.84       3895.10       105.75 o                         
  -6   7   1       3109.01       2984.18        90.53 o                         
  -5  -7   1       2316.07       2986.98        50.16 o                         
  -5   7   1       2364.93       2833.85        50.03 o                         
  -4  -7   1       2552.07       2821.66        38.55 o                         
  -4   7   1       2588.26       2901.12        26.42 o                         
  -3  -7   1       2759.56       2696.96        30.91 o                         
  -3   7   1       2921.60       3053.82        28.79 o                         
  -2  -7   1       1890.63       1668.31        48.92 o                         
  -2   7   1       1976.21       2111.46        53.90 o                         
  -1  -7   1        650.77        607.53        15.59 o                         
  -1   7   1        689.64        704.02        52.76 o                         
   0  -7   1        695.64        632.08        25.38 o                         
   0   7   1        667.02        667.06        24.55 o                         
   1  -7   1       1623.31       1689.96        23.49 o                         
   1   7   1       1709.77       1694.53        29.60 o                         
   2  -7   1       2570.31       2540.35        32.75 o                         
   3  -7   1       2667.21       2788.91        53.57 o                         
   4   7   1       3107.83       2635.04        40.70 o                         
   5   7   1       3508.33       2949.71        48.52 o                         
   6  -7   1       2367.80       2509.82        99.99 o                         
   6   7   1       2347.81       2066.27        84.15 o                         
   7  -7   1       1283.95       1534.08       105.07 o                         
   7   7   1       1229.73        816.63        77.01 o                         
  -8   8   1        754.20        551.32        86.97 o                         
  -7  -8   1        909.01       1065.95       101.23 o                         
  -7   8   1        829.92        702.41        76.83 o                         
  -6  -8   1       2215.71       2514.36       100.22 o                         
  -6   8   1       2258.82       2292.82        88.29 o                         
  -5  -8   1       4021.30       4267.02        99.39 o                         
  -5   8   1       4287.38       4368.53        63.58 o                         
  -4  -8   1       3940.17       3909.58        42.01 o                         
  -4   8   1       4180.87       4363.25        33.89 o                         
  -3  -8   1       6876.87       7218.93        46.22 o                         
  -3   8   1       7179.67       7469.78        33.05 o                         
  -2  -8   1      10546.90       9963.45        51.45 o                         
  -2   8   1      11120.83      11201.26        68.93 o                         
  -1  -8   1       6471.48       6068.98        33.13 o                         
   0  -8   1       6547.44       6890.94        93.23 o                         
   0   8   1       7136.02       7182.21        61.01 o                         
   1  -8   1       9740.43       9872.34        36.99 o                         
   1   8   1      10630.41      10372.87        47.39 o                         
   2  -8   1       6899.36       7110.13        40.95 o                         
   2   8   1       7398.87       7327.25        88.01 o                         
   3  -8   1       3497.73       3771.84        56.39 o                         
   3   8   1       3740.46       3972.39        72.64 o                         
   4   8   1       3968.91       3908.58        52.84 o                         
   5  -8   1       2040.06       2129.65       100.10 o                         
   5   8   1       2024.59       1891.91        78.17 o                         
   6  -8   1        795.24        912.41        93.79 o                         
   6   8   1        725.29        633.42        69.84 o                         
   7   8   1        748.10        653.41        81.42 o                         
  -7   9   1       1218.42        813.65        61.01 o                         
  -6   9   1       1744.98       1682.99        59.85 o                         
  -5  -9   1       1392.71       1809.89        88.79 o                         
  -5   9   1       1464.25       1788.64        50.39 o                         
  -4   9   1       1120.39       1427.17        34.95 o                         
  -3  -9   1       1455.47       1548.71        25.96 o                         
  -3   9   1       1443.98       1536.35        39.92 o                         
  -2  -9   1        566.94        538.93        24.42 o                         
  -2   9   1        520.28        548.29        29.07 o                         
  -1  -9   1        576.89        575.72        18.82 o                         
  -1   9   1        599.00        705.74        42.11 o                         
   0  -9   1        768.58        656.26        21.09 o                         
   0   9   1        773.99        673.34        39.59 o                         
   1  -9   1        624.58        530.35        20.14 o                         
   1   9   1        582.07        505.17        26.34 o                         
   2  -9   1       1545.47       1575.10        30.40 o                         
   2   9   1       1638.24       1650.97        65.96 o                         
   3  -9   1       1363.67       1395.38        81.88 o                         
   3   9   1       1409.29       1419.77        43.32 o                         
   4  -9   1       1804.45       2011.21        96.26 o                         
   4   9   1       1820.23       1370.52        61.34 o                         
   5  -9   1       2323.95       2451.84       102.97 o                         
   5   9   1       2333.08       1797.47        77.21 o                         
   6  -9   1       1367.58       1588.15       101.91 o                         
   6   9   1       1355.38       1161.50        76.02 o                         
   7   9   1       1067.14        787.36        84.93 o                         
  -7  10   1        731.60        566.53        60.94 o                         
  -6 -10   1       1860.03       1904.66       101.43 o                         
  -6  10   1       1793.88       1636.39        88.08 o                         
  -5 -10   1       2943.15       2921.70        96.71 o                         
  -5  10   1       2829.87       2730.35        83.64 o                         
  -4 -10   1       3508.35       3411.10        87.96 o                         
  -4  10   1       3307.54       3317.37        44.16 o                         
  -3 -10   1       5575.25       5432.41        67.97 o                         
  -3  10   1       5183.88       5410.68        57.33 o                         
  -2 -10   1       6077.05       5664.31        41.05 o                         
  -2  10   1       5295.87       5784.11        77.18 o                         
  -1 -10   1       6269.65       5863.67        34.92 o                         
  -1  10   1       6013.58       6106.83        64.82 o                         
   0 -10   1       5650.27       5682.03        29.93 o                         
   0  10   1       5628.52       5865.64        64.34 o                         
   1 -10   1       6282.85       5549.86        27.70 o                         
   1  10   1       5693.24       5166.49        62.55 o                         
   2 -10   1       5462.72       5505.53        50.44 o                         
   2  10   1       5227.47       5187.35        87.35 o                         
   3 -10   1       3443.50       3386.63       103.60 o                         
   3  10   1       3232.95       3275.15        51.88 o                         
   4 -10   1       2596.91       2777.10        99.24 o                         
   4  10   1       2451.78       2706.53        78.98 o                         
   5 -10   1       1575.08       1832.72       100.78 o                         
   5  10   1       1496.37       1310.72        80.52 o                         
   6 -10   1        652.79        660.27        98.25 o                         
   6  10   1        624.79        508.15        73.27 o                         
   7  10   1        615.60        459.93        82.86 o                         
  -7 -11   1       1235.16       1638.26       110.97 o                         
  -7  11   1       1200.49        913.60        91.82 o                         
  -6 -11   1       2081.55       2640.34       109.48 o                         
  -6  11   1       1891.58       1814.98        91.04 o                         
  -5 -11   1       1601.43       1815.66        92.88 o                         
  -5  11   1       1507.95       1760.48        54.17 o                         
  -4 -11   1       1513.79       1590.12        78.75 o                         
  -4  11   1       1423.02       1733.18        49.81 o                         
  -3 -11   1       1535.98       1561.22        54.75 o                         
  -3  11   1       1346.91       1611.44        38.86 o                         
  -2 -11   1        892.31        786.20        42.97 o                         
  -2  11   1        820.62        816.10        33.74 o                         
  -1 -11   1        523.44        554.57        19.93 o                         
  -1  11   1        496.05        546.04        46.20 o                         
   0 -11   1        493.50        557.95        36.99 o                         
   0  11   1        414.98        480.97        46.38 o                         
   1 -11   1        891.94        873.35        52.13 o                         
   1  11   1        847.15        753.30        50.56 o                         
   2 -11   1       1689.00       1806.71        60.28 o                         
   2  11   1       1616.70       1628.34        42.97 o                         
   3 -11   1       1759.18       1911.52        64.47 o                         
   3  11   1       1756.24       1881.92        50.19 o                         
   4 -11   1       1908.34       2124.33        71.56 o                         
   4  11   1       1716.58       1606.31        53.21 o                         
   5 -11   1       2265.06       2457.99       103.00 o                         
   5  11   1       2004.87       1697.53        84.50 o                         
   6 -11   1       1456.88       1583.38       108.85 o                         
   6  11   1       1369.98       1159.41        88.84 o                         
  -6 -12   1       1389.88       1655.21       104.79 o                         
  -6  12   1       1340.61       1122.42        84.02 o                         
  -5  12   1       2757.20       2686.27        62.58 o                         
  -4 -12   1       3479.10       3485.66        74.43 o                         
  -4  12   1       3476.44       3776.69        53.01 o                         
  -3 -12   1       5323.23       5537.88        74.26 o                         
  -3  12   1       5100.47       5491.05        55.28 o                         
  -2 -12   1       7687.06       7286.45        67.04 o                         
  -2  12   1       7479.56       7767.22        60.05 o                         
  -1 -12   1       7013.70       7042.41       123.06 o                         
  -1  12   1       7149.16       7064.10        77.51 o                         
   0 -12   1       7821.18       7268.71        60.03 o                         
   0  12   1       7960.48       7148.66        78.07 o                         
   1 -12   1       8160.85       7960.95        99.92 o                         
   1  12   1       8236.82       8271.33       120.23 o                         
   2 -12   1       5938.74       6030.40        81.12 o                         
   2  12   1       5699.65       5900.28        63.63 o                         
   3 -12   1       3431.50       3620.93        73.98 o                         
   3  12   1       3455.37       3563.93        57.65 o                         
   4 -12   1       2645.48       2935.08        76.71 o                         
   4  12   1       2593.85       2698.68        86.92 o                         
   5 -12   1       1287.30       1448.87        74.69 o                         
  -6 -13   1       1608.56       1735.93       105.75 o                         
  -6  13   1       1672.41       1512.07        89.65 o                         
  -5 -13   1       1713.77       1739.87        75.70 o                         
  -5  13   1       1863.13       1901.50        59.12 o                         
  -4 -13   1       1521.84       1556.73        65.55 o                         
  -4  13   1       1651.17       1995.39        58.59 o                         
  -3 -13   1        876.50        890.16        54.83 o                         
  -3  13   1        887.58       1041.40        40.98 o                         
  -2 -13   1        560.81        497.93        84.43 o                         
  -2  13   1        528.31        551.49        39.84 o                         
  -1 -13   1        419.16        447.99        87.35 o                         
  -1  13   1        406.49        419.63        51.22 o                         
   0 -13   1        329.52        429.85        60.25 o                         
   0  13   1        312.55        366.01        52.20 o                         
   1 -13   1        565.35        542.06        52.61 o                         
   1  13   1        529.86        475.39        74.61 o                         
   2 -13   1       1237.80       1108.19        60.38 o                         
   2  13   1       1285.83       1108.54        80.57 o                         
   3 -13   1       1632.05       1808.37        67.90 o                         
   3  13   1       1746.12       1881.39        86.04 o                         
   4 -13   1       1725.94       1739.59        70.65 o                         
   5 -13   1       1605.02       1824.09        78.65 o                         
  -5  14   1       1426.69       1348.55        81.60 o                         
  -4  14   1       2587.12       2617.71        63.53 o                         
  -3  14   1       2900.86       2973.48        51.75 o                         
  -2 -14   1       3099.73       3511.48       114.88 o                         
  -2  14   1       3395.82       3611.82        71.18 o                         
  -1 -14   1       4261.16       4278.02       117.81 o                         
  -1  14   1       4787.14       4554.21        75.17 o                         
   0 -14   1       4630.76       4257.03        83.69 o                         
   0  14   1       5272.74       4493.30       107.19 o                         
   1 -14   1       3842.91       4008.39       120.66 o                         
   1  14   1       4036.67       4059.66       104.31 o                         
   2 -14   1       2951.69       3028.66       120.61 o                         
   2  14   1       3196.04       3236.52        98.93 o                         
   3 -14   1       2340.72       2560.16       112.84 o                         
   3  14   1       2544.26       2733.80        93.23 o                         
   4 -14   1       1362.82       1454.67        73.48 o                         
   5 -14   1        936.61       1203.66       109.71 o                         
  -3 -15   1        422.79        525.38        99.92 o                         
  -3  15   1        469.38        588.51        83.80 o                         
  -2 -15   1        140.06        195.30        97.75 o                         
  -2  15   1        135.32        181.24        80.21 o                         
  -1 -15   1        184.04        213.44        86.34 o                         
  -1  15   1        156.14        208.42        77.76 o                         
   0  15   1        112.09        163.60        78.37 o                         
   1 -15   1        202.01        211.95        94.44 o                         
   1  15   1        201.87        181.47        78.45 o                         
   2 -15   1        749.61        751.33       107.46 o                         
   2  15   1        769.41        704.07        83.87 o                         
   3  15   1        952.02        842.49        86.67 o                         
   0  16   1       3236.27       3137.99       110.09 o                         
   1  16   1       2493.32       2593.31       103.20 o                         
   2  16   1       1965.20       1982.75        99.84 o                         
   3  16   1       1466.38       1562.87        99.04 o                         
  -9   0   2        338.40        322.49        58.59 o                         
  -8   0   2        933.39        824.18        57.38 o                         
  -7   0   2       2187.70       2160.41        56.04 o                         
  -6   0   2       3323.12       3742.85        59.47 o                         
  -5   0   2       9577.39      10379.88        72.31 o                         
  -4   0   2      22053.78      25229.39        78.80 o                         
  -3   0   2      11545.71      11586.19        35.68 o                         
  -2   0   2      17905.72      18306.64        46.58 o                         
  -1   0   2      22760.15      20773.34        41.36 o                         
   0   0   2      16414.69      16601.74        69.11 o                         
   1   0   2      11786.17      11084.81        58.59 o                         
   2   0   2      23303.33      14968.46        93.66 o                         
   3   0   2       9576.62       6614.40        72.19 o                         
   4   0   2       3597.20       4172.93        66.03 o                         
   5   0   2       2166.32       2793.27        69.56 o                         
   6   0   2        744.83        927.12        85.31 o                         
   7   0   2        198.79        261.07        57.96 o                         
  -9  -1   2       1208.35       1071.98        64.85 o                         
  -9   1   2       1235.95       1046.32        64.90 o                         
  -8  -1   2       2023.24       1902.71        66.23 o                         
  -8   1   2       2155.56       1932.29        63.36 o                         
  -7  -1   2       1716.06       1933.52        59.35 o                         
  -7   1   2       1906.86       1879.50        53.09 o                         
  -6  -1   2       3065.15       3651.01        84.50 o                         
  -6   1   2       3356.21       3862.20        84.96 o                         
  -5  -1   2       5768.32       6512.94        44.81 o                         
  -4  -1   2       6944.77       8098.29        46.81 o                         
  -3  -1   2       2590.18       2888.93        30.78 o                         
  -3   1   2       2887.76       3003.83        29.98 o                         
  -2  -1   2       5227.47       5743.59        45.39 o                         
  -2   1   2       5599.57       5866.29        27.20 o                         
  -1  -1   2       2060.84       1595.31        18.65 o                         
  -1   1   2       2243.76       1726.34        19.68 o                         
   0  -1   2       6005.32       5468.61        41.91 o                         
   0   1   2       6179.05       5548.78        40.95 o                         
   1  -1   2       3334.89       2760.42        33.96 o                         
   1   1   2       3457.55       2870.79        29.07 o                         
   2  -1   2       8019.73       6553.44        72.59 o                         
   3  -1   2       6724.39       6277.27        89.70 o                         
   3   1   2       6580.76       5778.26        67.87 o                         
   4  -1   2       3379.24       3862.27        64.95 o                         
   4   1   2       3713.90       4063.32        94.72 o                         
   5  -1   2       2255.83       2683.64        96.06 o                         
   5   1   2       2408.29       2833.87        83.92 o                         
   6  -1   2       2549.69       3090.23       100.45 o                         
   6   1   2       2691.42       3017.01        89.83 o                         
   7  -1   2       1676.72       1744.64        97.42 o                         
   7   1   2       1716.30       1914.85        99.94 o                         
  -9  -2   2        338.64        383.83        65.86 o                         
  -9   2   2        444.88        445.37        62.85 o                         
  -8  -2   2       1039.23       1189.38        95.05 o                         
  -8   2   2       1062.04       1117.80        62.40 o                         
  -7  -2   2       2041.08       2454.99        89.42 o                         
  -7   2   2       2028.07       2362.41        83.37 o                         
  -6  -2   2       2414.90       2369.81        38.98 o                         
  -6   2   2       2601.26       2883.38        54.20 o                         
  -5  -2   2       7941.89       7930.80        65.60 o                         
  -5   2   2       7637.86       7349.28        49.33 o                         
  -4  -2   2      10649.89       9495.00        51.09 o                         
  -4   2   2      10522.63       9926.97        60.13 o                         
  -3  -2   2       9188.48       9305.28        47.16 o                         
  -3   2   2       9853.51       9544.78        64.47 o                         
  -2   2   2       9559.81       9475.67        39.24 o                         
  -1  -2   2      10196.60       9420.84        51.80 o                         
  -1   2   2      11139.09       9448.34        25.74 o                         
   0  -2   2       6699.09       6950.06        22.15 o                         
   0   2   2       9285.00       7134.70        27.17 o                         
   1  -2   2       8914.35       8564.09        28.41 o                         
   1   2   2       9798.74       9817.08        41.05 o                         
   2  -2   2       9590.27       9356.90        59.42 o                         
   3  -2   2       7800.50       8061.57        96.03 o                         
   3   2   2       7591.65       8225.53        97.98 o                         
   4  -2   2       2449.87       2659.39        61.94 o                         
   4   2   2       2657.03       2719.95        42.04 o                         
   5  -2   2       1675.29       2207.26        66.89 o                         
   5   2   2       1659.45       2177.01        60.41 o                         
   6  -2   2        738.28        952.05        89.67 o                         
   6   2   2        752.49        952.71        77.44 o                         
   7  -2   2        189.75        317.24        88.89 o                         
   7   2   2        287.80        349.08        56.75 o                         
   8   2   2        320.78        391.52        93.96 o                         
  -9  -3   2       1163.90       1319.33       109.71 o                         
  -9   3   2       1155.76       1160.87        95.53 o                         
  -8  -3   2       1334.44       1550.20        99.64 o                         
  -8   3   2       1324.49       1189.63        88.11 o                         
  -7  -3   2       1683.21       1644.57        44.64 o                         
  -7   3   2       1965.74       1951.06        55.28 o                         
  -6  -3   2       1547.80       2040.33        77.21 o                         
  -6   3   2       1676.47       2011.67        70.65 o                         
  -5  -3   2       3608.20       4090.65        43.88 o                         
  -5   3   2       3258.31       3969.64        37.85 o                         
  -4  -3   2       2207.58       2081.96        18.82 o                         
  -4   3   2       1953.29       1789.55        22.94 o                         
  -3  -3   2       1907.04       2197.42        19.55 o                         
  -3   3   2       2147.60       2619.68        30.03 o                         
  -2  -3   2       3235.07       3140.01        23.74 o                         
  -2   3   2       3517.53       3044.03        38.30 o                         
  -1  -3   2       1229.65       1113.86        28.08 o                         
  -1   3   2       1233.66       1166.93        31.74 o                         
   0  -3   2       3184.54       3303.03        17.94 o                         
   1  -3   2       2102.15       2007.12        23.24 o                         
   1   3   2       2205.94       2339.43        21.09 o                         
   2  -3   2       3317.66       2956.52        24.47 o                         
   2   3   2       2848.33       2738.67        33.31 o                         
   3  -3   2       4506.68       4302.95        82.38 o                         
   3   3   2       4144.52       4200.58        85.49 o                         
   4  -3   2       2236.30       2029.76        60.68 o                         
   4   3   2       2383.43       1950.93        48.09 o                         
   5  -3   2       2384.35       2547.36        97.27 o                         
   5   3   2       2787.93       2364.48        57.50 o                         
   6  -3   2       1966.11       2145.47        99.99 o                         
   6   3   2       2002.82       2077.87        81.37 o                         
   7  -3   2       1522.73       1846.75       100.47 o                         
   7   3   2       1525.80       1985.50        95.55 o                         
  -9  -4   2        594.46        658.78       106.20 o                         
  -9   4   2        751.91        683.05        99.41 o                         
  -8  -4   2        955.97       1078.26        97.37 o                         
  -8   4   2       1019.56        935.52        82.81 o                         
  -7  -4   2       2041.45       1767.29        60.58 o                         
  -7   4   2       2029.85       1882.73        80.87 o                         
  -6  -4   2       2500.42       2473.48        34.69 o                         
  -6   4   2       2388.45       2676.48        84.43 o                         
  -5  -4   2       5257.93       5268.93        51.57 o                         
  -5   4   2       4499.21       4616.73        43.10 o                         
  -4  -4   2      11425.97      11125.66        36.64 o                         
  -3  -4   2       8407.91       8582.16        34.42 o                         
  -3   4   2       8424.05       7657.38        61.46 o                         
  -2  -4   2       9450.03       9824.68        30.10 o                         
  -2   4   2       9208.27       8452.39        57.78 o                         
  -1  -4   2      10973.37      11132.17        41.96 o                         
  -1   4   2      10963.96      10778.97        41.96 o                         
   0  -4   2      10309.22      10317.48        31.74 o                         
   0   4   2      10121.50       9766.59        64.54 o                         
   1  -4   2       7780.85       7823.53        50.79 o                         
   1   4   2       7731.92       7955.60        36.49 o                         
   2  -4   2      10983.68       9577.68        71.43 o                         
   2   4   2       9399.58       9242.70        40.83 o                         
   3  -4   2       5150.28       4710.04        44.81 o                         
   3   4   2       4297.81       4667.58        52.31 o                         
   4  -4   2       2563.56       2734.36        64.11 o                         
   4   4   2       2303.23       2763.78        88.31 o                         
   5  -4   2       1716.26       2127.25        69.29 o                         
   5   4   2       1672.02       1922.47        68.93 o                         
   6  -4   2        640.26        872.42        94.47 o                         
   6   4   2        677.90       1062.77        78.19 o                         
   7  -4   2        432.84        586.77        95.15 o                         
   7   4   2        569.94        773.21        84.05 o                         
  -8  -5   2       1938.64       2306.00       110.31 o                         
  -8   5   2       1823.52       1172.65        81.02 o                         
  -7  -5   2       2374.32       1991.30        67.62 o                         
  -7   5   2       2498.34       2312.33        81.65 o                         
  -6  -5   2       3362.86       4015.99        93.08 o                         
  -6   5   2       3324.13       4170.13        88.92 o                         
  -5  -5   2       3175.03       3712.40        81.40 o                         
  -5   5   2       2607.32       3225.75        72.62 o                         
  -4  -5   2       4000.91       4277.90        42.49 o                         
  -3  -5   2       3167.48       3134.84        33.43 o                         
  -3   5   2       3098.62       2944.21        49.63 o                         
  -2  -5   2       4103.33       4287.08        26.42 o                         
  -2   5   2       4285.51       4099.93        35.65 o                         
  -1  -5   2       1446.60       1224.76        21.88 o                         
  -1   5   2       1402.58       1193.29        18.52 o                         
   0  -5   2       4207.39       4580.91        24.17 o                         
   0   5   2       4296.88       4225.11        48.72 o                         
   1  -5   2       2901.38       3188.94        25.08 o                         
   1   5   2       2817.88       2915.47        37.72 o                         
   2  -5   2       4075.72       4093.78        53.87 o                         
   2   5   2       3359.21       3660.19        30.96 o                         
   3  -5   2       3811.05       3301.24        25.08 o                         
   3   5   2       3234.74       3215.40        43.75 o                         
   4  -5   2       3803.26       4040.72        97.14 o                         
   4   5   2       3916.51       4227.18        97.45 o                         
   5  -5   2       3119.20       3275.33       110.54 o                         
   5   5   2       3238.70       3161.66        85.28 o                         
   6  -5   2       2595.47       3081.57       110.84 o                         
   6   5   2       2468.60       2926.65        84.43 o                         
   7   5   2       1551.26       1241.03        87.08 o                         
  -8  -6   2       1042.83       1233.99       105.19 o                         
  -8   6   2       1095.00        897.93        80.87 o                         
  -7  -6   2       1503.73       1299.22        70.70 o                         
  -7   6   2       1466.72       1436.28        81.04 o                         
  -6  -6   2       2799.43       3172.33        58.79 o                         
  -6   6   2       2983.61       3285.75        67.24 o                         
  -5  -6   2       4485.28       4861.94        89.30 o                         
  -5   6   2       4070.08       4560.97        44.28 o                         
  -4  -6   2       6919.09       7149.29        49.20 o                         
  -4   6   2       6057.50       7044.42        61.21 o                         
  -3  -6   2      11819.08      11884.38        44.56 o                         
  -3   6   2      11987.26      12108.77        85.11 o                         
  -2  -6   2      17085.32      17673.65        92.63 o                         
  -2   6   2      18133.36      17365.99        80.21 o                         
  -1   6   2      15256.07      13438.85        37.02 o                         
   0  -6   2      15867.27      18077.76        66.23 o                         
   0   6   2      16997.85      16389.32        31.01 o                         
   1  -6   2      12752.98      12108.85        41.15 o                         
   1   6   2      13076.04      11077.82        37.87 o                         
   2  -6   2       7500.89       7024.89        44.76 o                         
   2   6   2       6705.39       6548.21        45.39 o                         
   3  -6   2       4758.98       4746.33        62.68 o                         
   3   6   2       4317.21       4575.93        85.26 o                         
   4  -6   2       2705.96       3147.18        69.56 o                         
   5  -6   2       1370.39       1656.55        70.60 o                         
   5   6   2       1317.57       1570.43        64.32 o                         
   6  -6   2        785.71        945.72       101.58 o                         
   6   6   2        844.31        717.90        70.73 o                         
   7   6   2        741.06        557.85        79.05 o                         
  -8  -7   2       1634.06       2163.41       112.74 o                         
  -8   7   2       1707.34       1085.98        87.91 o                         
  -7  -7   2       2846.45       2403.62        82.51 o                         
  -7   7   2       3039.87       2602.50        96.29 o                         
  -6   7   2       3254.42       4116.36        49.28 o                         
  -5  -7   2       1828.49       2085.29        77.99 o                         
  -5   7   2       1837.95       2226.82        45.14 o                         
  -4  -7   2       1723.04       1714.76        34.09 o                         
  -4   7   2       1758.89       1856.19        26.59 o                         
  -3  -7   2       2887.70       3278.69        56.87 o                         
  -3   7   2       3055.64       3136.60        43.75 o                         
  -2  -7   2       3211.96       2810.51        25.56 o                         
  -1   7   2       1839.84       1661.98        17.79 o                         
   0  -7   2       2714.28       2980.72        36.38 o                         
   0   7   2       2821.81       2819.57        25.11 o                         
   1  -7   2       2116.76       2452.42        24.60 o                         
   1   7   2       2272.67       2542.27        52.20 o                         
   2  -7   2       1637.60       1611.61        45.80 o                         
   2   7   2       1658.36       1584.84        20.49 o                         
   3  -7   2       2144.99       2263.73        87.93 o                         
   3   7   2       2075.44       2205.50        38.93 o                         
   4  -7   2       3880.86       4236.84       114.35 o                         
   4   7   2       4178.95       4626.20        63.53 o                         
   5  -7   2       3526.95       3466.11       107.39 o                         
   5   7   2       3762.12       3376.59        83.44 o                         
   6  -7   2       2179.22       2512.37       113.01 o                         
   6   7   2       2281.53       2012.55        86.39 o                         
   7   7   2       1537.84        963.91        87.18 o                         
  -8  -8   2        873.13       1051.46       107.84 o                         
  -8   8   2        920.96        879.76        63.69 o                         
  -7  -8   2       1463.09       1503.95        98.83 o                         
  -7   8   2       1504.57       1475.06        64.14 o                         
  -6  -8   2       2062.17       1946.52        88.51 o                         
  -6   8   2       2169.80       2140.40        45.70 o                         
  -5  -8   2       2044.65       2042.32        78.40 o                         
  -5   8   2       2008.90       2098.08        39.24 o                         
  -4  -8   2       2772.33       2846.29        38.71 o                         
  -4   8   2       2611.87       2784.97        31.36 o                         
  -3  -8   2       6815.11       7096.96        55.84 o                         
  -3   8   2       7161.48       6978.87        32.50 o                         
  -2  -8   2       8472.98       7974.17        35.02 o                         
  -2   8   2       9214.38       9168.12        46.28 o                         
  -1  -8   2       9923.84       9640.86        96.66 o                         
  -1   8   2      10737.81      10941.37       106.63 o                         
   0  -8   2       8809.40       8573.15        69.59 o                         
   0   8   2       9765.96       8962.07        48.87 o                         
   1  -8   2       7027.98       7319.80        94.52 o                         
   1   8   2       7425.22       7711.08        60.23 o                         
   2  -8   2       2970.28       2882.17        43.15 o                         
   3  -8   2       1789.52       2011.29        56.07 o                         
   4  -8   2       1702.71       1823.71        66.39 o                         
   5  -8   2       1047.89       1249.79       111.07 o                         
   5   8   2       1118.37        870.83        70.67 o                         
   6  -8   2        627.13        754.96       103.10 o                         
   6   8   2        672.73        524.98        70.73 o                         
  -7  -9   2       1769.48       1714.51        62.42 o                         
  -7   9   2       1742.83       1606.42        63.56 o                         
  -6  -9   2       1723.57       2102.98        91.62 o                         
  -6   9   2       1745.96       2275.44        58.51 o                         
  -5   9   2        991.33       1127.69        41.99 o                         
  -4  -9   2        463.83        592.87        29.95 o                         
  -4   9   2        426.14        598.85        39.08 o                         
  -3  -9   2       1441.34       1451.47        30.61 o                         
  -3   9   2       1419.30       1530.52        41.36 o                         
  -2  -9   2       1753.47       1666.54        25.99 o                         
  -2   9   2       1760.03       1667.30        40.45 o                         
  -1  -9   2        626.77        499.19        57.33 o                         
  -1   9   2        580.72        458.67        57.65 o                         
   0  -9   2       1613.85       1540.86        36.49 o                         
   0   9   2       1557.72       1477.51        68.13 o                         
   1  -9   2       1481.32       1478.97        32.32 o                         
   1   9   2       1592.03       1529.18        37.09 o                         
   2  -9   2        539.41        571.93        35.75 o                         
   3  -9   2       1304.79       1148.71        45.22 o                         
   4  -9   2       2250.70       1982.75        87.35 o                         
   4   9   2       2214.05       1766.76        72.59 o                         
   5  -9   2       2458.32       2930.81       118.59 o                         
   5   9   2       2387.43       2036.92        79.56 o                         
   6   9   2       1362.01        987.50        76.88 o                         
  -7 -10   2       1179.60       1304.31       105.17 o                         
  -7  10   2       1171.25       1086.89        90.71 o                         
  -6 -10   2       1875.01       1809.58        94.04 o                         
  -6  10   2       1932.48       1801.36        55.69 o                         
  -5 -10   2       1756.17       1674.79        80.11 o                         
  -5  10   2       1782.34       1723.67        49.33 o                         
  -4  10   2       1966.37       2022.92        47.34 o                         
  -3 -10   2       5504.84       5304.99        41.76 o                         
  -3  10   2       5157.47       5521.68        82.46 o                         
  -2 -10   2       8058.87       7528.70        43.90 o                         
  -2  10   2       7526.06       7432.74        66.11 o                         
  -1 -10   2       6255.42       6269.15       103.00 o                         
  -1  10   2       5600.18       5459.58        96.16 o                         
   0 -10   2       8578.13       7797.12        55.23 o                         
   0  10   2       8107.41       7630.11       107.72 o                         
   1 -10   2       5586.92       5400.36        53.67 o                         
   1  10   2       5205.37       5451.73        49.13 o                         
   2 -10   2       2228.93       2152.89        49.91 o                         
   3 -10   2       1668.12       1732.70        48.19 o                         
   3  10   2       1630.57       1568.47        77.92 o                         
   4 -10   2       1546.26       1412.99        98.68 o                         
   4  10   2       1564.81       1309.21        73.45 o                         
   5 -10   2        970.54       1136.75       105.92 o                         
  -7 -11   2       1823.67       2463.67       114.15 o                         
  -7  11   2       1652.53       1588.53        92.02 o                         
  -6 -11   2       2250.31       2591.02       104.71 o                         
  -6  11   2       2086.40       2391.10        61.21 o                         
  -5 -11   2       1457.64       1578.79        85.54 o                         
  -5  11   2       1481.65       1774.61        52.48 o                         
  -4  11   2       1224.52       1402.82        48.22 o                         
  -3 -11   2       1577.37       1515.18        51.15 o                         
  -3  11   2       1375.49       1651.68        75.75 o                         
  -2 -11   2       1866.04       1628.77        81.15 o                         
  -2  11   2       1682.75       1562.01        48.39 o                         
  -1 -11   2        920.47        763.64        73.07 o                         
  -1  11   2        866.42        727.66        68.08 o                         
   0 -11   2       1479.04       1432.79        38.02 o                         
   0  11   2       1392.45       1282.29        79.73 o                         
   1 -11   2       1565.22       1499.58        49.81 o                         
   1  11   2       1505.47       1378.22        76.83 o                         
   2 -11   2       1511.73       1479.25        62.93 o                         
   2  11   2       1634.80       1286.80        76.12 o                         
   3 -11   2       1623.46       1934.18        67.09 o                         
   3  11   2       1649.16       1778.14        81.35 o                         
   4 -11   2       2803.19       3027.22        80.84 o                         
   5 -11   2       2274.69       2605.30        84.00 o                         
   6 -11   2       1597.37       1423.51       121.72 o                         
  -7 -12   2       1087.67       1231.44       109.66 o                         
  -6 -12   2       1946.73       2019.03       104.03 o                         
  -6  12   2       1953.38       1814.35        60.99 o                         
  -5 -12   2       2305.58       2323.33        92.93 o                         
  -5  12   2       2497.78       2389.92        59.57 o                         
  -4 -12   2       3127.39       3057.78        85.74 o                         
  -4  12   2       3376.96       3224.97        87.38 o                         
  -3 -12   2       5346.57       5002.98        67.42 o                         
  -3  12   2       5146.70       5030.64        63.33 o                         
  -2 -12   2       7120.04       6575.72       119.50 o                         
  -2  12   2       6809.17       6832.48       113.04 o                         
  -1 -12   2       8041.04       8131.57       126.89 o                         
  -1  12   2       8046.66       7884.47       119.09 o                         
   0 -12   2       7671.67       6944.25        74.79 o                         
   1 -12   2       5825.83       6010.92        82.56 o                         
   2 -12   2       3342.13       3398.23       104.18 o                         
   2  12   2       3558.08       3342.83        95.45 o                         
   3 -12   2       2264.18       2544.51        76.00 o                         
   3  12   2       2457.12       2446.51        88.84 o                         
   4 -12   2       1793.21       1856.97        76.50 o                         
   5 -12   2        884.23        955.20        75.62 o                         
  -6 -13   2       1571.13       1708.88       102.57 o                         
  -6  13   2       1609.46       1710.77        60.94 o                         
  -5 -13   2       1822.24       1791.69        73.83 o                         
  -5  13   2       2028.09       2307.08        62.40 o                         
  -4  13   2       1529.13       1877.76        58.71 o                         
  -3 -13   2        863.95        907.87        90.51 o                         
  -3  13   2        872.31       1063.53        51.47 o                         
  -2 -13   2        866.78        901.31        93.33 o                         
  -2  13   2        840.86        868.76        78.82 o                         
  -1 -13   2        574.63        537.69        85.59 o                         
  -1  13   2        538.71        442.11        78.02 o                         
   0 -13   2        816.35        832.20        47.03 o                         
   0  13   2        793.97        839.74        85.61 o                         
   1 -13   2       1245.02       1136.22        62.32 o                         
   1  13   2       1333.05       1090.95        83.47 o                         
   2 -13   2       1548.39       1631.92        69.92 o                         
   2  13   2       1857.93       1756.37        89.55 o                         
   3 -13   2       1938.88       2135.71        76.60 o                         
   3  13   2       2147.01       2327.70        99.67 o                         
   4 -13   2       1727.03       1994.51        79.66 o                         
  -5  14   2       2123.91       2142.72        68.93 o                         
  -4  14   2       2246.91       2049.06        58.06 o                         
  -3  14   2       2981.48       3066.01        65.27 o                         
  -2 -14   2       3352.63       3434.92       112.84 o                         
  -2  14   2       3571.51       3657.04       102.82 o                         
  -1 -14   2       3639.33       3597.06       109.13 o                         
  -1  14   2       3846.33       3801.24       106.68 o                         
   0  14   2       3633.95       3789.63       109.53 o                         
   1 -14   2       2709.74       2999.90       113.24 o                         
   1  14   2       2915.18       3047.23       103.53 o                         
   2 -14   2       1810.76       1941.07       112.46 o                         
   2  14   2       2172.26       2258.23        99.16 o                         
   3 -14   2       1763.57       1838.57        76.93 o                         
   4 -14   2       1040.65       1233.03       107.08 o                         
  -5  15   2       1003.61       1314.31        88.41 o                         
  -4  15   2        894.00       1100.79        78.50 o                         
  -3 -15   2        422.67        442.54        96.01 o                         
  -3  15   2        473.98        563.48        80.97 o                         
  -2 -15   2        267.07        288.22        94.52 o                         
  -2  15   2        209.74        206.12        75.92 o                         
  -1 -15   2        191.99        178.74        85.86 o                         
  -1  15   2        190.85        207.89        80.97 o                         
   0  15   2        291.05        189.24        79.93 o                         
   1 -15   2        768.87        661.43       101.31 o                         
   1  15   2        780.12        657.09        84.25 o                         
   2 -15   2       1138.29       1227.15       109.20 o                         
   2  15   2       1227.08       1208.18        90.46 o                         
   3  15   2       1158.71       1079.35        93.48 o                         
  -9   0   3        753.72        714.09        65.20 o                         
  -8   0   3       1311.21       1200.11        56.70 o                         
  -7   0   3       1605.32       1575.56        52.71 o                         
  -6   0   3       3885.74       4019.97        57.38 o                         
  -5   0   3       9711.12       9289.36        92.25 o                         
  -4   0   3      10005.23       9816.02        55.66 o                         
  -3   0   3      10443.97      11193.03        52.38 o                         
  -2   0   3      10652.15      11323.50        29.82 o                         
  -1   0   3      12128.74      10292.40        42.24 o                         
   0   0   3      10804.61      10790.41        70.50 o                         
   1   0   3       9248.08       9602.99        53.74 o                         
   2   0   3       9617.67       8853.50        51.60 o                         
   3   0   3       3726.63       3793.95        61.34 o                         
   4   0   3       1507.11       1752.56        62.98 o                         
   5   0   3       1109.76       1308.12        67.34 o                         
   6   0   3        586.78        878.35        69.61 o                         
   7   0   3        246.17        372.04        55.69 o                         
  -9  -1   3       1500.01        982.81        64.16 o                         
  -9   1   3       1520.94        930.40        66.69 o                         
  -8  -1   3       1666.04       1751.57        58.77 o                         
  -8   1   3       1817.26       1641.87        60.38 o                         
  -7  -1   3       1945.73       2450.80        61.16 o                         
  -7   1   3       2163.54       2280.21        56.39 o                         
  -6   1   3       3915.16       4212.39        34.44 o                         
  -5  -1   3       5802.64       6087.73        87.83 o                         
  -5   1   3       5780.22       5555.16        80.44 o                         
  -4  -1   3       4319.85       4364.47        43.85 o                         
  -4   1   3       4653.97       5083.17        45.11 o                         
  -3  -1   3       3154.28       3224.39        22.00 o                         
  -3   1   3       3261.17       3422.84        24.37 o                         
  -2  -1   3       2464.72       2703.15        18.27 o                         
  -2   1   3       2599.60       2807.63        18.60 o                         
  -1  -1   3       3426.81       2750.91        29.32 o                         
  -1   1   3       3595.81       3006.28        25.71 o                         
   0  -1   3       4067.17       3546.85        41.58 o                         
   0   1   3       4082.75       3383.10        42.26 o                         
   1  -1   3       4529.30       3994.74        67.14 o                         
   1   1   3       4745.37       4364.72        41.41 o                         
   2   1   3       6867.58       4740.77        38.00 o                         
   3  -1   3       4902.32       4541.37        64.29 o                         
   3   1   3       5097.12       5171.66        63.13 o                         
   4  -1   3       2378.56       2634.84        65.91 o                         
   4   1   3       2575.07       3047.31        65.38 o                         
   5  -1   3       2454.43       2805.86        75.70 o                         
   5   1   3       2665.50       3022.91        73.88 o                         
   6  -1   3       2223.69       2604.34        78.75 o                         
   6   1   3       2249.60       2661.84        76.55 o                         
   7  -1   3       1207.67       1264.35        97.37 o                         
   7   1   3       1284.19       1320.66        96.23 o                         
  -9  -2   3        708.45        520.99        83.32 o                         
  -9   2   3        746.50        712.32        88.79 o                         
  -8  -2   3       1552.64       1489.19        92.83 o                         
  -8   2   3       1554.65       1249.38        84.30 o                         
  -7  -2   3       1906.08       2108.00        86.95 o                         
  -7   2   3       1981.08       1872.89        76.86 o                         
  -6   2   3       3150.19       2957.96        36.71 o                         
  -5   2   3       7771.29       8406.06        89.47 o                         
  -4  -2   3       8576.05       8836.70        82.51 o                         
  -4   2   3       8522.11       9109.53        80.74 o                         
  -3  -2   3       6694.10       7033.50        62.40 o                         
  -3   2   3       7555.52       7895.77        33.26 o                         
  -2  -2   3       9165.97       9006.38        29.57 o                         
  -2   2   3       9919.32       9548.49        39.99 o                         
  -1  -2   3       8832.66       9372.02        47.69 o                         
  -1   2   3       9664.80       9248.53        35.91 o                         
   0  -2   3       6908.90       6270.03        54.75 o                         
   0   2   3       7878.84       6283.91        63.05 o                         
   1  -2   3       8382.83       8028.47        57.68 o                         
   2  -2   3       7360.50       7439.93        64.01 o                         
   2   2   3       7174.77       7608.66        91.09 o                         
   3  -2   3       2711.47       2746.95        59.65 o                         
   3   2   3       2650.88       2710.16        53.67 o                         
   4  -2   3       1556.57       1691.40        61.16 o                         
   4   2   3       1652.31       1661.52        40.65 o                         
   5  -2   3       1355.12       1540.94        69.84 o                         
   5   2   3       1335.29       1330.96        45.22 o                         
   6  -2   3        615.49        829.60        72.24 o                         
   6   2   3        604.79        785.39        64.97 o                         
   7   2   3        308.42        338.31        55.48 o                         
  -9  -3   3       1220.20        181.92        90.43 o                         
  -9   3   3       1194.53        285.45        77.61 o                         
  -8  -3   3       1214.54        752.79        59.65 o                         
  -8   3   3       1292.28        632.61        72.06 o                         
  -7  -3   3       1499.23       1679.44        60.05 o                         
  -7   3   3       1794.11       1679.87        71.71 o                         
  -6  -3   3       2241.53       2844.29        51.37 o                         
  -6   3   3       2158.21       2872.50        25.84 o                         
  -5  -3   3       3567.06       4450.25        83.44 o                         
  -5   3   3       3217.87       4551.26        46.17 o                         
  -4   3   3       2322.03       2706.12        33.96 o                         
  -3   3   3       2398.77       2614.53        27.86 o                         
  -2  -3   3       2153.80       1997.11        17.89 o                         
  -1  -3   3       2062.66       2088.04        26.42 o                         
  -1   3   3       2174.05       2101.21        17.89 o                         
   0  -3   3       2874.42       2453.73        24.47 o                         
   0   3   3       2992.68       2287.05        50.24 o                         
   1  -3   3       3293.90       2791.23        26.54 o                         
   1   3   3       3046.84       2613.82        26.67 o                         
   2  -3   3       5023.11       4030.52        49.18 o                         
   2   3   3       4610.76       3916.30        36.26 o                         
   3  -3   3       3377.48       3018.37        60.88 o                         
   3   3   3       3217.42       2923.77        82.96 o                         
   4  -3   3       2075.58       2067.43        63.33 o                         
   4   3   3       2423.65       2415.63        43.07 o                         
   5  -3   3       1879.99       1949.04        73.17 o                         
   5   3   3       1917.59       2079.89        47.86 o                         
   6  -3   3       1961.42       2267.57        80.82 o                         
   6   3   3       1941.34       2186.30        86.24 o                         
   7   3   3       1151.94       1071.75        63.31 o                         
  -9  -4   3        849.22       1087.29       106.58 o                         
  -9   4   3        946.33        856.22        83.11 o                         
  -8  -4   3       1347.70       1094.46        64.24 o                         
  -8   4   3       1317.10       1147.93        79.10 o                         
  -7  -4   3       1541.19       1397.24        64.39 o                         
  -7   4   3       1640.15       1537.71        74.46 o                         
  -6  -4   3       3185.06       2899.00        72.14 o                         
  -6   4   3       3124.28       2959.45        75.59 o                         
  -5  -4   3       5342.23       4821.59        30.25 o                         
  -5   4   3       4545.10       4842.16        54.96 o                         
  -4  -4   3       6231.94       6818.19        52.68 o                         
  -4   4   3       5823.15       6942.59        82.21 o                         
  -3   4   3       7416.51       6625.65        48.37 o                         
  -2  -4   3       8139.36       8682.03        55.61 o                         
  -1  -4   3       7878.83       8878.58        58.79 o                         
  -1   4   3       7827.81       7993.09        43.17 o                         
   0  -4   3       7747.87       7646.79        26.85 o                         
   0   4   3       7940.74       7331.01        70.12 o                         
   1  -4   3       6748.09       6072.31        35.27 o                         
   1   4   3       6350.48       5206.13        36.56 o                         
   2  -4   3       5060.65       4732.75        33.13 o                         
   2   4   3       4262.50       4213.78        34.69 o                         
   3  -4   3       2715.08       2682.33        46.35 o                         
   3   4   3       2665.51       3321.43        86.95 o                         
   4  -4   3       1216.98       1380.64        61.94 o                         
   4   4   3       1298.62       1263.92        38.20 o                         
   5  -4   3       1031.09       1233.34        70.62 o                         
   5   4   3        933.63       1205.71        58.77 o                         
   6  -4   3        589.30        931.26        76.25 o                         
   6   4   3        634.13        915.62        78.77 o                         
  -9  -5   3       1251.86       1390.30       112.21 o                         
  -9   5   3       1148.35        399.88        85.16 o                         
  -8  -5   3       1938.69       1025.27        66.36 o                         
  -8   5   3       1949.38       1478.41        85.59 o                         
  -7  -5   3       2811.39       3685.63       103.25 o                         
  -7   5   3       2937.58       3175.51        89.88 o                         
  -6  -5   3       2889.68       3632.74        90.73 o                         
  -6   5   3       2632.43       3474.81        84.63 o                         
  -5  -5   3       3204.72       3447.69        30.00 o                         
  -5   5   3       2628.49       3205.36        52.71 o                         
  -4  -5   3       3018.69       3039.76        68.56 o                         
  -4   5   3       2849.12       3176.07        66.61 o                         
  -3  -5   3       3502.01       3278.84        52.38 o                         
  -3   5   3       3565.24       3180.28        50.11 o                         
  -2  -5   3       2636.74       3055.91        58.49 o                         
  -2   5   3       2603.55       2818.08        32.50 o                         
  -1  -5   3       3166.17       2892.11        49.28 o                         
  -1   5   3       3079.50       2917.72        46.60 o                         
   0  -5   3       3522.37       3357.64        22.36 o                         
   0   5   3       3458.50       3135.49        57.33 o                         
   1  -5   3       3294.85       2854.28        64.01 o                         
   1   5   3       3196.78       2998.54        53.21 o                         
   2  -5   3       3824.35       3327.61        46.33 o                         
   2   5   3       3241.97       3001.69        28.64 o                         
   3  -5   3       3803.76       3643.11        64.64 o                         
   3   5   3       3460.28       3607.38        91.21 o                         
   4  -5   3       3244.00       3734.02        73.93 o                         
   4   5   3       3473.09       3863.56        46.45 o                         
   5  -5   3       2718.04       3026.57        80.26 o                         
   5   5   3       2812.99       3038.60        64.01 o                         
   6  -5   3       1963.66       2391.15        84.45 o                         
  -8  -6   3       1291.26       1117.90        70.75 o                         
  -8   6   3       1258.69       1090.20        82.43 o                         
  -7  -6   3       2000.77       2270.47        62.63 o                         
  -7   6   3       2096.59       2154.35        42.49 o                         
  -6  -6   3       2136.74       2327.67        59.32 o                         
  -6   6   3       1990.22       2189.95        40.88 o                         
  -5  -6   3       4444.47       4840.44        40.90 o                         
  -5   6   3       4020.74       4721.17        45.87 o                         
  -4  -6   3       6952.52       7613.15        50.11 o                         
  -4   6   3       6629.12       7309.99        61.01 o                         
  -3  -6   3       9383.82      10315.44        85.33 o                         
  -2  -6   3      11193.06      12783.45       106.28 o                         
  -2   6   3      11407.73      11482.39        68.61 o                         
  -1   6   3      13033.29      11749.19        46.33 o                         
   0  -6   3      11212.47      10822.93        42.62 o                         
   0   6   3      11346.32      10122.01        76.40 o                         
   1  -6   3       7703.49       7348.49        46.00 o                         
   2  -6   3       4681.39       4445.91        39.16 o                         
   2   6   3       4241.00       4576.36        82.91 o                         
   3  -6   3       2016.99       1876.04        25.23 o                         
   3   6   3       1962.57       2443.23        86.09 o                         
   4  -6   3       1816.16       2125.92        70.90 o                         
   4   6   3       1901.00       1908.21        40.77 o                         
   5  -6   3        863.67       1199.27        74.01 o                         
   6  -6   3        486.27        772.73        76.25 o                         
  -8  -7   3       1833.57       1568.79        59.47 o                         
  -8   7   3       1928.05       1748.09        69.39 o                         
  -7  -7   3       2986.24       3755.77       108.75 o                         
  -7   7   3       3211.09       3902.47        57.63 o                         
  -6  -7   3       2544.53       2709.15        61.36 o                         
  -6   7   3       2686.14       3459.98        46.33 o                         
  -5  -7   3       1833.61       2095.71        35.25 o                         
  -5   7   3       1852.56       2118.65        37.80 o                         
  -4   7   3       2663.00       2935.53        46.93 o                         
  -3  -7   3       3082.41       3009.13        57.71 o                         
  -3   7   3       3141.35       3216.82        64.29 o                         
  -2   7   3       2995.18       2584.10        32.73 o                         
  -1   7   3       2399.42       2628.46        28.89 o                         
   0  -7   3       2779.54       3081.98        30.86 o                         
   0   7   3       2780.02       2794.13        25.94 o                         
   1  -7   3       2608.63       2941.59        36.76 o                         
   2  -7   3       2368.69       2161.11        49.66 o                         
   2   7   3       2214.09       2204.21        36.36 o                         
   3  -7   3       2896.48       2959.45        30.56 o                         
   3   7   3       3035.72       3114.55        36.91 o                         
   4  -7   3       3476.48       3823.24       104.16 o                         
   4   7   3       3769.70       3649.70        77.31 o                         
   5  -7   3       2508.22       2582.81       112.74 o                         
   5   7   3       2622.94       2216.17        77.54 o                         
  -8  -8   3       1128.02       1192.31        63.86 o                         
  -8   8   3       1049.34       1033.07        66.06 o                         
  -7  -8   3       1512.78       1772.92        65.53 o                         
  -7   8   3       1569.69       1640.25        64.77 o                         
  -6  -8   3       1962.41       2090.06        88.94 o                         
  -6   8   3       2121.17       2105.68        51.57 o                         
  -5  -8   3       1979.60       2017.14        77.29 o                         
  -5   8   3       1915.06       2024.41        46.83 o                         
  -4  -8   3       3646.12       3820.49        46.93 o                         
  -4   8   3       3903.50       3816.23        77.16 o                         
  -3   8   3       7344.11       7748.07        66.11 o                         
  -2  -8   3       6871.42       6715.63        93.31 o                         
  -2   8   3       7342.18       6719.92        32.22 o                         
  -1  -8   3       6980.20       6549.65        83.34 o                         
  -1   8   3       7341.68       6378.96        42.89 o                         
   0  -8   3       7547.15       7503.62        38.50 o                         
   0   8   3       8059.72       6363.11        22.99 o                         
   1  -8   3       3994.01       4262.98        44.84 o                         
   2  -8   3       1871.80       2034.20        51.27 o                         
   2   8   3       1932.45       2135.71        71.41 o                         
   3  -8   3       1840.16       1459.14        35.50 o                         
   4  -8   3       1301.61       1582.77        71.28 o                         
   5  -8   3        635.33        973.65        72.87 o                         
  -8  -9   3       1172.10       1090.78        65.35 o                         
  -8   9   3       1153.51       1068.57        63.16 o                         
  -7  -9   3       1988.67       2131.72        68.28 o                         
  -7   9   3       1986.44       2282.71        49.56 o                         
  -6   9   3       1376.43       1645.35        50.54 o                         
  -5   9   3        983.00       1270.07        47.46 o                         
  -4  -9   3       1073.99       1102.36        38.71 o                         
  -4   9   3       1117.76       1407.56        45.42 o                         
  -3   9   3       1759.88       1957.59        48.60 o                         
  -2  -9   3       1575.34       1333.23        65.58 o                         
  -2   9   3       1659.71       1368.68        16.63 o                         
  -1  -9   3       1491.12       1472.03        67.04 o                         
  -1   9   3       1559.35       1401.05        21.27 o                         
   0  -9   3       1903.16       1844.05        63.96 o                         
   0   9   3       1883.13       1793.94        47.97 o                         
   1  -9   3       1468.64       1312.64        62.83 o                         
   1   9   3       1464.94       1346.48        37.80 o                         
   2  -9   3       1271.75       1091.00        42.39 o                         
   3  -9   3       1842.98       1727.91        62.88 o                         
   4  -9   3       2631.64       2633.43        73.20 o                         
   5  -9   3       1797.50       1948.48        79.20 o                         
  -8 -10   3        750.55        720.04        68.05 o                         
  -7 -10   3       1476.17       1537.63        68.13 o                         
  -7  10   3       1461.89       1323.82        55.51 o                         
  -6 -10   3       1695.90       1699.87        92.95 o                         
  -6  10   3       1758.53       1686.00        52.86 o                         
  -5 -10   3       1716.73       1670.03        79.93 o                         
  -5  10   3       1742.27       1697.48        50.09 o                         
  -4 -10   3       3341.55       3305.28        78.67 o                         
  -4  10   3       3204.98       3297.08        57.15 o                         
  -3  10   3       4576.55       4371.51        58.51 o                         
  -2 -10   3       5501.07       5144.59        92.63 o                         
  -2  10   3       5253.43       5042.73        99.77 o                         
  -1 -10   3       5538.09       5642.44        93.86 o                         
   0 -10   3       5244.80       4923.86        55.03 o                         
   1 -10   3       3670.58       3983.64        62.73 o                         
   2 -10   3       1622.01       1784.98        54.05 o                         
   3 -10   3       1444.57       1502.46        51.35 o                         
   4 -10   3       1158.51       1043.62        71.18 o                         
  -8 -11   3       1217.22        374.85        96.18 o                         
  -7 -11   3       1902.74       2037.30       111.45 o                         
  -7  11   3       1643.12       1982.02        64.62 o                         
  -6 -11   3       1844.67       1887.25        97.37 o                         
  -6  11   3       1734.56       2046.56        55.38 o                         
  -5 -11   3       1471.76       1631.70        86.12 o                         
  -5  11   3       1496.34       1856.94        54.10 o                         
  -4  11   3       1430.32       1806.93        53.82 o                         
  -3 -11   3       1435.03       1256.27        84.33 o                         
  -3  11   3       1225.52       1232.96        48.29 o                         
  -2 -11   3       1745.81       1605.20        80.87 o                         
  -2  11   3       1650.81       1443.69        78.80 o                         
  -1 -11   3       1552.84       1608.56        79.15 o                         
  -1  11   3       1450.24       1377.33        84.65 o                         
   0 -11   3       1345.04       1156.25        43.60 o                         
   1 -11   3       1703.08       1656.12        51.80 o                         
   1  11   3       1721.26       1543.92        85.74 o                         
   2 -11   3       1608.69       1731.09        93.48 o                         
   2  11   3       1598.47       1649.74        86.39 o                         
   3 -11   3       2232.33       2484.03        76.30 o                         
   4 -11   3       2502.76       2714.12        82.38 o                         
  -7 -12   3       1063.74       1108.94        71.05 o                         
  -7  12   3       1062.93        948.44        79.35 o                         
  -6 -12   3       1763.97       1852.05       105.34 o                         
  -6  12   3       1874.97       1839.56        61.24 o                         
  -5  12   3       2446.23       2585.64        63.66 o                         
  -4 -12   3       3468.20       3307.80       117.03 o                         
  -4  12   3       3516.40       3594.77        64.67 o                         
  -3  12   3       5700.82       5607.69        71.94 o                         
  -2 -12   3       5775.55       5480.15       110.47 o                         
  -2  12   3       5533.86       5060.01       108.22 o                         
  -1 -12   3       5687.40       6077.69       113.92 o                         
  -1  12   3       5416.62       5016.43       111.30 o                         
   0 -12   3       5506.67       5447.09       105.44 o                         
   0  12   3       5274.72       5039.72       114.91 o                         
   1 -12   3       3379.75       3252.47       101.03 o                         
   1  12   3       3294.84       2985.92       107.34 o                         
   2 -12   3       2370.44       2311.40       105.29 o                         
   2  12   3       2551.00       2157.43        97.17 o                         
   3 -12   3       1863.69       1845.36        76.30 o                         
   3  12   3       1997.34       1590.72        92.53 o                         
   4 -12   3       1039.29       1074.07        78.07 o                         
  -7 -13   3       1314.42       1597.89       116.47 o                         
  -6 -13   3       1625.32       1840.34       102.19 o                         
  -6  13   3       1665.88       1856.99        62.75 o                         
  -5  13   3       2046.90       2361.99        64.09 o                         
  -4  13   3       1656.24       1917.73        58.01 o                         
  -3 -13   3       1051.73       1027.54        89.27 o                         
  -3  13   3       1111.43       1245.83        58.74 o                         
  -2 -13   3       1225.66       1083.23        88.31 o                         
  -2  13   3       1261.15        968.78        83.27 o                         
  -1 -13   3       1144.97       1053.79        83.32 o                         
  -1  13   3       1221.78        923.06        84.30 o                         
   0 -13   3       1168.48       1088.73        84.00 o                         
   0  13   3       1252.26       1007.49        91.11 o                         
   1 -13   3       1553.89       1739.82        67.65 o                         
   1  13   3       1651.23       1766.66        96.23 o                         
   2 -13   3       1811.96       2165.28        77.79 o                         
   2  13   3       2019.40       2160.43       100.98 o                         
   3 -13   3       1814.57       1976.47        79.58 o                         
   3  13   3       1836.13       1633.72        99.34 o                         
   4 -13   3       1916.95       1737.65       112.46 o                         
  -5  14   3       2066.67       1978.46        63.18 o                         
  -4  14   3       2710.65       2668.02        67.75 o                         
  -3 -14   3       2489.78       2218.31       103.80 o                         
  -3  14   3       2546.44       2593.49       101.36 o                         
  -2 -14   3       2896.87       2902.93       107.41 o                         
  -2  14   3       3123.06       3256.20       111.35 o                         
  -1 -14   3       2677.78       2534.04        98.35 o                         
  -1  14   3       2875.74       2722.73       103.80 o                         
   0  14   3       2166.80       2008.41        97.32 o                         
   1 -14   3       2022.64       2623.31       115.03 o                         
   1  14   3       2214.69       2038.71       101.05 o                         
   2 -14   3       1861.46       1859.49       111.78 o                         
   2  14   3       2164.61       1795.53       100.27 o                         
   3 -14   3       1266.49       1341.81        80.46 o                         
  -4  15   3        736.16       1018.51        85.91 o                         
  -3 -15   3        381.01        496.92       100.35 o                         
  -2 -15   3        711.96        672.86        95.81 o                         
  -2  15   3        742.29        673.57        90.73 o                         
  -1 -15   3        677.25        623.13        88.51 o                         
  -1  15   3        693.46        761.52       104.23 o                         
   0  15   3        541.34        529.74        93.23 o                         
   1 -15   3        952.92        910.22       104.41 o                         
   1  15   3       1008.82        940.14       100.85 o                         
   2  15   3       1139.53       1161.32       104.76 o                         
  -9   0   4       1317.58       1235.46        88.54 o                         
  -8   0   4       2021.50       1844.10        85.23 o                         
  -7   0   4       1551.67       1654.48        72.37 o                         
  -6   0   4       3259.49       3875.40        76.96 o                         
  -5   0   4       4333.49       5177.41        78.62 o                         
  -4   0   4       5399.12       6307.32        45.92 o                         
  -3   0   4       9909.32       9580.13        44.03 o                         
  -2   0   4      22876.13      24156.18        59.27 o                         
  -1   0   4       9199.75       9364.70        51.45 o                         
   0   0   4       6478.75       6190.78        49.43 o                         
   1   0   4       5445.28       5124.35        46.35 o                         
   2   0   4       3599.58       2924.61        35.32 o                         
   3   0   4       1512.80       1459.24        57.93 o                         
   4   0   4       1514.57       1468.30        63.23 o                         
   5   0   4       1248.19       1389.75        75.04 o                         
   6   0   4        472.80        534.03        61.19 o                         
  -9  -1   4       2040.65        188.36        79.78 o                         
  -9   1   4       2018.06        278.96        84.73 o                         
  -8  -1   4       1960.93        856.35        69.92 o                         
  -8   1   4       2161.12       1581.18        84.27 o                         
  -7   1   4       2125.96       1964.61        30.43 o                         
  -6  -1   4       3056.11       3137.49        73.27 o                         
  -6   1   4       3363.07       3541.05        76.60 o                         
  -5  -1   4       4670.20       4944.98        79.38 o                         
  -5   1   4       4813.21       4892.49        69.11 o                         
  -4  -1   4       4604.11       4732.40        39.79 o                         
  -4   1   4       4884.45       4661.50        41.28 o                         
  -3  -1   4       4306.99       4269.32        25.69 o                         
  -3   1   4       4619.22       4428.43        35.17 o                         
  -2  -1   4       8009.61       7510.61        38.78 o                         
  -2   1   4       8067.95       7469.93        34.82 o                         
  -1  -1   4       4674.39       4316.00        39.74 o                         
  -1   1   4       4919.96       4545.45        36.69 o                         
   0  -1   4       4228.59       4306.94        74.99 o                         
   0   1   4       4512.59       4303.63        51.90 o                         
   1  -1   4       4760.09       4631.92        82.71 o                         
   1   1   4       4932.27       4602.23        42.31 o                         
   2  -1   4       3622.61       3274.40        39.97 o                         
   2   1   4       3882.35       3473.73        40.83 o                         
   3  -1   4       2693.14       2641.35        62.83 o                         
   3   1   4       2898.32       2934.90        61.41 o                         
   4  -1   4       2918.65       3119.78        71.00 o                         
   4   1   4       3096.45       3568.22        71.86 o                         
   5  -1   4       3121.47       4252.66        87.76 o                         
   5   1   4       3067.50       4359.95        85.44 o                         
   6  -1   4       1874.56       2489.81       117.43 o                         
   6   1   4       1906.99       2393.80       104.41 o                         
  -9  -2   4       1506.59       1651.00        89.52 o                         
  -9   2   4       1414.30       1370.90        85.97 o                         
  -8  -2   4       1572.35       1432.09        75.92 o                         
  -8   2   4       1479.52       1332.75        77.23 o                         
  -7  -2   4       1869.68       1904.15        52.84 o                         
  -7   2   4       1933.83       1760.73        72.42 o                         
  -6  -2   4       2439.37       2693.31        51.80 o                         
  -5  -2   4       3109.46       3293.47        68.53 o                         
  -5   2   4       3372.59       3511.45        46.00 o                         
  -4  -2   4       3392.82       3872.17        37.02 o                         
  -4   2   4       4131.35       4649.79        44.79 o                         
  -3  -2   4       8476.28       8382.65        31.94 o                         
  -3   2   4       8469.14       7933.95        49.63 o                         
  -2  -2   4       9568.41       9734.47        54.15 o                         
  -2   2   4       9495.99       9948.62        42.36 o                         
  -1  -2   4       8479.43       8450.78        81.45 o                         
  -1   2   4       8631.28       8459.18        35.70 o                         
   0  -2   4       3900.46       3532.32        69.79 o                         
   0   2   4       4714.66       3213.36        22.53 o                         
   1  -2   4       2987.33       2924.96        74.66 o                         
   1   2   4       3263.04       3107.13        38.00 o                         
   2  -2   4       2265.73       2067.20        80.39 o                         
   2   2   4       2496.74       2158.57        47.46 o                         
   3  -2   4       1541.30       1624.28        60.66 o                         
   3   2   4       1679.59       1774.66        57.15 o                         
   4  -2   4       1175.51       1194.93        62.63 o                         
   4   2   4       1135.00       1030.50        40.22 o                         
   5  -2   4       1073.53       1328.36        74.86 o                         
   5   2   4        991.71       1180.63        69.97 o                         
   6  -2   4        567.22        628.38       108.42 o                         
   6   2   4        536.06        603.30        88.46 o                         
  -9  -3   4       1416.78        127.22        78.27 o                         
  -9   3   4       1294.19        338.56        84.40 o                         
  -8  -3   4       1386.92       1062.42        66.74 o                         
  -8   3   4       1422.30       1076.67        81.45 o                         
  -7  -3   4       1453.23       1346.55        64.39 o                         
  -7   3   4       1756.25       1860.22        72.79 o                         
  -6  -3   4       1533.56       1699.04        62.83 o                         
  -6   3   4       1665.61       1840.47        47.34 o                         
  -5  -3   4       2615.44       2841.57        71.51 o                         
  -5   3   4       2459.74       3042.16        46.78 o                         
  -4  -3   4       2247.80       2484.94        39.66 o                         
  -4   3   4       2402.90       2641.20        37.49 o                         
  -3  -3   4       2656.46       2644.76        30.28 o                         
  -3   3   4       2430.58       2604.77        38.88 o                         
  -2  -3   4       3148.76       2530.81        43.65 o                         
  -2   3   4       2718.44       2649.28        54.30 o                         
  -1  -3   4       3400.81       2869.22        30.96 o                         
  -1   3   4       3138.50       2705.27        23.89 o                         
   0  -3   4       2811.35       2088.60        36.66 o                         
   1  -3   4       3091.62       2674.18        30.86 o                         
   1   3   4       3118.49       2571.76        30.35 o                         
   2  -3   4       2460.50       2041.06        50.87 o                         
   2   3   4       2623.61       2182.59        29.09 o                         
   3  -3   4       2204.52       2055.62        62.15 o                         
   3   3   4       2487.57       2527.96        56.80 o                         
   4  -3   4       2260.59       2266.20        68.71 o                         
   4   3   4       2278.82       2266.63        45.52 o                         
   5  -3   4       2386.56       2789.21        82.74 o                         
   5   3   4       2215.46       3024.80       101.26 o                         
   6   3   4       1278.98       1719.81        91.52 o                         
  -9  -4   4       1109.29       1233.74        71.81 o                         
  -8  -4   4       1855.67       2002.30        99.89 o                         
  -8   4   4       1777.36       1804.03        85.03 o                         
  -7  -4   4       1478.72       1505.77        54.90 o                         
  -7   4   4       1592.73       1660.39        55.91 o                         
  -6   4   4       2452.11       2602.14        35.53 o                         
  -5  -4   4       4566.24       5222.63        85.23 o                         
  -5   4   4       4787.29       5626.11        43.58 o                         
  -4  -4   4       3798.76       4026.69        73.22 o                         
  -4   4   4       3988.75       4073.52        45.77 o                         
  -3  -4   4       6135.61       6162.21        35.07 o                         
  -2  -4   4      10924.54      11037.45        93.64 o                         
  -2   4   4       9344.49      10321.19        74.38 o                         
  -1  -4   4       6676.39       6325.14        42.49 o                         
  -1   4   4       6259.86       5987.89        29.82 o                         
   0  -4   4       3948.79       3875.45        44.66 o                         
   1  -4   4       4480.49       4327.68        31.29 o                         
   1   4   4       4534.71       3977.48        36.84 o                         
   2  -4   4       2264.71       1943.41        35.75 o                         
   2   4   4       2058.94       1599.68        27.76 o                         
   3  -4   4       1294.44       1179.44        46.00 o                         
   3   4   4       1350.28       1373.47        52.51 o                         
   4  -4   4       1365.17       1347.96        65.86 o                         
   4   4   4       1317.75       1276.79        40.07 o                         
   5  -4   4        864.06       1058.10        74.96 o                         
   5   4   4        737.46        953.97        63.84 o                         
  -9  -5   4       1327.54       1284.05       109.46 o                         
  -9   5   4       1128.08       1051.54        95.15 o                         
  -8  -5   4       2097.92       2170.20        62.27 o                         
  -8   5   4       1995.82       2117.49        64.09 o                         
  -7  -5   4       2815.66       3697.86       101.68 o                         
  -7   5   4       2937.01       3823.87        51.93 o                         
  -6   5   4       3306.54       4289.40        46.22 o                         
  -5  -5   4       3424.18       3949.63        51.25 o                         
  -5   5   4       3128.14       3958.69        79.56 o                         
  -4  -5   4       4537.19       4275.27        83.49 o                         
  -4   5   4       4059.66       4021.72        64.24 o                         
  -3  -5   4       2961.94       1840.44        15.09 o                         
  -2  -5   4       4180.88       4133.75        72.87 o                         
  -2   5   4       3458.56       3568.40        54.17 o                         
  -1  -5   4       3426.19       2255.76        15.74 o                         
  -1   5   4       3288.97       2297.16        17.79 o                         
   0  -5   4       4337.30       4282.11        46.55 o                         
   1  -5   4       4234.34       3798.11        44.56 o                         
   1   5   4       4015.60       3692.29        76.58 o                         
   2  -5   4       4133.24       3934.87        32.85 o                         
   2   5   4       4156.82       3782.29        36.51 o                         
   3  -5   4       3387.11       3637.16        54.68 o                         
   3   5   4       3586.74       4175.18        62.50 o                         
   4  -5   4       2794.65       3181.77       109.00 o                         
   4   5   4       2639.88       3352.62        68.18 o                         
   5  -5   4       2128.04       2652.76        83.62 o                         
   5   5   4       1854.45       2324.59       115.76 o                         
  -9  -6   4        762.16        821.73       107.46 o                         
  -9   6   4        650.25        585.33        62.37 o                         
  -8  -6   4       1118.92        977.56        76.71 o                         
  -8   6   4        982.13       1037.49        60.94 o                         
  -7  -6   4       1949.19       2093.27        62.93 o                         
  -7   6   4       2042.58       2204.89        45.70 o                         
  -6  -6   4       2722.58       2906.41        86.75 o                         
  -6   6   4       2881.47       2883.91        53.42 o                         
  -5  -6   4       3612.18       4028.83        91.69 o                         
  -5   6   4       3714.61       4080.35        58.16 o                         
  -4  -6   4       7295.65       9473.32       115.41 o                         
  -4   6   4       8059.55       9126.61        92.70 o                         
  -3  -6   4       7146.64       8580.27       104.69 o                         
  -3   6   4       6846.62       7169.37        82.91 o                         
  -2  -6   4       7303.04       7871.32        95.50 o                         
  -2   6   4       6509.60       6192.39        59.98 o                         
  -1  -6   4       7500.50       6607.23        39.87 o                         
  -1   6   4       7189.90       6785.24        70.09 o                         
   0  -6   4       8590.07       8626.62        62.10 o                         
   1  -6   4       3740.76       3746.54        38.98 o                         
   1   6   4       3865.00       3966.91        78.12 o                         
   2  -6   4       2826.38       2530.00        30.86 o                         
   2   6   4       2972.54       3172.81        83.32 o                         
   3  -6   4       1924.58       1590.72        40.07 o                         
   3   6   4       2030.06       2729.82        98.20 o                         
   4  -6   4       1076.44       1332.75        94.72 o                         
   4   6   4        992.36       1564.51       101.05 o                         
   5  -6   4        554.52        713.03        74.91 o                         
   5   6   4        456.47        757.56       102.21 o                         
  -9  -7   4       1033.20        341.31        75.22 o                         
  -8  -7   4       1658.42        963.99        77.13 o                         
  -8   7   4       1760.49       1163.87        82.56 o                         
  -7  -7   4       3015.76       3234.13        71.15 o                         
  -7   7   4       3247.67       4158.09        51.95 o                         
  -6   7   4       3352.15       4232.40        49.88 o                         
  -5  -7   4       2348.95       2071.54        85.06 o                         
  -5   7   4       2405.95       3062.50        74.18 o                         
  -4  -7   4       3148.42       2795.47        83.14 o                         
  -4   7   4       3490.00       3703.74        72.39 o                         
  -3  -7   4       2695.56       2675.90        75.49 o                         
  -3   7   4       2789.23       2507.93        59.75 o                         
  -2  -7   4       1705.06       1552.09        58.59 o                         
  -2   7   4       1731.46       1524.01        29.60 o                         
  -1  -7   4       2662.10       2660.93        66.56 o                         
  -1   7   4       2656.26       2472.98        54.75 o                         
   0  -7   4       3750.77       3475.87        33.03 o                         
   1  -7   4       3281.51       3184.12        47.79 o                         
   1   7   4       3357.27       3080.94        74.06 o                         
   2  -7   4       3716.36       3641.47        35.65 o                         
   2   7   4       3992.66       3842.44        59.70 o                         
   3  -7   4       3440.96       3204.73        43.75 o                         
   3   7   4       3686.63       4376.05       107.56 o                         
   4  -7   4       2167.60       2356.51        75.52 o                         
   5  -7   4       1631.50       1566.20       112.28 o                         
  -9  -8   4        557.77        519.75        80.16 o                         
  -8  -8   4       1049.31       1035.01        63.00 o                         
  -8   8   4        910.16        954.17        61.36 o                         
  -7  -8   4       1506.24       1557.54        64.72 o                         
  -7   8   4       1563.66       1478.41        44.99 o                         
  -6  -8   4       2049.18       1765.55        90.00 o                         
  -6   8   4       2106.31       1915.68        67.75 o                         
  -5  -8   4       3887.93       4076.75        99.26 o                         
  -5   8   4       4136.34       4261.42        60.03 o                         
  -4  -8   4       4684.23       5367.48       100.47 o                         
  -4   8   4       4927.57       5018.02        85.08 o                         
  -3   8   4       3759.56       3478.32        70.30 o                         
  -2  -8   4       2909.65       2679.38        67.39 o                         
  -2   8   4       2794.71       2527.15        32.50 o                         
  -1  -8   4       3899.91       4508.89        49.33 o                         
  -1   8   4       4105.16       4417.78        64.82 o                         
   0  -8   4       4582.47       4179.26        53.84 o                         
   1  -8   4       3610.98       4041.75        56.39 o                         
   1   8   4       3873.37       4183.48        77.79 o                         
   2  -8   4       1669.62       1689.05        54.12 o                         
   3  -8   4       1302.16       1104.38        61.82 o                         
   4  -8   4        864.55       1094.89        72.09 o                         
   4   8   4        773.50       1118.86        95.53 o                         
   5  -8   4        314.61        474.36       102.87 o                         
  -9  -9   4        510.95        108.93        76.96 o                         
  -8  -9   4       1095.82        879.81        64.90 o                         
  -8   9   4       1075.05       1139.25        64.67 o                         
  -7  -9   4       1968.09       2334.73       103.40 o                         
  -7   9   4       1963.56       2504.07        56.92 o                         
  -6   9   4       1732.05       2199.57        53.82 o                         
  -5   9   4       1452.41       1852.58        50.97 o                         
  -4   9   4       1299.27       1592.06        50.09 o                         
  -3   9   4       1390.60       1408.85        64.57 o                         
  -2  -9   4        537.67        511.38        55.18 o                         
  -2   9   4        570.81        589.62        39.64 o                         
  -1  -9   4       1423.83       1327.78        32.52 o                         
  -1   9   4       1401.11       1300.78        45.85 o                         
   0  -9   4       1833.12       1415.03        59.67 o                         
   1  -9   4       2054.24       1815.69        40.14 o                         
   1   9   4       2031.77       2039.12        71.10 o                         
   2  -9   4       2403.66       2286.42        39.26 o                         
   2   9   4       2320.22       2371.37        84.20 o                         
   3  -9   4       2613.14       2725.32        57.71 o                         
   3   9   4       2702.83       2890.72        98.68 o                         
   4  -9   4       1604.78       1776.07        77.84 o                         
   5  -9   4        959.84        868.48       107.61 o                         
  -8 -10   4        613.25        683.89        66.99 o                         
  -7 -10   4       1397.90       1463.07        97.45 o                         
  -7  10   4       1391.40       1289.30        56.44 o                         
  -6 -10   4       1799.33       1552.02        94.42 o                         
  -6  10   4       1842.96       1753.72        57.71 o                         
  -5  10   4       2714.79       2819.31        61.29 o                         
  -4  10   4       4133.58       4189.10        64.77 o                         
  -3 -10   4       3394.69       3159.14        91.82 o                         
  -3  10   4       3199.25       3194.66        80.01 o                         
  -2 -10   4       2204.77       2391.56        77.03 o                         
  -1 -10   4       3595.47       3809.67        84.07 o                         
   0 -10   4       4016.71       3841.16        77.51 o                         
   1 -10   4       2575.18       2910.02        63.05 o                         
   1  10   4       2475.87       2668.17        74.01 o                         
   2 -10   4       1716.51       1565.69        47.28 o                         
   3 -10   4       1353.80       1042.76        68.05 o                         
  -7  11   4       1651.75       2021.30        61.39 o                         
  -6  11   4       2145.75       2516.61        62.75 o                         
  -5  11   4       1538.86       1936.88        57.13 o                         
  -4 -11   4       2231.58       2193.33       101.03 o                         
  -4  11   4       2058.96       2251.67        56.07 o                         
  -3 -11   4       1818.90       1599.45        80.69 o                         
  -3  11   4       1810.61       1644.67        86.85 o                         
  -2 -11   4       1480.22       1192.89        72.59 o                         
  -1 -11   4       1628.73       1664.20        50.59 o                         
   0 -11   4       2525.47       2213.77        69.19 o                         
   1 -11   4       1961.76       1988.20        60.48 o                         
   2 -11   4       2713.10       2837.18        77.11 o                         
   3 -11   4       2466.55       2587.73        79.96 o                         
  -7  12   4       1059.64        939.69        73.68 o                         
  -6 -12   4       1803.34       1742.89       107.74 o                         
  -6  12   4       1784.76       1919.44        64.64 o                         
  -5  12   4       2603.10       2921.30        67.65 o                         
  -4 -12   4       3942.74       3805.78       114.30 o                         
  -4  12   4       3771.63       3835.53        69.51 o                         
  -3 -12   4       3410.81       3309.82        98.25 o                         
  -3  12   4       3438.97       3277.80       101.81 o                         
  -2 -12   4       3279.49       3513.24       100.10 o                         
  -2  12   4       3494.26       3081.12       107.46 o                         
  -1 -12   4       3388.42       3514.63        92.07 o                         
  -1  12   4       3326.22       2960.03       109.73 o                         
   1 -12   4       2886.34       3071.13        79.78 o                         
   2 -12   4       2107.60       1997.54        76.50 o                         
   3 -12   4       1076.30       1121.89       118.69 o                         
   3  12   4       1060.15        766.29        96.51 o                         
  -6  13   4       1650.64       1975.10        66.11 o                         
  -5  13   4       1897.49       2087.49        61.74 o                         
  -4  13   4       1452.65       1580.98        61.09 o                         
  -3 -13   4       1769.54       1657.03        94.14 o                         
  -3  13   4       1903.97       1815.82        99.49 o                         
  -2 -13   4       1526.72       1406.48        88.19 o                         
  -2  13   4       1836.55       1475.74        94.85 o                         
  -1 -13   4       1481.26       1570.69        83.14 o                         
  -1  13   4       1580.30       1472.56        97.55 o                         
   0  13   4       1327.87       1249.99       101.68 o                         
   1 -13   4       1781.16       1829.52        73.40 o                         
   1  13   4       1877.97       1753.01       103.91 o                         
   2 -13   4       1634.27       1887.22        77.21 o                         
  -5  14   4       1380.21       1423.69        86.77 o                         
  -4 -14   4       2071.08       2020.19       104.56 o                         
  -4  14   4       2059.73       2231.13        71.41 o                         
  -3 -14   4       2360.78       2188.52       100.27 o                         
  -3  14   4       2556.26       2405.79       101.96 o                         
  -2 -14   4       1802.38       1898.02        98.45 o                         
  -2  14   4       2157.36       1838.68       101.38 o                         
  -1 -14   4       2067.14       2149.41        96.59 o                         
  -1  14   4       2266.17       2262.29       111.17 o                         
   0  14   4       1934.17       1860.40       105.14 o                         
   1 -14   4       1440.22       1395.70       101.86 o                         
   1  14   4       1489.86       1112.78       100.93 o                         
   2 -14   4       1274.99       1228.97        79.96 o                         
   2  14   4       1386.49        898.36       101.43 o                         
  -2 -15   4       1088.96       1061.13        94.01 o                         
  -1 -15   4        866.53        801.24        87.25 o                         
  -9   0   5       1488.31       1148.81        89.65 o                         
  -8   0   5       1266.16       1286.55        78.32 o                         
  -7   0   5       2002.69       2364.74        53.79 o                         
  -6   0   5       1863.10       2167.25        45.42 o                         
  -5   0   5       2110.66       2620.59        41.13 o                         
  -4   0   5       4925.74       5111.31        40.32 o                         
  -3   0   5       9153.39       9679.27        52.26 o                         
  -2   0   5       9655.32       9285.72        42.39 o                         
   0   0   5       2951.38       2632.90        51.80 o                         
   1   0   5       2372.96       2216.04        56.47 o                         
   2   0   5       2507.56       2603.76        86.65 o                         
   3   0   5       1210.58       1199.88        62.55 o                         
   4   0   5        837.33        989.42        66.08 o                         
   5   0   5        615.80        723.07        74.18 o                         
  -9  -1   5       2054.11        604.25        82.08 o                         
  -9   1   5       2028.38        607.28        78.95 o                         
  -8  -1   5       1680.76       1310.72        76.81 o                         
  -8   1   5       1837.71       1491.21        76.07 o                         
  -7  -1   5       1708.10       1199.50        67.80 o                         
  -7   1   5       1920.41       1554.26        67.42 o                         
  -6  -1   5       2737.91       3617.50        67.29 o                         
  -6   1   5       3077.49       3257.29        73.90 o                         
  -5  -1   5       3311.73       3731.57        41.88 o                         
  -5   1   5       3372.55       3860.91        44.36 o                         
  -4  -1   5       4734.65       4614.19        31.94 o                         
  -4   1   5       4876.23       4850.71        42.06 o                         
  -3  -1   5       6493.23       6387.91        40.27 o                         
  -3   1   5       6388.27       6384.84        42.69 o                         
  -2  -1   5       7148.26       6660.95        53.52 o                         
  -2   1   5       7011.78       6573.44        55.41 o                         
  -1  -1   5       4876.86       4573.61        83.67 o                         
  -1   1   5       5037.21       4661.09        46.17 o                         
   0  -1   5       2750.18       2709.35        66.66 o                         
   0   1   5       2748.90       2949.81        72.31 o                         
   1  -1   5       3079.32       3082.56        59.93 o                         
   1   1   5       3539.32       3506.23        44.76 o                         
   2  -1   5       2409.82       2082.62        80.14 o                         
   2   1   5       2510.35       2526.52        85.56 o                         
   3  -1   5       2513.80       2881.51       100.62 o                         
   3   1   5       2712.37       2733.68        94.85 o                         
   4  -1   5       3228.80       3905.32        80.16 o                         
   4   1   5       3165.50       3902.90        78.93 o                         
   5  -1   5       2093.98       2931.07       116.47 o                         
   5   1   5       2084.69       3106.88       113.70 o                         
  -9  -2   5       1503.10       1186.86        84.35 o                         
  -9   2   5       1397.30       1365.50        68.28 o                         
  -8   2   5       1570.05       1767.34        59.85 o                         
  -7  -2   5       1890.35       1879.68        51.93 o                         
  -7   2   5       1878.15       1922.12        71.15 o                         
  -6  -2   5       2120.38       2423.53        47.18 o                         
  -6   2   5       2186.67       2462.36        49.93 o                         
  -5  -2   5       2414.11       2590.31        33.43 o                         
  -5   2   5       2970.44       3312.19        46.22 o                         
  -4  -2   5       3030.90       3301.04        29.47 o                         
  -4   2   5       3261.83       3531.16        58.39 o                         
  -3  -2   5       7770.73       7166.70        64.49 o                         
  -3   2   5       7547.06       7607.93        73.10 o                         
  -2  -2   5       7307.16       7680.75        92.58 o                         
  -2   2   5       7098.15       7881.80        48.42 o                         
  -1   2   5       3226.04       3358.32        39.87 o                         
   0  -2   5       2432.74       2522.86        50.03 o                         
   0   2   5       3006.23       2492.01        80.46 o                         
   1  -2   5       2481.11       2134.54        53.26 o                         
   1   2   5       2557.23       1760.10        30.53 o                         
   2  -2   5       1972.83       1954.97        80.79 o                         
   2   2   5       1972.05       2280.36        85.66 o                         
   3  -2   5       1224.32       1275.09        63.53 o                         
   3   2   5       1262.03       1042.28        35.05 o                         
   4  -2   5       1084.13       1029.41        67.29 o                         
   4   2   5       1033.40       1067.54        65.98 o                         
   5  -2   5        653.06        621.34        74.33 o                         
   5   2   5        592.84        514.25        94.82 o                         
  -9  -3   5       1417.88        304.22        76.07 o                         
  -9   3   5       1297.41        366.62        76.78 o                         
  -8  -3   5       1229.50       1062.89        75.37 o                         
  -8   3   5       1308.92       1134.96        76.45 o                         
  -7  -3   5       1693.47       1850.69        78.67 o                         
  -7   3   5       1990.81       2103.38        77.26 o                         
  -6   3   5       1902.36       2285.51        49.53 o                         
  -5  -3   5       2898.03       3257.21        34.09 o                         
  -5   3   5       3021.18       3457.38        47.01 o                         
  -4  -3   5       2996.38       2771.73        25.99 o                         
  -4   3   5       2972.02       2944.64        60.56 o                         
  -3  -3   5       4275.35       4106.49        32.95 o                         
  -2  -3   5       4964.97       4273.23        44.69 o                         
  -2   3   5       4532.98       4226.62        30.38 o                         
  -1  -3   5       3081.98       2865.06        62.30 o                         
  -1   3   5       3060.80       2855.29        35.50 o                         
   0  -3   5       3292.54       3148.11        75.12 o                         
   0   3   5       3569.20       3310.20        73.30 o                         
   1  -3   5       2341.81       2090.99        52.15 o                         
   2  -3   5       2422.37       2292.60        61.72 o                         
   2   3   5       2795.46       2062.84        45.80 o                         
   3  -3   5       1932.34       1911.90        67.47 o                         
   3   3   5       1963.81       1982.57        83.92 o                         
   4  -3   5       2486.51       2518.90       108.30 o                         
   4   3   5       2292.55       2553.07       113.85 o                         
   5   3   5       1671.55       2299.44       100.10 o                         
  -9  -4   5       1144.20       1060.22        58.29 o                         
  -9   4   5       1002.30       1009.78        62.25 o                         
  -8  -4   5       1282.41       1299.75        77.51 o                         
  -8   4   5       1225.47       1388.26        58.69 o                         
  -7   4   5       1910.07       2038.79        59.14 o                         
  -6   4   5       2244.53       2249.20        51.20 o                         
  -5  -4   5       2477.86       2778.56        39.19 o                         
  -5   4   5       2753.69       2578.73        66.61 o                         
  -4  -4   5       4644.35       4904.96        41.91 o                         
  -4   4   5       4815.48       5090.64        73.40 o                         
  -3  -4   5       5078.79       4103.06        31.92 o                         
  -3   4   5       4276.93       4632.38        57.18 o                         
  -2  -4   5       5008.04       5129.65        82.03 o                         
  -2   4   5       4211.08       5034.68        37.95 o                         
  -1  -4   5       4381.46       4793.86        46.63 o                         
  -1   4   5       4448.36       4693.54        38.98 o                         
   0  -4   5       2812.40       2594.60        46.10 o                         
   1  -4   5       1825.39       1829.29        78.52 o                         
   1   4   5       1920.12       1941.12        73.73 o                         
   2  -4   5       2003.23       1464.44        34.87 o                         
   2   4   5       1928.36       2203.68        86.44 o                         
   3  -4   5       1174.77       1113.56        65.12 o                         
   3   4   5       1140.83       1059.79        55.61 o                         
   4  -4   5        776.71        730.01        67.19 o                         
   4   4   5        716.54        806.44        62.75 o                         
  -9  -5   5       1342.84        486.62        59.35 o                         
  -9   5   5       1140.30        447.36        88.51 o                         
  -8  -5   5       1984.73       1730.48        83.92 o                         
  -8   5   5       1997.03       1700.08        88.46 o                         
  -7   5   5       2529.34       3229.58        53.92 o                         
  -6   5   5       3105.06       3917.00        59.80 o                         
  -5  -5   5       2930.34       3350.47        45.29 o                         
  -5   5   5       3003.45       3531.26        70.88 o                         
  -4  -5   5       3848.85       3943.27        83.95 o                         
  -4   5   5       3561.42       3799.50        71.43 o                         
  -3  -5   5       3744.58       3665.87        78.40 o                         
  -3   5   5       3168.19       2917.14        63.11 o                         
  -2  -5   5       3820.11       3758.98        75.95 o                         
  -2   5   5       3204.99       3185.43        50.84 o                         
  -1  -5   5       4169.65       3826.22        41.15 o                         
  -1   5   5       3927.73       3613.11        70.75 o                         
   0  -5   5       2909.32       2888.73        46.91 o                         
   1  -5   5       3669.71       3825.81        43.75 o                         
   1   5   5       3766.77       3845.67        85.86 o                         
   2  -5   5       3149.82       3130.12        53.04 o                         
   3  -5   5       2713.83       2761.46        73.85 o                         
   3   5   5       2773.25       2658.11        80.87 o                         
   4  -5   5       2137.16       2362.82        75.95 o                         
   4   5   5       1839.51       2372.53       112.86 o                         
  -9  -6   5        730.80        642.46        78.14 o                         
  -9   6   5        602.55        602.01        62.30 o                         
  -8   6   5       1083.67       1074.73        59.27 o                         
  -7   6   5       1390.63       1377.49        42.87 o                         
  -6   6   5       2851.08       3000.63        59.55 o                         
  -5  -6   5       4950.51       5405.11        99.46 o                         
  -5   6   5       5235.39       5613.98        84.63 o                         
  -4  -6   5       3531.88       3909.00        85.99 o                         
  -4   6   5       3580.12       3848.09        78.35 o                         
  -3  -6   5       4652.78       3972.64        88.79 o                         
  -3   6   5       4224.86       4034.68        76.05 o                         
  -2  -6   5       4537.88       2183.95        17.81 o                         
  -1  -6   5       3644.57       3405.98        73.45 o                         
  -1   6   5       3770.67       3966.48        70.85 o                         
   0  -6   5       4732.30       4929.03        55.26 o                         
   1  -6   5       2985.35       3113.92        87.48 o                         
   1   6   5       3081.19       3029.82        83.29 o                         
   2  -6   5       1570.59       1531.53        82.26 o                         
   2   6   5       1506.98       1764.39        88.11 o                         
   3  -6   5       1231.26       1006.80        51.95 o                         
   3   6   5       1211.62       1524.01        97.37 o                         
   4  -6   5        635.26        623.66        68.38 o                         
   4   6   5        574.97        735.74       103.27 o                         
  -9  -7   5       1037.34        287.42        79.76 o                         
  -8  -7   5       1868.93       1461.21        86.65 o                         
  -8   7   5       1958.02       1590.62        94.49 o                         
  -7  -7   5       2970.22       2293.99        96.99 o                         
  -7   7   5       3175.64       3750.95        52.28 o                         
  -6  -7   5       2978.94       2280.54        94.62 o                         
  -6   7   5       3242.78       4109.65        87.55 o                         
  -5  -7   5       3611.26       3548.82        34.64 o                         
  -4  -7   5       2967.26       3101.71        86.32 o                         
  -4   7   5       3042.97       3278.36        72.87 o                         
  -3  -7   5       2051.71       2190.58        78.35 o                         
  -3   7   5       2029.17       2090.72        68.20 o                         
  -2  -7   5       2371.41       2139.77        43.80 o                         
  -1  -7   5       3099.46       3056.90        54.40 o                         
  -1   7   5       3164.02       3020.71        68.68 o                         
   0  -7   5       3942.24       3875.14        74.48 o                         
   0   7   5       4152.25       4048.08        80.46 o                         
   1  -7   5       3244.62       3361.12        52.51 o                         
   2  -7   5       3423.70       3311.94        62.75 o                         
   3  -7   5       2453.61       2606.89        75.82 o                         
   4  -7   5       1639.70       1690.79       103.88 o                         
   4   7   5       1542.29       1689.91       109.99 o                         
  -9  -8   5        497.30        494.39        85.26 o                         
  -8  -8   5        968.58        819.96        89.90 o                         
  -8   8   5        897.87       1012.96        62.07 o                         
  -7   8   5       1415.19       1312.51        54.20 o                         
  -6  -8   5       2252.13       2294.84        94.01 o                         
  -6   8   5       2258.83       2286.54        56.87 o                         
  -5  -8   5       3073.80       3643.74       101.94 o                         
  -5   8   5       3287.88       3595.09        85.23 o                         
  -4  -8   5       3786.05       4276.53       101.76 o                         
  -4   8   5       4004.17       3731.72        75.29 o                         
  -3  -8   5       1825.80       1858.26        80.64 o                         
  -3   8   5       1795.88       1747.79        71.43 o                         
  -2  -8   5       1842.12       2008.46        46.81 o                         
  -1  -8   5       3566.95       4058.30        45.87 o                         
   0  -8   5       3150.35       3154.92        55.48 o                         
   0   8   5       3478.02       3333.39        76.43 o                         
   1  -8   5       1841.04       1848.64        47.79 o                         
   2  -8   5       1319.59       1286.75        84.70 o                         
   2   8   5       1377.56       1564.86        88.49 o                         
   3  -8   5       1010.56       1111.67        91.14 o                         
   3   8   5        950.16       1150.25        95.91 o                         
   4  -8   5        444.44        512.76        94.01 o                         
   4   8   5        378.55        489.68        98.61 o                         
  -8  -9   5       1196.74       1188.25        91.95 o                         
  -7   9   5       1743.35       2251.02        58.44 o                         
  -6   9   5       1809.94       2324.11        58.13 o                         
  -5  -9   5       1911.32       1668.38        95.50 o                         
  -5   9   5       1931.18       2412.85        80.06 o                         
  -4  -9   5       1735.87       1471.63        90.23 o                         
  -4   9   5       1782.26       1947.02        70.65 o                         
  -3  -9   5       1266.06       1086.06        51.09 o                         
  -2  -9   5       1155.94       1064.56        46.12 o                         
  -1  -9   5       1949.55       1790.91        47.51 o                         
   0  -9   5       2491.10       2310.08        53.42 o                         
   0   9   5       2587.30       2377.70        71.89 o                         
   1  -9   5       2283.28       2199.19        86.80 o                         
   1   9   5       2365.14       2282.00        81.15 o                         
   2  -9   5       2495.59       2567.50       114.07 o                         
   2   9   5       2437.02       2790.22        99.79 o                         
   3  -9   5       1753.09       1913.18       108.67 o                         
   3   9   5       1717.92       2066.49       106.83 o                         
   4  -9   5        909.98        722.14       101.05 o                         
  -7 -10   5       1150.92       1185.55        96.08 o                         
  -7  10   5       1147.53       1162.38        57.00 o                         
  -6 -10   5       1757.27       1776.05       102.11 o                         
  -6  10   5       1680.78       1618.88        60.28 o                         
  -5  10   5       2674.58       2649.30        64.04 o                         
  -4 -10   5       2617.96       2739.88       100.22 o                         
  -4  10   5       2465.80       2544.92        83.32 o                         
  -3 -10   5       1692.82       1584.44        55.28 o                         
  -2 -10   5       1574.92       1592.69        51.52 o                         
  -1 -10   5       2573.58       2634.26        45.72 o                         
   0 -10   5       2699.35       2858.55        57.28 o                         
   1 -10   5       1726.20       1574.17        53.87 o                         
   2 -10   5       1047.02        909.51        65.68 o                         
   3 -10   5        651.73        628.12        91.44 o                         
  -7 -11   5       1898.37       1545.56       109.78 o                         
  -7  11   5       1709.57       2556.22       101.51 o                         
  -6  11   5       1892.07       2228.51        63.89 o                         
  -5  11   5       2158.96       2410.00        61.46 o                         
  -4 -11   5       1917.56       1615.15        67.12 o                         
  -4  11   5       1740.05       1836.78        61.06 o                         
  -3 -11   5       1673.03       1637.25        58.11 o                         
  -2 -11   5       1581.27       1653.02        56.14 o                         
  -1 -11   5       1887.96       1811.25        44.03 o                         
   0 -11   5       2576.77       2472.85        59.42 o                         
   1 -11   5       2455.21       2361.63        59.75 o                         
   2 -11   5       2174.63       2531.52       118.99 o                         
  -7  12   5       1057.55       1052.20        86.85 o                         
  -6  12   5       1237.24       1429.79        63.21 o                         
  -5 -12   5       2072.20       1977.53       111.27 o                         
  -5  12   5       1867.71       2000.01        65.58 o                         
  -4 -12   5       2565.51       2634.09        74.36 o                         
  -4  12   5       2490.10       2590.89        72.42 o                         
  -3 -12   5       2149.78       2400.29        67.97 o                         
  -2 -12   5       2356.50       2379.75        66.23 o                         
  -1 -12   5       2894.91       2817.12        65.65 o                         
   0 -12   5       2420.47       1917.27        88.34 o                         
   1 -12   5       1446.55       1254.30       109.61 o                         
   2 -12   5       1076.26        893.41       107.01 o                         
  -5  13   5       1562.30       1654.46        64.39 o                         
  -4 -13   5       1802.76       1710.60        69.59 o                         
  -4  13   5       1929.77       1841.12        99.99 o                         
  -3 -13   5       2014.35       1877.71        67.02 o                         
  -3  13   5       2232.78       2077.47       110.26 o                         
  -2 -13   5       1810.30       1927.34        66.54 o                         
  -2  13   5       2022.12       1816.95       105.72 o                         
  -1 -13   5       1778.18       1703.36        61.26 o                         
  -1  13   5       1889.94       1719.78       108.62 o                         
   0 -13   5       1845.20       1564.28        85.71 o                         
   1 -13   5       1719.59       1698.18       113.82 o                         
  -4 -14   5       1298.33       1399.26       100.07 o                         
  -3 -14   5       1691.18       1841.48        99.46 o                         
  -2 -14   5       1878.74       1885.33        94.90 o                         
  -1 -14   5       1489.53       1198.16        93.56 o                         
   0 -14   5       1129.58        965.15        66.39 o                         
   1 -14   5       1092.37        992.32       106.63 o                         
 -10   0   6        653.53        437.62        58.97 o                         
  -9   0   6        766.51        641.14        54.43 o                         
  -8   0   6        848.50        739.67        48.90 o                         
  -7   0   6       2497.93       2753.69        56.34 o                         
  -6   0   6       2619.32       2726.21        45.24 o                         
  -5   0   6       2015.74       2046.06        36.56 o                         
  -4   0   6       3319.80       3161.10        56.14 o                         
  -3   0   6       3656.75       3890.51        87.08 o                         
  -2   0   6       3573.47       2710.79        30.00 o                         
  -1   0   6       2307.97       2315.61        55.64 o                         
   0   0   6       3260.94       2927.41        62.40 o                         
   1   0   6       3239.82       2675.04        67.60 o                         
   2   0   6        971.76       1145.50        87.68 o                         
   3   0   6        546.28        770.05        65.33 o                         
   4   0   6        429.22        553.01        90.86 o                         
 -10  -1   6       1100.08        455.71        88.59 o                         
 -10   1   6       1108.72        610.59        92.27 o                         
  -9  -1   6       1522.62       1055.55        58.92 o                         
  -9   1   6       1546.81       1102.05        61.99 o                         
  -8  -1   6       2024.54       1582.24        78.22 o                         
  -8   1   6       2167.97       1754.35        76.58 o                         
  -7  -1   6       2842.22       2912.22        53.47 o                         
  -7   1   6       2879.88       2889.28        53.44 o                         
  -6  -1   6       4092.58       4847.66        70.17 o                         
  -6   1   6       4248.74       4627.76        77.16 o                         
  -5  -1   6       2981.47       3198.60        39.06 o                         
  -5   1   6       3374.44       3303.97        59.65 o                         
  -4  -1   6       3404.97       3339.82        34.16 o                         
  -4   1   6       3761.65       3419.43        57.20 o                         
  -3  -1   6       4751.59       4641.64        52.10 o                         
  -3   1   6       4953.41       5189.55        93.31 o                         
  -2  -1   6       3595.17       3718.58        83.16 o                         
  -2   1   6       3846.64       3972.01        85.54 o                         
  -1  -1   6       3041.16       3049.43        57.28 o                         
  -1   1   6       3493.04       3288.15        77.82 o                         
   0  -1   6       4484.74       4755.41        66.99 o                         
   0   1   6       4447.28       4776.23        88.69 o                         
   1  -1   6       3525.23       3626.86        71.71 o                         
   1   1   6       3576.48       3934.46       100.83 o                         
   2  -1   6       2597.50       2649.83        96.11 o                         
   2   1   6       2733.97       2966.21        98.10 o                         
   3  -1   6       2287.19       2651.17        76.25 o                         
   3   1   6       2318.55       2707.89        74.31 o                         
   4  -1   6       1942.03       2341.95       106.60 o                         
   4   1   6       1948.44       2350.61       103.02 o                         
 -10  -2   6        697.04        667.84        84.83 o                         
  -9  -2   6        771.39        796.77        57.15 o                         
  -9   2   6        773.83        826.85        57.91 o                         
  -8  -2   6        916.68        789.53        49.91 o                         
  -8   2   6        929.79        969.18        53.95 o                         
  -7  -2   6       2120.68       2357.80        77.06 o                         
  -7   2   6       2027.62       2271.48        73.27 o                         
  -6  -2   6       2095.38       2366.65        55.11 o                         
  -6   2   6       2076.94       2333.55        64.39 o                         
  -5  -2   6       2117.68       2291.23        32.65 o                         
  -4  -2   6       2372.98       2492.84        46.07 o                         
  -4   2   6       2571.61       2236.68        56.24 o                         
  -3   2   6       2678.12       3192.72        41.36 o                         
  -2  -2   6       2241.54       1363.26        38.15 o                         
  -2   2   6       2456.92       1931.53        22.94 o                         
  -1  -2   6       2454.92       2280.64        55.36 o                         
  -1   2   6       2536.89       2292.85        59.37 o                         
   0  -2   6       2402.41       2331.61        80.69 o                         
   0   2   6       2445.36       2489.10        80.11 o                         
   1  -2   6       2081.88       2226.84        82.63 o                         
   1   2   6       2011.75       2564.90        99.39 o                         
   2  -2   6        974.56        980.01        85.99 o                         
   2   2   6       1019.21       1039.53        84.83 o                         
   3  -2   6        463.08        565.80        64.24 o                         
   3   2   6        537.60        555.66        61.54 o                         
   4  -2   6        376.12        380.60        92.80 o                         
   4   2   6        398.73        370.56        87.23 o                         
 -10  -3   6        769.49        163.17        81.50 o                         
  -9  -3   6       1232.83        629.91        77.54 o                         
  -9   3   6       1206.99        944.61        82.48 o                         
  -8  -3   6       1283.93       1108.46        42.49 o                         
  -8   3   6       1281.25       1353.89        54.30 o                         
  -7  -3   6       2082.90       2238.35        42.72 o                         
  -7   3   6       2054.44       2435.38        43.17 o                         
  -6  -3   6       2292.66       2722.32        37.17 o                         
  -6   3   6       2189.51       2753.16        41.43 o                         
  -5  -3   6       2135.42       2236.66        30.71 o                         
  -5   3   6       2294.07       2584.58        47.23 o                         
  -4  -3   6       2066.17       2044.52        74.91 o                         
  -4   3   6       2209.19       2084.28        57.78 o                         
  -3  -3   6       3199.82       3135.75        79.00 o                         
  -3   3   6       3055.66       3316.76        86.04 o                         
  -2  -3   6       2369.94       2159.60        69.11 o                         
  -2   3   6       2527.42       2299.76        33.99 o                         
  -1  -3   6       2216.70       2196.24        54.53 o                         
  -1   3   6       2266.49       2223.46        69.54 o                         
   0  -3   6       2475.07       2543.53        58.39 o                         
   0   3   6       2450.75       2639.69        82.99 o                         
   1  -3   6       2655.11       2565.13        60.53 o                         
   2  -3   6       2097.70       1780.82        88.14 o                         
   2   3   6       2118.21       2031.35        91.36 o                         
   3  -3   6       1950.84       2092.21        74.66 o                         
   3   3   6       1901.15       1971.72        69.54 o                         
   4   3   6       1287.49       2029.98       105.39 o                         
  -9  -4   6        807.76        724.03        85.71 o                         
  -9   4   6        876.58        971.20        60.66 o                         
  -8  -4   6        848.87        872.75        40.22 o                         
  -8   4   6        914.12        935.88        55.31 o                         
  -7  -4   6       1787.00       1629.02        39.79 o                         
  -7   4   6       1582.74       1606.95        52.10 o                         
  -6  -4   6       2618.32       2588.87        35.85 o                         
  -6   4   6       2503.77       2791.74        42.26 o                         
  -5  -4   6       1920.16       1960.82        29.17 o                         
  -5   4   6       2091.66       2233.76        67.27 o                         
  -4  -4   6       2475.92       1794.72        30.05 o                         
  -4   4   6       2257.07       1950.73        62.25 o                         
  -3  -4   6       2732.33       2590.66        74.31 o                         
  -3   4   6       2682.47       3722.89       100.78 o                         
  -2  -4   6       2280.77       2112.04        35.80 o                         
  -2   4   6       2081.87       2456.15        33.76 o                         
  -1  -4   6       1803.13       1954.54        76.15 o                         
  -1   4   6       1905.75       2231.74        73.50 o                         
   0  -4   6       2789.48       1979.34        80.26 o                         
   0   4   6       2572.75       2422.26        78.57 o                         
   1  -4   6       2068.87       1845.94        82.56 o                         
   1   4   6       1803.13       1787.83        82.18 o                         
   2  -4   6        893.67        955.08        83.24 o                         
   2   4   6        922.48       1153.28        87.98 o                         
   3  -4   6        667.06        685.98        67.42 o                         
   3   4   6        776.63        673.47        58.71 o                         
  -9  -5   6       1276.05        652.12        56.54 o                         
  -9   5   6       1165.66        778.15        91.67 o                         
  -8  -5   6       1976.99       1410.87        57.45 o                         
  -7  -5   6       2380.88       2157.33        41.91 o                         
  -7   5   6       2225.46       2447.52        56.80 o                         
  -6  -5   6       3265.70       3330.56        38.60 o                         
  -6   5   6       2900.17       3566.00        58.79 o                         
  -5  -5   6       3871.85       3779.16        32.78 o                         
  -5   5   6       3874.68       4600.16        62.52 o                         
  -4  -5   6       3771.08       3987.60        39.39 o                         
  -4   5   6       3854.46       4023.08        76.55 o                         
  -3  -5   6       3691.96       3411.43        81.65 o                         
  -2  -5   6       4072.55       3750.47        42.67 o                         
  -2   5   6       4063.98       3626.23        40.60 o                         
  -1  -5   6       3491.37       3612.86        56.92 o                         
  -1   5   6       3576.31       3732.76        79.51 o                         
   0  -5   6       3290.73       3360.46        47.61 o                         
   0   5   6       2887.70       3206.60        88.84 o                         
   1  -5   6       2870.13       2765.52        60.48 o                         
   1   5   6       2700.25       2781.77        90.71 o                         
   2  -5   6       2585.92       2483.83        93.84 o                         
   2   5   6       2453.44       2923.75       101.05 o                         
   3  -5   6       1971.65       2143.33        76.15 o                         
   3   5   6       1846.98       2227.73       105.75 o                         
  -9  -6   6        775.20        590.28        86.77 o                         
  -9   6   6        806.18        715.73        88.89 o                         
  -8  -6   6        895.95        964.41        87.53 o                         
  -8   6   6        953.34       1018.97        58.51 o                         
  -7  -6   6       1265.75       1542.05        91.84 o                         
  -7   6   6       1124.27       1314.18        75.39 o                         
  -6  -6   6       1581.79       1953.81        89.85 o                         
  -6   6   6       1451.62       1711.83        72.74 o                         
  -5  -6   6       2579.39       3007.49        94.54 o                         
  -5   6   6       2670.51       3058.84        84.35 o                         
  -4  -6   6       2649.20       2860.47        89.12 o                         
  -4   6   6       2741.85       2746.37        79.03 o                         
  -3  -6   6       2008.68       2257.17        80.01 o                         
  -2  -6   6       2716.68       2740.62        80.52 o                         
  -2   6   6       2865.24       3165.87        73.58 o                         
  -1  -6   6       2987.42       2974.57        55.89 o                         
   0  -6   6       2129.28       1973.06        82.99 o                         
   0   6   6       1951.54       2030.29        86.55 o                         
   1  -6   6       1591.08       1591.83        82.00 o                         
   1   6   6       1414.92       1443.97        82.53 o                         
   2  -6   6       1119.48       1059.14        89.50 o                         
   2   6   6       1164.72       1219.81        92.50 o                         
   3  -6   6        822.25        823.85        96.39 o                         
   3   6   6        894.53        903.96        99.92 o                         
  -9  -7   6        983.64        651.99        86.34 o                         
  -8  -7   6       1657.49       1282.13        97.98 o                         
  -8   7   6       1743.25       1860.63        48.09 o                         
  -7  -7   6       1869.67       1579.32        92.50 o                         
  -7   7   6       1908.78       2349.32        82.71 o                         
  -6  -7   6       2292.02       1824.27        95.33 o                         
  -6   7   6       2391.68       3065.93        86.39 o                         
  -5  -7   6       3304.22       3333.26        99.09 o                         
  -5   7   6       3517.75       4006.15        84.55 o                         
  -4  -7   6       3860.68       3982.68        97.50 o                         
  -4   7   6       4173.25       4181.84        86.70 o                         
  -3  -7   6       2905.37       3027.53        85.86 o                         
  -3   7   6       3047.89       3108.57        73.53 o                         
  -2  -7   6       3514.31       3512.59        50.44 o                         
  -1  -7   6       3182.06       3365.13        60.10 o                         
  -1   7   6       3405.07       3313.23        77.13 o                         
   0  -7   6       2369.29       2375.94        52.28 o                         
   0   7   6       2574.45       2492.18        81.88 o                         
   1  -7   6       2257.10       2086.02        86.87 o                         
   1   7   6       2262.98       2433.19        92.00 o                         
   2  -7   6       2209.58       2278.39        96.69 o                         
   2   7   6       2281.86       2755.15        99.44 o                         
   3  -7   6       1485.28       1527.92       102.54 o                         
   3   7   6       1476.51       1845.31       108.85 o                         
  -8  -8   6        791.59        675.61        89.02 o                         
  -8   8   6        847.53        757.77        54.15 o                         
  -7  -8   6        851.53        901.91        91.44 o                         
  -7   8   6        777.77        731.35        51.32 o                         
  -6  -8   6       1525.09       1509.93        89.80 o                         
  -6   8   6       1398.17       1576.16        78.37 o                         
  -5  -8   6       2018.07       2254.02        93.71 o                         
  -5   8   6       2001.54       1899.96        71.56 o                         
  -4  -8   6       1743.74       1611.23        81.42 o                         
  -4   8   6       1811.91       1696.06        79.99 o                         
  -3  -8   6       1809.47       2029.93        66.28 o                         
  -3   8   6       1978.81       2339.65        66.66 o                         
  -2  -8   6       1681.68       1691.83        45.82 o                         
  -1  -8   6       1856.08       1992.09        56.54 o                         
   0  -8   6       1438.38       1398.53        49.91 o                         
   0   8   6       1369.88       1419.62        74.28 o                         
   1  -8   6        918.01        922.91        87.08 o                         
   1   8   6        846.34        798.87        80.59 o                         
   2  -8   6        810.15        743.18        87.71 o                         
   2   8   6        842.62        911.60        88.77 o                         
   3  -8   6        775.85        789.96        95.78 o                         
   3   8   6        812.10        712.70       102.37 o                         
  -8  -9   6        936.51        896.94        96.59 o                         
  -8   9   6        897.01       1034.76        71.13 o                         
  -7   9   6       1229.20       1489.47        60.28 o                         
  -6  -9   6       1092.65       1038.17        83.62 o                         
  -6   9   6       1026.55       1307.52        78.90 o                         
  -5  -9   6       2206.38       2051.83       102.04 o                         
  -5   9   6       2201.81       2350.98        81.40 o                         
  -4  -9   6       2127.05       2241.33        96.13 o                         
  -4   9   6       2098.37       2190.46        83.95 o                         
  -3  -9   6       1768.92       1550.70        50.74 o                         
  -2  -9   6       2321.26       2218.49        51.75 o                         
  -2   9   6       2263.36       2050.62        64.87 o                         
  -1  -9   6       2170.31       2189.45        56.14 o                         
  -1   9   6       2286.97       2263.10        74.03 o                         
   0  -9   6       1267.99       1187.64        49.83 o                         
   0   9   6       1232.60       1273.91        76.15 o                         
   1  -9   6       1502.02       1565.89        92.75 o                         
   1   9   6       1506.32       1804.84        85.49 o                         
   2  -9   6       1424.59       1324.95        71.41 o                         
   3  -9   6       1246.29       1124.49        99.62 o                         
   3   9   6       1251.02       1436.30       108.19 o                         
  -8  10   6       1007.42        895.05        76.40 o                         
  -7 -10   6        717.98        687.12        91.39 o                         
  -7  10   6        729.42        680.93        55.86 o                         
  -6 -10   6       1007.70       1094.94       100.62 o                         
  -6  10   6        903.22        989.87        57.68 o                         
  -5 -10   6       1536.97       1504.76        99.59 o                         
  -5  10   6       1462.24       1477.15        82.16 o                         
  -4 -10   6       1536.52       1580.15        62.65 o                         
  -3 -10   6       1451.50       1436.38        55.06 o                         
  -2 -10   6       1690.36       1802.90        55.21 o                         
  -1 -10   6       1740.88       1537.66        55.43 o                         
   0 -10   6       1125.98       1023.56        51.60 o                         
   1 -10   6        689.77        745.80        95.38 o                         
   2 -10   6        935.16        771.64        88.11 o                         
  -8  11   6       1056.99       1571.42        98.23 o                         
  -7  11   6       1230.22       1356.27        84.73 o                         
  -6 -11   6       1765.19       1711.00       104.33 o                         
  -6  11   6       1703.96       1967.64        63.58 o                         
  -5 -11   6       2223.51       2250.76       111.75 o                         
  -5  11   6       1947.96       2094.68        89.57 o                         
  -4 -11   6       2754.60       2665.55        69.77 o                         
  -3 -11   6       2205.43       2148.93        61.62 o                         
  -2 -11   6       2654.47       2629.27        51.57 o                         
  -1 -11   6       2449.44       2329.76        60.73 o                         
   0 -11   6       2052.53       1946.84        59.04 o                         
  -6  12   6        720.38        604.86        88.46 o                         
  -5 -12   6       1197.42       1308.28        97.60 o                         
  -5  12   6       1144.86       1205.56        68.13 o                         
  -4 -12   6       1677.19       1819.27        69.26 o                         
  -3 -12   6       1783.62       1945.86        65.48 o                         
  -2 -12   6       2085.02       1916.26        65.40 o                         
  -1 -12   6       1451.14       1302.30        86.22 o                         
  -5 -13   6       1571.72       1433.63        99.67 o                         
  -4 -13   6       1751.43       1754.91        95.83 o                         
  -3 -13   6       1806.31       1784.96        68.35 o                         
  -2 -13   6       1638.37       1677.06        63.31 o                         
  -1 -13   6       1793.25       1731.46        95.28 o                         
  -3 -14   6       1233.68       1341.78        94.22 o                         
  -1 -14   6       1101.66       1038.60        97.60 o                         
 -10   0   7        356.34        254.87        56.12 o                         
  -9   0   7        276.08        222.12        48.39 o                         
  -8   0   7        714.33        452.18        46.28 o                         
  -7   0   7       1812.51       1817.46        48.22 o                         
  -6   0   7       2204.14       1980.60        43.95 o                         
  -5   0   7       1932.85       1757.40        55.79 o                         
  -4   0   7       1467.46       1635.46        78.95 o                         
  -3   0   7       1498.16       1362.12        80.52 o                         
  -2   0   7       2523.49       2238.47        59.82 o                         
  -1   0   7       3256.59       2514.84        64.24 o                         
   0   0   7       2104.04       1944.32        68.35 o                         
   1   0   7        974.66        964.62       100.32 o                         
   2   0   7        337.40        361.60        88.36 o                         
   3   0   7        266.05        371.34        91.47 o                         
 -10  -1   7        754.90        520.76        61.62 o                         
 -10   1   7        802.85        586.67        60.41 o                         
  -9  -1   7       1250.56       1184.01        58.77 o                         
  -9   1   7       1279.55       1296.19        56.62 o                         
  -8  -1   7       2575.79       2286.95        55.03 o                         
  -8   1   7       2581.35       2368.42        57.18 o                         
  -7  -1   7       3900.14       3728.34        52.79 o                         
  -7   1   7       3843.15       3804.75        56.80 o                         
  -6  -1   7       3457.45       3835.93        69.84 o                         
  -6   1   7       3503.04       3843.53        76.48 o                         
  -5  -1   7       2234.10       2202.39        54.45 o                         
  -5   1   7       2396.12       2133.46        58.46 o                         
  -4   1   7       2454.71       3004.39        89.47 o                         
  -3  -1   7       2641.13       2649.15        84.93 o                         
  -3   1   7       2851.56       2926.42        82.76 o                         
  -2  -1   7       2262.75       2344.07        61.19 o                         
  -2   1   7       2392.55       2551.63        61.11 o                         
  -1  -1   7       3318.90       3415.06        88.77 o                         
  -1   1   7       3363.60       3328.01        84.15 o                         
   0  -1   7       4313.53       4535.87        75.75 o                         
   0   1   7       4261.14       4744.74        79.78 o                         
   1  -1   7       3111.98       3596.46       108.27 o                         
   1   1   7       3103.81       3936.28       117.35 o                         
   2  -1   7       1617.88       1876.70        98.43 o                         
   2   1   7       1638.29       1997.03       101.00 o                         
   3  -1   7       1255.65       1602.50       103.53 o                         
   3   1   7       1340.08       1608.76       100.50 o                         
 -10  -2   7        380.02        251.16        55.56 o                         
  -9  -2   7        287.16        199.05        47.74 o                         
  -9   2   7        388.19        278.18        50.89 o                         
  -8  -2   7        921.53        723.88        43.90 o                         
  -8   2   7        901.81        795.26        50.54 o                         
  -7  -2   7       1597.25       1373.88        44.56 o                         
  -7   2   7       1494.73       1186.68        63.86 o                         
  -6  -2   7       2004.76       1917.68        39.01 o                         
  -6   2   7       1923.47       2067.10        40.22 o                         
  -5  -2   7       1602.03       1428.71        30.33 o                         
  -5   2   7       1584.14       1854.27        47.66 o                         
  -4   2   7       1671.54       1935.46        78.72 o                         
  -3   2   7       1673.37       1898.12        83.62 o                         
  -2  -2   7       2010.66       2070.86        85.69 o                         
  -2   2   7       2008.33       2167.67        60.83 o                         
  -1  -2   7       2083.33       1783.39        57.98 o                         
  -1   2   7       2012.28       1865.70        61.54 o                         
   0  -2   7       1809.84       1872.89        85.74 o                         
   0   2   7       1738.41       1958.10        89.95 o                         
   1  -2   7       1005.71       1103.09        91.97 o                         
   1   2   7       1026.87       1171.52        95.48 o                         
   2  -2   7        318.34        356.43        87.25 o                         
   2   2   7        436.86        411.99        87.10 o                         
   3   2   7        416.87        291.23        87.00 o                         
 -10  -3   7        643.69        347.54        83.14 o                         
  -9  -3   7       1175.49       1067.81        55.01 o                         
  -9   3   7       1161.61       1170.63        59.80 o                         
  -8  -3   7       1774.50       1787.13        49.83 o                         
  -8   3   7       1598.42       1664.05        55.31 o                         
  -7  -3   7       3002.55       2616.32        45.11 o                         
  -7   3   7       2634.04       2724.82        45.44 o                         
  -6  -3   7       2536.92       2855.82        56.37 o                         
  -6   3   7       2451.58       2907.83        55.54 o                         
  -5  -3   7       2266.65       1920.55        37.77 o                         
  -5   3   7       2647.61       2762.16        53.16 o                         
  -4   3   7       2357.72       2858.17        92.60 o                         
  -3   3   7       2345.10       3010.04        98.93 o                         
  -2   3   7       2664.30       2944.41        67.27 o                         
  -1  -3   7       2541.00       2529.68        62.83 o                         
  -1   3   7       2486.09       2686.87        85.46 o                         
   0  -3   7       3883.52       3647.83        94.75 o                         
   0   3   7       3429.23       3410.09        90.81 o                         
   1  -3   7       2194.24       1970.59        97.40 o                         
   1   3   7       2005.21       2178.52        91.42 o                         
   2  -3   7       1506.94       1762.75        99.34 o                         
   2   3   7       1534.53       2102.10       101.21 o                         
   3   3   7       1117.03        994.95        91.34 o                         
 -10  -4   7        478.45        304.07        88.01 o                         
  -9  -4   7        545.38        370.18        71.86 o                         
  -9   4   7        698.35        359.63        74.36 o                         
  -8  -4   7        697.45        607.66        51.37 o                         
  -8   4   7        729.12        657.59        52.18 o                         
  -7  -4   7       1247.19       1117.42        34.95 o                         
  -7   4   7       1086.08       1072.79        41.30 o                         
  -6  -4   7       1632.89       1636.69        41.71 o                         
  -6   4   7       1437.82       1769.87        52.94 o                         
  -5  -4   7       1614.32       1646.03        87.71 o                         
  -5   4   7       1590.46       1475.01        66.39 o                         
  -4  -4   7       1232.98       1194.78        78.67 o                         
  -4   4   7       1318.95       2068.41        97.09 o                         
  -3  -4   7       1285.29        946.55        75.77 o                         
  -3   4   7       1340.53       1581.39        96.61 o                         
  -2  -4   7       2025.73       2256.77        88.87 o                         
  -2   4   7       1950.91       1971.42        78.77 o                         
  -1  -4   7       2071.64       1920.02        84.75 o                         
  -1   4   7       1808.21       1773.55        79.68 o                         
   0  -4   7       1437.81       1434.23        84.45 o                         
   0   4   7       1234.47       1403.00        88.82 o                         
   1  -4   7        831.82        953.41        92.65 o                         
   1   4   7        805.43        848.12        86.72 o                         
   2  -4   7        568.56        612.58        91.19 o                         
   2   4   7        722.12        860.31        96.26 o                         
 -10  -5   7        752.74        393.67        84.38 o                         
  -9  -5   7       1100.14        941.71        62.15 o                         
  -9   5   7       1061.98       1089.31        88.92 o                         
  -8  -5   7       1675.94       1279.61        58.01 o                         
  -8   5   7       1441.01       1166.09        80.49 o                         
  -7  -5   7       2116.74       1654.81        52.84 o                         
  -6   5   7       2568.78       3215.10        64.49 o                         
  -5  -5   7       3035.76       2649.15        90.10 o                         
  -5   5   7       3124.65       3322.89        80.57 o                         
  -4  -5   7       3193.29       3517.99        95.30 o                         
  -3  -5   7       3375.59       3636.10        95.98 o                         
  -3   5   7       3555.77       3751.23        89.14 o                         
  -2  -5   7       3009.37       3184.75        95.38 o                         
  -2   5   7       3152.08       3168.60        80.99 o                         
  -1  -5   7       2770.79       2645.59        87.28 o                         
  -1   5   7       2625.02       2740.01        85.71 o                         
   0  -5   7       2332.48       2194.47        63.58 o                         
   0   5   7       1908.65       2213.44        99.31 o                         
   1  -5   7       2224.45       2385.43       101.74 o                         
   1   5   7       1990.56       2328.75        97.09 o                         
   2  -5   7       1475.46       1606.97        99.09 o                         
   2   5   7       1483.73       1788.31       102.34 o                         
  -9  -6   7        674.51        568.02        98.18 o                         
  -8  -6   7        653.10        432.78        50.92 o                         
  -7  -6   7        846.67        851.91        86.62 o                         
  -7   6   7        741.88        842.77        77.99 o                         
  -6  -6   7       1198.72       1276.10        90.63 o                         
  -6   6   7       1042.54       1254.43        76.28 o                         
  -5  -6   7       1272.25       1347.71        85.11 o                         
  -5   6   7       1233.19       1433.12        75.67 o                         
  -4  -6   7       1760.81       2124.86        86.37 o                         
  -3  -6   7       1886.68       1437.18        80.92 o                         
  -3   6   7       1984.53       2480.25        80.72 o                         
  -2  -6   7       1564.22       1740.72        90.18 o                         
  -2   6   7       1497.96       1743.80        78.24 o                         
  -1  -6   7       1597.19       1509.07        82.41 o                         
  -1   6   7       1422.04       1591.76        80.84 o                         
   0  -6   7       1117.91       1070.11        81.85 o                         
   0   6   7       1023.76        988.54        82.91 o                         
   1  -6   7        822.59        792.91        93.13 o                         
   1   6   7        832.98        925.08        86.34 o                         
   2  -6   7        808.52        827.41        93.99 o                         
   2   6   7        966.29        983.11        98.68 o                         
  -8  -7   7       1180.24        916.17        91.29 o                         
  -8   7   7       1150.58       1176.67        83.90 o                         
  -7  -7   7       1422.16       1276.33        90.05 o                         
  -7   7   7       1290.21       1683.95        83.11 o                         
  -6  -7   7       2249.55       2046.89        94.04 o                         
  -6   7   7       2214.00       2278.52        78.77 o                         
  -5  -7   7       3437.52       3713.08       107.29 o                         
  -5   7   7       3671.96       3741.59        92.50 o                         
  -4  -7   7       3440.31       3738.51       104.91 o                         
  -3  -7   7       3460.34       3769.60        96.71 o                         
  -3   7   7       3705.21       3582.63        84.70 o                         
  -2  -7   7       3364.26       3497.77       100.83 o                         
  -2   7   7       3564.25       3791.10        86.02 o                         
  -1  -7   7       2208.89       2140.63        58.24 o                         
   0  -7   7       1693.81       1489.82        59.57 o                         
   0   7   7       1425.84       1558.83        84.83 o                         
   1  -7   7       1513.73       1689.60        99.41 o                         
   1   7   7       1459.08       1834.08        97.17 o                         
   2  -7   7       1502.04       1446.34        99.87 o                         
   2   7   7       1540.47       1704.21       102.06 o                         
  -8   8   7        741.71        586.06        73.02 o                         
  -7  -8   7        599.98        554.85        91.74 o                         
  -7   8   7        540.33        629.64        75.37 o                         
  -6  -8   7        732.06        731.98        90.18 o                         
  -6   8   7        662.69        634.78        68.40 o                         
  -5  -8   7       1029.29       1049.24        90.20 o                         
  -5   8   7       1094.09       1146.44        83.74 o                         
  -4  -8   7       1310.85       1139.83        88.54 o                         
  -4   8   7       1391.35       1784.88        77.87 o                         
  -3  -8   7       1277.34       1351.12        48.62 o                         
  -2  -8   7       1334.66       1411.73        86.65 o                         
  -2   8   7       1392.53       1655.04        78.60 o                         
  -1  -8   7        929.37        873.40        76.86 o                         
  -1   8   7        859.35        999.23        82.28 o                         
   0  -8   7        717.95        608.85        81.80 o                         
   0   8   7        665.74        544.61        76.88 o                         
   1  -8   7        669.52        813.81       100.30 o                         
   1   8   7        745.89        731.42        88.21 o                         
   2  -8   7        905.76        974.84        98.05 o                         
   2   8   7        968.44        912.56        98.91 o                         
  -8   9   7        787.15        930.83        79.23 o                         
  -7  -9   7        594.71        413.53        90.28 o                         
  -7   9   7        638.29        787.29        82.05 o                         
  -6  -9   7       1281.05       1106.65        99.74 o                         
  -6   9   7       1275.05       1567.66        80.06 o                         
  -5  -9   7       2273.84       2348.06       107.46 o                         
  -5   9   7       2200.42       2416.26        92.00 o                         
  -4  -9   7       2573.41       2475.73        63.86 o                         
  -3  -9   7       2507.83       2531.09        57.78 o                         
  -2  -9   7       2426.82       2317.15        64.32 o                         
  -1  -9   7       1521.86       1449.85        54.37 o                         
   0  -9   7        810.22        683.81        84.80 o                         
   1  -9   7       1119.09        859.80        64.27 o                         
  -8  10   7        650.91        409.16        81.37 o                         
  -7  10   7        463.91        286.31        80.31 o                         
  -6 -10   7        615.52        759.68        94.95 o                         
  -6  10   7        611.49        666.73        82.33 o                         
  -5 -10   7        944.38        951.70        96.39 o                         
  -4 -10   7       1136.74       1149.94        57.81 o                         
  -3 -10   7       1335.15       1131.98        90.13 o                         
  -2 -10   7       1055.79        930.17        59.40 o                         
  -1 -10   7        708.03        564.44        53.59 o                         
   0 -10   7        551.36        471.56        84.98 o                         
   1 -10   7        645.51        572.11        91.19 o                         
  -5 -11   7       2212.92       2201.43        98.10 o                         
  -4 -11   7       2426.51       2216.35        65.70 o                         
  -3 -11   7       2409.64       2313.06       101.21 o                         
  -2 -11   7       2145.93       2238.22        68.43 o                         
  -1 -11   7       1548.14       1378.42        60.78 o                         
  -5 -12   7        851.87        909.86        88.03 o                         
  -4 -12   7        999.57       1144.04        84.35 o                         
  -3 -12   7       1036.89        931.41        92.93 o                         
  -2 -12   7       1077.34        651.44        87.05 o                         
  -1 -12   7        809.34        523.61        80.77 o                         
 -10   0   8        453.40        168.57        54.12 o                         
  -9   0   8        454.26        174.96        46.33 o                         
  -8   0   8        697.65        524.45        44.66 o                         
  -7   0   8        587.52        406.54        40.77 o                         
  -6   0   8        676.11        585.99        56.57 o                         
  -5   0   8       1043.41       1437.03        87.43 o                         
  -4   0   8       1526.17       1396.06        89.62 o                         
  -3   0   8       1229.89        993.78        77.34 o                         
  -2   0   8       1004.08        781.26        59.98 o                         
  -1   0   8        969.56        667.23        62.15 o                         
   0   0   8       1086.27        803.06        64.80 o                         
   1   0   8        598.64        423.24        96.61 o                         
 -10  -1   8        678.97        757.01        81.60 o                         
 -10   1   8        694.38        804.95        87.71 o                         
  -9  -1   8        927.46        905.78        50.19 o                         
  -9   1   8        958.38        967.80        53.54 o                         
  -8  -1   8       1788.00       1566.88        47.08 o                         
  -8   1   8       1822.36       1575.81        43.07 o                         
  -7  -1   8       2949.90       2703.75        49.96 o                         
  -7   1   8       2949.70       2870.53        46.35 o                         
  -6  -1   8       2496.30       2422.90        66.94 o                         
  -6   1   8       2640.96       2607.59        72.42 o                         
  -5   1   8       2493.30       2598.03        98.61 o                         
  -4  -1   8       2752.04       2967.43       103.63 o                         
  -4   1   8       2939.49       3322.29        94.01 o                         
  -3  -1   8       2431.58       2580.92        96.29 o                         
  -3   1   8       2611.59       2992.76        97.75 o                         
  -2  -1   8       2498.96       2413.79        66.71 o                         
  -2   1   8       2639.18       2515.70        92.58 o                         
  -1  -1   8       2995.69       3216.34        97.87 o                         
  -1   1   8       2996.12       3347.24        77.11 o                         
   0  -1   8       2018.21       2300.39        75.59 o                         
   0   1   8       2049.80       2251.47        92.40 o                         
   1  -1   8       1095.33       1438.07       109.43 o                         
   1   1   8       1162.61       1381.93        97.67 o                         
  -9  -2   8        445.36        205.87        63.28 o                         
  -9   2   8        493.80        253.93        49.58 o                         
  -8  -2   8        639.44        592.60        57.02 o                         
  -8   2   8        613.95        645.79        67.57 o                         
  -7  -2   8        741.05        662.01        55.18 o                         
  -7   2   8        745.90        642.91        66.56 o                         
  -6  -2   8        725.84        681.97        49.78 o                         
  -6   2   8        730.30        600.37        61.29 o                         
  -5   2   8       1314.11       1697.53        83.62 o                         
  -4   2   8       1146.12       1064.64        85.56 o                         
  -3   2   8       1272.88       1371.83        62.90 o                         
  -2  -2   8        976.71        948.42        85.38 o                         
  -2   2   8       1022.86        997.80        62.65 o                         
  -1  -2   8        997.66        827.25        78.72 o                         
  -1   2   8       1018.71       1008.87        83.57 o                         
   0  -2   8        759.66        767.63        90.78 o                         
   0   2   8        739.18        846.61        86.55 o                         
   1  -2   8        583.58        550.41       102.90 o                         
   1   2   8        633.33        633.25        87.58 o                         
  -9   3   8        890.21       1027.67        57.10 o                         
  -8   3   8       1271.21       1287.46        53.09 o                         
  -7   3   8       1808.71       2133.46        59.02 o                         
  -6   3   8       1842.05       1889.16        55.38 o                         
  -5   3   8       1747.71       2445.53        96.74 o                         
  -4   3   8       2134.54       2656.06       101.00 o                         
  -3   3   8       1926.31       1999.43        69.54 o                         
  -2  -3   8       1957.25       1660.31        63.89 o                         
  -2   3   8       1985.48       1781.02        84.12 o                         
  -1  -3   8       2123.47       2017.17        84.98 o                         
  -1   3   8       1956.10       2112.77        88.77 o                         
   0  -3   8       1558.94       1811.15        96.23 o                         
   0   3   8       1521.70       1899.43        98.88 o                         
   1  -3   8       1062.99       1291.14       108.62 o                         
   1   3   8       1160.08       1352.00        97.04 o                         
  -9   4   8        567.28        440.88        54.50 o                         
  -8   4   8        533.40        534.06        76.43 o                         
  -7   4   8        696.60        835.71        53.14 o                         
  -6   4   8        659.78        767.23        52.76 o                         
  -5   4   8        910.54       1418.36        99.24 o                         
  -4   4   8       1333.99       1655.04       108.45 o                         
  -3   4   8       1156.15       1073.85        60.10 o                         
  -2  -4   8        904.78        813.07        83.95 o                         
  -2   4   8        932.28        982.30        75.62 o                         
  -1  -4   8        823.00        744.01        78.60 o                         
  -1   4   8        801.50        971.35        86.34 o                         
   0  -4   8        614.15        626.13        90.36 o                         
   0   4   8        589.66        752.49        99.09 o                         
   1  -4   8        611.02        548.31       103.43 o                         
   1   4   8        629.77        608.54        92.47 o                         
  -9   5   8       1057.80       1030.12        86.12 o                         
  -8  -5   8       1424.44       1035.11       100.17 o                         
  -8   5   8       1290.95       1343.22        84.00 o                         
  -7  -5   8       1981.44       1607.95       102.37 o                         
  -7   5   8       1731.87       1802.47        80.49 o                         
  -6  -5   8       2445.23       2399.83       106.45 o                         
  -6   5   8       2303.32       2460.69        85.06 o                         
  -5  -5   8       2562.39       2738.27       104.89 o                         
  -5   5   8       2656.16       3128.48       107.19 o                         
  -4  -5   8       2697.48       2971.54        99.72 o                         
  -3   5   8       2662.70       2783.51        93.96 o                         
  -2  -5   8       2535.44       2323.05        95.00 o                         
  -2   5   8       2419.01       2445.91        89.95 o                         
  -1  -5   8       2182.86       2050.12        86.24 o                         
  -1   5   8       1959.29       2081.81        90.89 o                         
   0  -5   8       1765.56       1988.20        99.11 o                         
   0   5   8       1633.63       1962.34       102.52 o                         
   1  -5   8       1238.95        862.25        96.23 o                         
   1   5   8       1315.73       1598.77        98.73 o                         
   2  -5   8        933.61        578.95        98.28 o                         
  -8   6   8        525.35        425.64        79.46 o                         
  -7  -6   8        588.40        392.81        94.14 o                         
  -7   6   8        624.06        642.78        70.12 o                         
  -6  -6   8        712.43        734.37        95.91 o                         
  -6   6   8        766.32        748.15        74.79 o                         
  -5  -6   8        835.80        793.72        93.48 o                         
  -4  -6   8       1044.63        944.83        87.50 o                         
  -4   6   8        955.23       1325.36        85.33 o                         
  -3  -6   8       1230.18        642.23        82.38 o                         
  -3   6   8       1207.26       1436.20        80.21 o                         
  -2  -6   8       1127.51        963.73        90.53 o                         
  -2   6   8       1172.14       1186.08        81.27 o                         
  -1  -6   8        825.57        581.47        78.95 o                         
  -1   6   8        838.40        792.94        82.86 o                         
   0  -6   8        748.94        539.91        91.11 o                         
   0   6   8        743.77        580.31        87.93 o                         
   1  -6   8        646.84        104.16        87.43 o                         
   1   6   8        690.72        699.33        98.00 o                         
  -7  -7   8       1214.91        934.26        97.70 o                         
  -7   7   8       1166.11       1247.84        75.49 o                         
  -6  -7   8       2046.37       1491.99        96.49 o                         
  -6   7   8       2156.32       2553.19        91.29 o                         
  -5  -7   8       2415.56       2125.61        95.10 o                         
  -4  -7   8       2108.59       2068.31        94.47 o                         
  -4   7   8       2265.07       2310.56        87.68 o                         
  -3  -7   8       2363.95       2490.97        98.28 o                         
  -3   7   8       2470.50       2474.42        81.63 o                         
  -2  -7   8       2166.28       2066.07        65.60 o                         
  -1  -7   8       1536.76       1501.45        91.16 o                         
  -1   7   8       1490.60       1693.44       100.75 o                         
   0  -7   8       1241.60       1287.43        95.02 o                         
   0   7   8       1303.92       1369.66        92.68 o                         
   1  -7   8       1262.35        787.79        91.64 o                         
  -6  -8   8        601.19        561.61        92.78 o                         
  -6   8   8        643.75        641.17        84.50 o                         
  -5  -8   8        633.68        545.61        89.45 o                         
  -4  -8   8        861.58        908.90        83.34 o                         
  -3  -8   8       1014.31        375.00        73.83 o                         
  -3   8   8        953.00       1115.50        78.32 o                         
  -2  -8   8        818.42        695.14        90.15 o                         
  -2   8   8        854.87        839.29        76.58 o                         
  -1  -8   8        674.55        612.35        85.84 o                         
  -1   8   8        755.77        830.00        84.48 o                         
   0  -8   8        478.48        402.25        89.12 o                         
   0   8   8        571.12        451.02        85.46 o                         
  -5  -9   8       1681.80       1490.22        97.75 o                         
  -4  -9   8       1530.31       1489.77        90.78 o                         
  -3  -9   8       1665.79       1654.13        66.66 o                         
  -2  -9   8       1394.01       1182.87        59.02 o                         
  -1  -9   8       1110.42       1004.05        88.94 o                         
   0  -9   8       1032.78        598.93        90.56 o                         
  -4 -10   8        558.98        341.72        90.58 o                         
  -3 -10   8        652.05        582.45        61.87 o                         
  -2 -10   8        941.02        701.02        57.55 o                         
  -1 -10   8        654.75        490.69        86.70 o                         
  -3 -11   8       1639.52       1471.35        99.94 o                         
  -2 -11   8       1545.26       1356.39        64.47 o                         
  -8   0   9        347.79        218.86        49.20 o                         
  -7   0   9        192.45        229.26        47.69 o                         
  -6   0   9        603.46        817.11        90.28 o                         
  -5   0   9       1257.62       1157.74        96.97 o                         
  -4   0   9        863.61        408.93        84.80 o                         
  -3   0   9        560.79        655.15        62.98 o                         
  -2   0   9        338.28        205.16        60.28 o                         
  -1   0   9        582.70        297.21        65.07 o                         
  -9   1   9        614.09        790.31        75.54 o                         
  -8   1   9       1050.04       1141.06        55.21 o                         
  -7   1   9       1632.52       1633.77        58.21 o                         
  -6  -1   9       2026.24       1923.71       103.58 o                         
  -6   1   9       2056.95       2260.88        99.67 o                         
  -5  -1   9       2860.14       3604.46       115.13 o                         
  -5   1   9       2819.72       3064.74       108.04 o                         
  -4  -1   9       3123.21       3074.21       114.35 o                         
  -4   1   9       3061.15       3479.61       111.88 o                         
  -3  -1   9       2217.43       2019.08        70.17 o                         
  -3   1   9       2243.15       2007.50        71.68 o                         
  -2  -1   9       1544.48       1492.87        68.45 o                         
  -2   1   9       1567.65       1491.03        86.04 o                         
  -1  -1   9       1088.41       1094.23        69.79 o                         
  -1   1   9       1150.76       1159.00        66.92 o                         
  -9   2   9        459.02        289.94        75.04 o                         
  -8   2   9        439.69        351.13        50.82 o                         
  -7   2   9        272.99        279.24        49.51 o                         
  -6   2   9        614.21        705.48        84.93 o                         
  -5  -2   9       1091.45        651.97        93.53 o                         
  -5   2   9       1007.58        899.97        92.78 o                         
  -4  -2   9       1103.55        264.51        90.81 o                         
  -4   2   9       1051.50        717.60        95.25 o                         
  -3  -2   9        476.10        440.85        61.06 o                         
  -3   2   9        549.47        581.44        67.75 o                         
  -2  -2   9        323.38        135.85        58.08 o                         
  -2   2   9        448.01        296.02        61.84 o                         
  -1  -2   9        573.52        447.74        85.61 o                         
  -1   2   9        630.97        574.46        91.24 o                         
  -8   3   9       1054.99       1073.49        72.49 o                         
  -7   3   9       1416.62       1592.36        60.88 o                         
  -6   3   9       1739.79       2186.90       103.10 o                         
  -5   3   9       2016.73       2510.95       108.95 o                         
  -4   3   9       2144.99       2480.17        79.96 o                         
  -3  -3   9       1899.21       1776.43        98.88 o                         
  -3   3   9       1836.99       1831.13        73.63 o                         
  -2  -3   9       1483.00       1381.85        90.76 o                         
  -2   3   9       1505.51       1635.33        93.03 o                         
  -1  -3   9       1049.20       1000.85        89.55 o                         
  -1   3   9       1143.13       1162.38        95.28 o                         
  -8   4   9        508.77        355.90        70.67 o                         
  -7   4   9        562.17        630.29        57.48 o                         
  -6   4   9        651.47        790.82       104.08 o                         
  -5   4   9        750.31        780.55       107.08 o                         
  -4   4   9        726.61        753.32        66.16 o                         
  -3  -4   9        671.56        686.96        92.45 o                         
  -3   4   9        777.64        794.50        83.97 o                         
  -2  -4   9        565.57        496.92        85.71 o                         
  -2   4   9        717.72        788.83        85.03 o                         
  -1  -4   9        598.32         94.87        84.53 o                         
  -1   4   9        620.53        582.60        85.56 o                         
  -7   5   9       1448.73       1594.66        65.65 o                         
  -6   5   9       1715.21       1888.63       104.41 o                         
  -4   5   9       1728.24       1801.48        93.66 o                         
  -3  -5   9       1866.21       1852.22       101.63 o                         
  -3   5   9       1731.87       1668.69        87.91 o                         
  -2  -5   9       1412.02       1285.67        92.75 o                         
  -2   5   9       1423.37       1456.94        91.24 o                         
  -1  -5   9       1232.85       1012.68        90.63 o                         
  -1   5   9       1310.08       1542.88       101.91 o                         
  -7   6   9        683.66        672.53        82.81 o                         
  -6  -6   9        487.01        370.13        95.65 o                         
  -4   6   9        574.76        680.25        87.13 o                         
  -3  -6   9        843.98        676.19        93.84 o                         
  -3   6   9        912.94        906.63        86.44 o                         
  -2  -6   9        819.09        491.90        64.06 o                         
  -1   6   9        719.66        759.63       105.60 o                         
  -5  -7   9       1520.16       1322.61       101.15 o                         
  -5   7   9       1470.98       1828.28        96.79 o                         
  -4  -7   9       1536.59       1206.82        93.23 o                         
  -4   7   9       1441.49       1557.01        87.35 o                         
  -3  -7   9       1385.43       1439.33        99.97 o                         
  -3   7   9       1367.74       1457.29        88.21 o                         
  -2   7   9       1481.47       1459.49        89.78 o                         
  -1   7   9       1357.63       1600.16        99.72 o                         
  -4  -8   9        450.27        140.67        86.07 o                         
  -3  -8   9        775.72        413.68        60.73 o                         
  -8   0  10        300.75        240.51        91.77 o                         
  -7   0  10        278.75        344.37        95.23 o                         
  -6   0  10        507.25        516.98        95.17 o                         
  -5   0  10        637.65        317.22        92.53 o                         
  -4   0  10        456.99        570.01        97.87 o                         
  -8   1  10        930.60       1026.76        94.92 o                         
  -7  -1  10       1096.75       1054.57       101.84 o                         
  -7   1  10       1170.29       1028.76        91.44 o                         
  -6  -1  10       1676.61       1652.19       108.32 o                         
  -6   1  10       1712.33       1789.73       103.53 o                         
  -5  -1  10       1934.59       2023.68       105.47 o                         
  -5   1  10       1928.53       1711.94       111.15 o                         
  -4   1  10       1847.36       1638.03       109.53 o                         
  -8   2  10        319.10        244.93        57.35 o                         
  -7   2  10        310.74        421.78        90.43 o                         
  -6   2  10        544.81        454.91       100.73 o                         
  -5   2  10        598.45        316.99        98.08 o                         
  -4   2  10        414.44        454.12        91.24 o                         
  -8   3  10        844.22        910.34        84.58 o                         
  -7   3  10       1048.82        891.17        98.81 o                         
  -6   3  10       1156.98       1359.95       112.08 o                         
  -5   3  10       1539.19       1875.03       123.61 o                         
  -4   3  10       1212.10       1192.33       103.27 o                         
  -7   4  10        449.89        506.56       110.16 o                         
  -6   4  10        494.22        485.18       107.24 o                         
  -5   4  10        345.00        321.81        68.98 o                         
  -4   4  10        556.03        482.08        90.71 o                         
  -5   5  10       1310.10       1732.15       104.94 o                         
  -4   5  10       1255.82       1455.05        95.38 o                         
  -5   6  10        265.92        363.47        89.42 o                         
  -4   6  10        444.43        363.34        84.10 o                         
                                                                                
